# Supplementary material for: Crystal structure and Hirshfeld surface analysis of the fungicide metconazole
Source: Acta Crystallogr E Crystallogr Commun. 2025 Apr 8;81(Pt 5):385–8. doi: 10.1107/S205698902500310X (PMC12054765; doi:10.1107/S205698902500310X)
Supplement: Supplementary file 1 [file e-81-00385-sup1.cif]

##############################################################################
#                                                                            #
# This CIF contains the data in a paper accepted for publication in          #
# Acta Crystallographica Section E. It conforms to the requirements of       #
# Notes for Authors for Acta Crystallographica Section E, and has been       #
# peer reviewed under the auspices of the IUCr Commission on Journals.       #
#                                                                            #
# Full details of the Crystallographic Information File format               #
# are given in the paper "The Crystallographic Information File (CIF):       #
# a New Standard Archive File for Crystallography" by S. R. Hall, F. H.      #
# Allen and I. D. Brown [Acta Cryst. (1991), A47, 655-685].                  #
#                                                                            #
# The current version of the core CIF dictionary is obtainable from          #
# ftp://ftp.iucr.org/pub/cif_core.dic.                                       #
#                                                                            #
# Software is freely available for graphical display of the structure(s)     #
# in this CIF. For information consult the CIF software page                 #
# http://www.iucr.org/resources/cif/software.                                #
#                                                                            #
# This file may be used for bona fide research purposes within the           #
# scientific community so long as proper attribution is given to the journal # 
# article from which it was obtained.                                        #
#                                                                            #
##############################################################################
data_I
_audit_creation_method     'SHELXL-2019/3 and CIFFIX'
_chemical_name_systematic
;\
5-[(4-Chlorophenyl)methyl]-2,2-dimethyl-1-(1H-1,2,4-triazol-1-ylmethyl)\
cyclopentan-1-ol
;
_chemical_name_common     ?
_chemical_formula_moiety     'C17 H22 Cl N3 O'
_chemical_formula_sum     'C17 H22 Cl N3 O'
_chemical_formula_iupac     'C17 H22 Cl N3 O'
_chemical_formula_weight     319.82
_chemical_melting_point     ?
_space_group_crystal_system     monoclinic
_space_group_name_H-M_alt     'P 21/c'
_space_group_name_Hall     '-P 2ybc'
loop_
    _space_group_symop_operation_xyz
    'x, y, z'
    '-x, y+1/2, -z+1/2'
    '-x, -y, -z'
    'x, -y-1/2, z-1/2'
_cell_length_a     21.1989(6)
_cell_length_b     9.5096(3)
_cell_length_c     17.6330(5)
_cell_angle_alpha     90
_cell_angle_beta     110.4830(10)
_cell_angle_gamma     90
_cell_volume     3329.95(17)
_cell_formula_units_Z     8
_cell_measurement_reflns_used     9892
_cell_measurement_theta_min     2.84
_cell_measurement_theta_max     27.53
_cell_measurement_temperature     100.0(2)
_exptl_crystal_description     slab
_exptl_crystal_colour     colourless
_exptl_crystal_size_max     0.220
_exptl_crystal_size_mid     0.200
_exptl_crystal_size_min     0.110
_exptl_crystal_density_diffrn     1.276
_exptl_crystal_density_meas     ?
_exptl_crystal_density_method     ?
_exptl_crystal_F_000     1360
_exptl_absorpt_coefficient_mu     0.235
_exptl_absorpt_correction_type     multi-scan
_exptl_absorpt_process_details
;
(<i>SADABS</i>; Krause <i>et al.</i>, 2015)
;
_exptl_absorpt_correction_T_min     0.903
_exptl_absorpt_correction_T_max     0.971
_exptl_special_details
;
The crystal was mounted using polyisobutene oil on the tip of a fine glass
fibre, which was fastened in a copper mounting pin with electrical solder.
It was placed directly into the cold gas stream of a liquid-nitrogen based
cryostat (Hope, 1994; Parkin & Hope, 1998).
Diffraction data were collected with the crystal at 100K.
;
_diffrn_ambient_temperature     100.0(2)
_diffrn_source     'microsource'
_diffrn_radiation_type     MoK\a
_diffrn_radiation_wavelength     0.71073
_diffrn_measurement_device_type     'Bruker D8 Venture dual source'
_diffrn_measurement_method     '\f and \w scans'
_diffrn_detector_area_resol_mean     7.41
_diffrn_reflns_number     60403
_diffrn_reflns_av_R_equivalents     0.0399
_diffrn_reflns_av_unetI/netI     0.0252
_diffrn_reflns_theta_min     2.051
_diffrn_reflns_theta_max     27.558
_diffrn_reflns_theta_full     25.242
_diffrn_measured_fraction_theta_max     0.996
_diffrn_measured_fraction_theta_full     0.999
_diffrn_reflns_limit_h_min     -27
_diffrn_reflns_limit_h_max     25
_diffrn_reflns_limit_k_min     -12
_diffrn_reflns_limit_k_max     12
_diffrn_reflns_limit_l_min     -22
_diffrn_reflns_limit_l_max     22
_refine_special_details
;
Refinement progress was checked using <i>PLATON</i> (Spek, 2020) and by
an <i>R</i>-tensor (Parkin, 2000). The final model was further checked
with the IUCr utility <i>checkCIF</i>.
;
_reflns_number_total     7671
_reflns_number_gt     6719
_reflns_threshold_expression     'I > 2\s(I)'
_refine_ls_structure_factor_coef     Fsqd
_refine_ls_matrix_type     full
_refine_ls_R_factor_all     0.0450
_refine_ls_R_factor_gt     0.0381
_refine_ls_wR_factor_gt     0.0964
_refine_ls_wR_factor_ref     0.1001
_refine_ls_goodness_of_fit_ref     1.146
_refine_ls_restrained_S_all     1.146
_refine_ls_number_reflns     7671
_refine_ls_number_parameters     406
_refine_ls_number_restraints     0
_refine_ls_hydrogen_treatment     mixed
_refine_ls_weighting_scheme     calc
_refine_ls_weighting_details
              'w=1/[\s^2^(Fo^2^)+(0.0277P)^2^+2.5387P] where P=(Fo^2^+2Fc^2^)/3'
_atom_sites_solution_hydrogens     difmap
_atom_sites_solution_primary     direct
_atom_sites_solution_secondary     difmap
_refine_ls_shift/su_max     0.001
_refine_ls_shift/su_mean     0.000
_refine_diff_density_max     0.317
_refine_diff_density_min     -0.237
_refine_ls_extinction_method
;
<i>SHELXL2019</i> (Sheldrick, 2015b)
;
_refine_ls_extinction_coef     0.0014(3)
_refine_ls_extinction_expression
                                  'Fc^*^=kFc[1+0.001xFc^2^\l^3^/sin(2\q)]^-1/4^'
loop_
    _atom_type_symbol
    _atom_type_description
    _atom_type_scat_dispersion_real
    _atom_type_scat_dispersion_imag
    _atom_type_scat_source
    'C' 'C' 0.0033 0.0016
                         'International Tables Vol C Tables 4.2.6.8 and 6.1.1.4'
    'H' 'H' 0.0000 0.0000
                         'International Tables Vol C Tables 4.2.6.8 and 6.1.1.4'
    'Cl' 'Cl' 0.1484 0.1585
                         'International Tables Vol C Tables 4.2.6.8 and 6.1.1.4'
    'N' 'N' 0.0061 0.0033
                         'International Tables Vol C Tables 4.2.6.8 and 6.1.1.4'
    'O' 'O' 0.0106 0.0060
                         'International Tables Vol C Tables 4.2.6.8 and 6.1.1.4'
_computing_data_collection
;
<i>APEX5</i> (Bruker, 2023)
;
_computing_cell_refinement
;
<i>APEX5</i> (Bruker, 2023)
;
_computing_data_reduction
;
<i>APEX5</i> (Bruker, 2023)
;
_computing_structure_solution
;
<i>SHELXT</i> (Sheldrick, 2015a)
;
_computing_structure_refinement
;
<i>SHELXL2019</i> (Sheldrick, 2015b)
;
_computing_molecular_graphics
;
<i>XP in SHELXTL</i> (Sheldrick, 2008) and
<i>Mercury</i> (Macrae <i>et al.</i>, 2020)
;
_computing_publication_material
;
<i>SHELX</i> (Sheldrick, 2008) and <i>publCIF</i> (Westrip,
2010)
;
loop_
    _atom_site_type_symbol
    _atom_site_label
    _atom_site_fract_x
    _atom_site_fract_y
    _atom_site_fract_z
    _atom_site_U_iso_or_equiv
    _atom_site_adp_type
    _atom_site_calc_flag
    _atom_site_occupancy
    _atom_site_disorder_assembly
    _atom_site_disorder_group
    Cl Cl1A 0.68175(2) 0.71920(4) 0.40138(2) 0.02457(10) Uani d 1 . .
    O O1A 0.52795(5) 0.05539(12) 0.62641(7) 0.0196(2) Uani d 1 . .
    H H1A 0.5127(4) -0.008(2) 0.6496(11) 0.029 Uiso calc 1 . .
    N N1A 0.60358(7) 0.20248(14) 0.77571(8) 0.0195(3) Uani d 1 . .
    N N2A 0.64966(7) 0.30544(16) 0.80922(9) 0.0277(3) Uani d 1 . .
    N N3A 0.54519(7) 0.37624(15) 0.79895(9) 0.0252(3) Uani d 1 . .
    C C1A 0.59973(7) 0.05243(16) 0.65730(9) 0.0172(3) Uani d 1 . .
    C C2A 0.62713(8) -0.08738(16) 0.63359(10) 0.0197(3) Uani d 1 . .
    C C3A 0.61181(10) -0.06495(18) 0.54219(10) 0.0268(4) Uani d 1 . .
    H H3AA 0.645341 -0.114896 0.524671 0.032 Uiso calc 1 . .
    H H3AB 0.566442 -0.101316 0.510573 0.032 Uiso calc 1 . .
    C C4A 0.61530(9) 0.09397(18) 0.52911(10) 0.0234(3) Uani d 1 . .
    H H4AA 0.573718 0.126703 0.486173 0.028 Uiso calc 1 . .
    H H4AB 0.654268 0.116655 0.512683 0.028 Uiso calc 1 . .
    C C5A 0.62298(8) 0.16560(16) 0.61033(9) 0.0185(3) Uani d 1 . .
    H H5A 0.671963 0.183740 0.639758 0.022 Uiso calc 1 . .
    C C6A 0.58581(9) 0.30658(17) 0.59845(10) 0.0230(3) Uani d 1 . .
    H H6AA 0.536953 0.290105 0.571100 0.028 Uiso calc 1 . .
    H H6AB 0.592595 0.348816 0.652054 0.028 Uiso calc 1 . .
    C C7A 0.61005(8) 0.40847(16) 0.54868(10) 0.0198(3) Uani d 1 . .
    C C8A 0.56811(8) 0.45113(17) 0.47216(10) 0.0207(3) Uani d 1 . .
    H H8A 0.523805 0.413879 0.450445 0.025 Uiso calc 1 . .
    C C9A 0.58951(8) 0.54694(17) 0.42676(10) 0.0213(3) Uani d 1 . .
    H H9A 0.560076 0.575885 0.374879 0.026 Uiso calc 1 . .
    C C10A 0.65406(8) 0.59929(16) 0.45817(9) 0.0196(3) Uani d 1 . .
    C C11A 0.69756(8) 0.55970(17) 0.53428(10) 0.0215(3) Uani d 1 . .
    H H11A 0.741887 0.596966 0.555497 0.026 Uiso calc 1 . .
    C C12A 0.67496(8) 0.46467(17) 0.57866(10) 0.0221(3) Uani d 1 . .
    H H12A 0.704390 0.437069 0.630823 0.027 Uiso calc 1 . .
    C C13A 0.62454(8) 0.07077(17) 0.74931(9) 0.0207(3) Uani d 1 . .
    H H13A 0.607522 -0.008482 0.773112 0.025 Uiso calc 1 . .
    H H13B 0.674336 0.066043 0.770581 0.025 Uiso calc 1 . .
    C C14A 0.61194(9) 0.40646(19) 0.82161(11) 0.0285(4) Uani d 1 . .
    H H14A 0.630073 0.494312 0.844747 0.034 Uiso calc 1 . .
    C C15A 0.54260(8) 0.24617(18) 0.77086(10) 0.0223(3) Uani d 1 . .
    H H15A 0.502680 0.191605 0.750096 0.027 Uiso calc 1 . .
    C C16A 0.70333(8) -0.10486(18) 0.67767(11) 0.0249(3) Uani d 1 . .
    H H16A 0.719344 -0.186311 0.655534 0.037 Uiso calc 1 . .
    H H16B 0.712545 -0.119355 0.735586 0.037 Uiso calc 1 . .
    H H16C 0.726673 -0.020057 0.670003 0.037 Uiso calc 1 . .
    C C17A 0.59222(9) -0.21937(17) 0.64933(11) 0.0254(3) Uani d 1 . .
    H H17A 0.607908 -0.301802 0.627642 0.038 Uiso calc 1 . .
    H H17B 0.543382 -0.209774 0.622694 0.038 Uiso calc 1 . .
    H H17C 0.603015 -0.231026 0.707740 0.038 Uiso calc 1 . .
    Cl Cl1B 0.81854(2) 0.26865(4) 0.24588(2) 0.02863(11) Uani d 1 . .
    O O1B 0.96960(5) 0.92837(12) 0.60315(7) 0.0201(2) Uani d 1 . .
    H H1B 0.9829(3) 0.993(2) 0.6401(13) 0.030 Uiso calc 1 . .
    N N1B 0.89595(7) 0.76902(14) 0.68325(8) 0.0192(3) Uani d 1 . .
    N N2B 0.85737(7) 0.65081(16) 0.66925(9) 0.0288(3) Uani d 1 . .
    N N3B 0.96104(7) 0.60789(15) 0.76048(9) 0.0252(3) Uani d 1 . .
    C C1B 0.89788(7) 0.92607(16) 0.57054(9) 0.0170(3) Uani d 1 . .
    C C2B 0.86934(8) 1.06611(16) 0.52487(10) 0.0203(3) Uani d 1 . .
    C C3B 0.88597(9) 1.04776(18) 0.44722(10) 0.0261(4) Uani d 1 . .
    H H3BA 0.856431 1.107926 0.403284 0.031 Uiso calc 1 . .
    H H3BB 0.933450 1.073313 0.457056 0.031 Uiso calc 1 . .
    C C4B 0.87378(10) 0.89232(19) 0.42460(10)
                                            0.0302(4) Uani d 1 . .
    H H4BA 0.908484 0.856557 0.403812 0.036 Uiso calc 1 . .
    H H4BB 0.828929 0.879158 0.382263 0.036 Uiso calc 1 . .
    C C5B 0.87770(8) 0.81331(16) 0.50303(9) 0.0192(3) Uani d 1 . .
    H H5B 0.831491 0.779048 0.496496 0.023 Uiso calc 1 . .
    C C6B 0.92474(8) 0.68569(17) 0.51927(10) 0.0218(3) Uani d 1 . .
    H H6BA 0.970392 0.716866 0.523445 0.026 Uiso calc 1 . .
    H H6BB 0.927925 0.642304 0.571523 0.026 Uiso calc 1 . .
    C C7B 0.89944(8) 0.57752(16) 0.45240(9) 0.0195(3) Uani d 1 . .
    C C8B 0.93632(8) 0.54384(17) 0.40351(10) 0.0213(3) Uani d 1 . .
    H H8B 0.978630 0.587934 0.413145 0.026 Uiso calc 1 . .
    C C9B 0.91278(8) 0.44719(17) 0.34086(10) 0.0220(3) Uani d 1 . .
    H H9B 0.938695 0.424459 0.308174 0.026 Uiso calc 1 . .
    C C10B 0.85096(8) 0.38482(17) 0.32705(9) 0.0211(3) Uani d 1 . .
    C C11B 0.81342(8) 0.41252(17) 0.37572(10) 0.0213(3) Uani d 1 . .
    H H11B 0.771604 0.366651 0.366632 0.026 Uiso calc 1 . .
    C C12B 0.83852(8) 0.50919(17) 0.43823(10) 0.0211(3) Uani d 1 . .
    H H12B 0.813303 0.529015 0.472143 0.025 Uiso calc 1 . .
    C C13B 0.87017(8) 0.89825(17) 0.63853(9) 0.0198(3) Uani d 1 . .
    H H13C 0.881943 0.978517 0.676690 0.024 Uiso calc 1 . .
    H H13D 0.820441 0.892691 0.614957 0.024 Uiso calc 1 . .
    C C14B 0.89867(9) 0.55898(19) 0.71736(11) 0.0308(4) Uani d 1 . .
    H H14B 0.885667 0.464548 0.721624 0.037 Uiso calc 1 . .
    C C15B 0.95680(8) 0.74128(17) 0.73703(9) 0.0214(3) Uani d 1 . .
    H H15B 0.992286 0.807857 0.755978 0.026 Uiso calc 1 . .
    C C16B 0.79259(8) 1.07684(18) 0.50387(11) 0.0264(4) Uani d 1 . .
    H H16D 0.774938 1.154796 0.466017 0.040 Uiso calc 1 . .
    H H16E 0.782738 1.093744 0.553416 0.040 Uiso calc 1 . .
    H H16F 0.771280 0.988803 0.478829 0.040 Uiso calc 1 . .
    C C17B 0.90242(9) 1.19719(17) 0.57190(11) 0.0267(4) Uani d 1 . .
    H H17D 0.882680 1.281180 0.540294 0.040 Uiso calc 1 . .
    H H17E 0.950893 1.194861 0.581955 0.040 Uiso calc 1 . .
    H H17F 0.894934 1.199755 0.623668 0.040 Uiso calc 1 . .
loop_
    _atom_site_aniso_label
    _atom_site_aniso_U_11
    _atom_site_aniso_U_22
    _atom_site_aniso_U_33
    _atom_site_aniso_U_12
    _atom_site_aniso_U_13
    _atom_site_aniso_U_23
    Cl1A 0.0309(2) 0.01992(19) 0.0269(2) -0.00292(15) 0.01513(16) 0.00167(15)
    O1A 0.0175(5) 0.0193(6) 0.0224(5) -0.0014(4) 0.0075(4) 0.0021(4)
    N1A 0.0222(7) 0.0195(7) 0.0175(6) 0.0002(5) 0.0076(5) -0.0022(5)
    N2A 0.0254(7) 0.0280(8) 0.0289(8) -0.0042(6) 0.0086(6) -0.0110(6)
    N3A 0.0281(7) 0.0237(7) 0.0265(7) 0.0016(6) 0.0129(6) -0.0043(6)
    C1A 0.0165(7) 0.0167(7) 0.0187(7) -0.0001(6) 0.0066(6) -0.0013(6)
    C2A 0.0224(8) 0.0165(7) 0.0214(8) -0.0004(6) 0.0091(6) -0.0033(6)
    C3A 0.0369(10) 0.0215(8) 0.0222(8) 0.0004(7) 0.0106(7) -0.0044(7)
    C4A 0.0290(9) 0.0237(8) 0.0205(8) 0.0002(7) 0.0125(7) -0.0015(6)
    C5A 0.0203(7) 0.0170(7) 0.0199(7) -0.0012(6) 0.0093(6) -0.0004(6)
    C6A 0.0276(8) 0.0202(8) 0.0262(8) 0.0019(6) 0.0155(7) 0.0020(6)
    C7A 0.0234(8) 0.0160(7) 0.0231(8) 0.0022(6) 0.0121(6) -0.0009(6)
    C8A 0.0203(7) 0.0201(8) 0.0230(8) -0.0023(6) 0.0092(6) -0.0033(6)
    C9A 0.0221(8) 0.0227(8) 0.0191(7) 0.0019(6) 0.0073(6) -0.0003(6)
    C10A 0.0249(8) 0.0155(7) 0.0217(7) -0.0010(6) 0.0121(6) -0.0010(6)
    C11A 0.0198(7) 0.0214(8) 0.0234(8) -0.0019(6) 0.0078(6) -0.0033(6)
    C12A 0.0240(8) 0.0211(8) 0.0201(7) 0.0029(6) 0.0064(6) 0.0001(6)
    C13A 0.0230(8) 0.0186(8) 0.0203(7) 0.0047(6) 0.0072(6) -0.0009(6)
    C14A 0.0320(9) 0.0247(9) 0.0305(9) -0.0032(7) 0.0133(8) -0.0100(7)
    C15A 0.0231(8) 0.0234(8) 0.0226(8) 0.0006(6) 0.0108(6) -0.0018(6)
    C16A 0.0231(8) 0.0209(8) 0.0322(9) 0.0016(6) 0.0117(7) -0.0035(7)
    C17A 0.0271(8) 0.0175(8) 0.0330(9) -0.0017(6) 0.0124(7) -0.0030(7)
    Cl1B 0.0338(2) 0.0224(2) 0.0239(2) 0.00359(17) 0.00284(16) -0.00667(16)
    O1B 0.0182(5) 0.0196(6) 0.0208(5) -0.0008(4) 0.0048(4) -0.0024(4)
    N1B 0.0215(6) 0.0175(6) 0.0188(6) -0.0008(5) 0.0073(5) 0.0014(5)
    N2B 0.0233(7) 0.0231(7) 0.0361(8) -0.0051(6) 0.0055(6) 0.0065(6)
    N3B 0.0261(7) 0.0231(7) 0.0251(7) 0.0007(6) 0.0074(6) 0.0065(6)
    C1B 0.0169(7) 0.0158(7) 0.0180(7) 0.0006(6) 0.0057(6) 0.0006(6)
    C2B 0.0235(8) 0.0158(7) 0.0209(7) 0.0014(6) 0.0070(6) 0.0027(6)
    C3B 0.0363(10) 0.0207(8) 0.0224(8) 0.0021(7) 0.0117(7) 0.0048(7)
    C4B 0.0478(11) 0.0230(9) 0.0185(8) 0.0039(8) 0.0102(8) 0.0015(7)
    C5B 0.0208(7) 0.0178(7) 0.0180(7) -0.0002(6) 0.0054(6) -0.0009(6)
    C6B 0.0235(8) 0.0195(8) 0.0199(7) 0.0026(6) 0.0043(6) -0.0029(6)
    C7B 0.0237(8) 0.0165(7) 0.0165(7) 0.0037(6) 0.0048(6) 0.0014(6)
    C8B 0.0204(7) 0.0208(8) 0.0217(8) 0.0013(6) 0.0062(6) 0.0016(6)
    C9B 0.0250(8) 0.0224(8) 0.0195(7) 0.0053(6) 0.0089(6) 0.0006(6)
    C10B 0.0259(8) 0.0161(7) 0.0176(7) 0.0040(6) 0.0030(6) -0.0006(6)
    C11B 0.0216(8) 0.0170(7) 0.0233(8) 0.0017(6) 0.0055(6) 0.0019(6)
    C12B 0.0236(8) 0.0201(8) 0.0209(7) 0.0046(6) 0.0093(6) 0.0020(6)
    C13B 0.0215(7) 0.0179(7) 0.0201(7) 0.0032(6) 0.0075(6) 0.0022(6)
    C14B 0.0296(9) 0.0225(9) 0.0369(10) -0.0032(7) 0.0074(8) 0.0092(7)
    C15B 0.0219(8) 0.0220(8) 0.0186(7) -0.0009(6) 0.0051(6) 0.0010(6)
    C16B 0.0253(8) 0.0222(8) 0.0288(9) 0.0048(7) 0.0059(7) 0.0051(7)
    C17B 0.0321(9) 0.0164(8) 0.0285(9) 0.0006(7) 0.0068(7) 0.0017(7)
_geom_special_details
;
 All esds (except the esd in the dihedral angle between two l.s. planes)
 are estimated using the full covariance matrix.  The cell esds are taken
 into account individually in the estimation of esds in distances, angles
 and torsion angles; correlations between esds in cell parameters are only
 used when they are defined by crystal symmetry.  An approximate (isotropic)
 treatment of cell esds is used for estimating esds involving l.s. planes.
;
loop_
    _geom_bond_atom_site_label_1
    _geom_bond_atom_site_label_2
    _geom_bond_site_symmetry_2
    _geom_bond_distance
    _geom_bond_publ_flag
    Cl1A C10A . 1.7490(16) ?
    O1A C1A . 1.4259(18) ?
    O1A H1A . 0.86(2) ?
    N1A C15A . 1.332(2) ?
    N1A N2A . 1.3631(19) ?
    N1A C13A . 1.459(2) ?
    N2A C14A . 1.316(2) ?
    N3A C15A . 1.326(2) ?
    N3A C14A . 1.360(2) ?
    C1A C13A . 1.530(2) ?
    C1A C5A . 1.540(2) ?
    C1A C2A . 1.565(2) ?
    C2A C17A . 1.531(2) ?
    C2A C16A . 1.537(2) ?
    C2A C3A . 1.543(2) ?
    C3A C4A . 1.535(2) ?
    C3A H3AA . 0.9900 ?
    C3A H3AB . 0.9900 ?
    C4A C5A . 1.542(2) ?
    C4A H4AA . 0.9900 ?
    C4A H4AB . 0.9900 ?
    C5A C6A . 1.532(2) ?
    C5A H5A . 1.0000 ?
    C6A C7A . 1.513(2) ?
    C6A H6AA . 0.9900 ?
    C6A H6AB . 0.9900 ?
    C7A C8A . 1.391(2) ?
    C7A C12A . 1.396(2) ?
    C8A C9A . 1.390(2) ?
    C8A H8A . 0.9500 ?
    C9A C10A . 1.377(2) ?
    C9A H9A . 0.9500 ?
    C10A C11A . 1.388(2) ?
    C11A C12A . 1.386(2) ?
    C11A H11A . 0.9500 ?
    C12A H12A . 0.9500 ?
    C13A H13A . 0.9900 ?
    C13A H13B . 0.9900 ?
    C14A H14A . 0.9500 ?
    C15A H15A . 0.9500 ?
    C16A H16A . 0.9800 ?
    C16A H16B . 0.9800 ?
    C16A H16C . 0.9800 ?
    C17A H17A . 0.9800 ?
    C17A H17B . 0.9800 ?
    C17A H17C . 0.9800 ?
    Cl1B C10B . 1.7473(16) ?
    O1B C1B . 1.4250(18) ?
    O1B H1B . 0.87(2) ?
    N1B C15B . 1.333(2) ?
    N1B N2B . 1.3610(19) ?
    N1B C13B . 1.459(2) ?
    N2B C14B . 1.315(2) ?
    N3B C15B . 1.327(2) ?
    N3B C14B . 1.356(2) ?
    C1B C13B . 1.532(2) ?
    C1B C5B . 1.547(2) ?
    C1B C2B . 1.564(2) ?
    C2B C17B . 1.525(2) ?
    C2B C3B . 1.539(2) ?
    C2B C16B . 1.540(2) ?
    C3B C4B . 1.529(2) ?
    C3B H3BA . 0.9900 ?
    C3B H3BB . 0.9900 ?
    C4B C5B . 1.550(2) ?
    C4B H4BA . 0.9900 ?
    C4B H4BB . 0.9900 ?
    C5B C6B . 1.533(2) ?
    C5B H5B . 1.0000 ?
    C6B C7B . 1.514(2) ?
    C6B H6BA . 0.9900 ?
    C6B H6BB . 0.9900 ?
    C7B C12B . 1.388(2) ?
    C7B C8B . 1.389(2) ?
    C8B C9B . 1.389(2) ?
    C8B H8B . 0.9500 ?
    C9B C10B . 1.380(2) ?
    C9B H9B . 0.9500 ?
    C10B C11B . 1.385(2) ?
    C11B C12B . 1.390(2) ?
    C11B H11B . 0.9500 ?
    C12B H12B . 0.9500 ?
    C13B H13C . 0.9900 ?
    C13B H13D . 0.9900 ?
    C14B H14B . 0.9500 ?
    C15B H15B . 0.9500 ?
    C16B H16D . 0.9800 ?
    C16B H16E . 0.9800 ?
    C16B H16F . 0.9800 ?
    C17B H17D . 0.9800 ?
    C17B H17E . 0.9800 ?
    C17B H17F . 0.9800 ?
loop_
    _geom_angle_atom_site_label_1
    _geom_angle_atom_site_label_2
    _geom_angle_atom_site_label_3
    _geom_angle_site_symmetry_1
    _geom_angle_site_symmetry_3
    _geom_angle
    _geom_angle_publ_flag
    C1A O1A H1A . . 109.5 ?
    C15A N1A N2A . . 109.64(13) ?
    C15A N1A C13A . . 130.13(14) ?
    N2A N1A C13A . . 120.20(13) ?
    C14A N2A N1A . . 102.20(14) ?
    C15A N3A C14A . . 102.11(14) ?
    O1A C1A C13A . . 109.12(12) ?
    O1A C1A C5A . . 106.28(12) ?
    C13A C1A C5A . . 115.75(13) ?
    O1A C1A C2A . . 111.16(12) ?
    C13A C1A C2A . . 110.99(12) ?
    C5A C1A C2A . . 103.38(12) ?
    C17A C2A C16A . . 107.99(13) ?
    C17A C2A C3A . . 111.36(14) ?
    C16A C2A C3A . . 110.06(13) ?
    C17A C2A C1A . . 113.57(13) ?
    C16A C2A C1A . . 112.29(13) ?
    C3A C2A C1A . . 101.50(12) ?
    C4A C3A C2A . . 106.83(13) ?
    C4A C3A H3AA . . 110.4 ?
    C2A C3A H3AA . . 110.4 ?
    C4A C3A H3AB . . 110.4 ?
    C2A C3A H3AB . . 110.4 ?
    H3AA C3A H3AB . . 108.6 ?
    C3A C4A C5A . . 106.87(13) ?
    C3A C4A H4AA . . 110.3 ?
    C5A C4A H4AA . . 110.3 ?
    C3A C4A H4AB . . 110.3 ?
    C5A C4A H4AB . . 110.3 ?
    H4AA C4A H4AB . . 108.6 ?
    C6A C5A C1A . . 116.03(12) ?
    C6A C5A C4A . . 112.17(13) ?
    C1A C5A C4A . . 103.95(12) ?
    C6A C5A H5A . . 108.1 ?
    C1A C5A H5A . . 108.1 ?
    C4A C5A H5A . . 108.1 ?
    C7A C6A C5A . . 112.14(13) ?
    C7A C6A H6AA . . 109.2 ?
    C5A C6A H6AA . . 109.2 ?
    C7A C6A H6AB . . 109.2 ?
    C5A C6A H6AB . . 109.2 ?
    H6AA C6A H6AB . . 107.9 ?
    C8A C7A C12A . . 117.79(15) ?
    C8A C7A C6A . . 121.18(15) ?
    C12A C7A C6A . . 121.02(15) ?
    C9A C8A C7A . . 121.54(15) ?
    C9A C8A H8A . . 119.2 ?
    C7A C8A H8A . . 119.2 ?
    C10A C9A C8A . . 118.95(15) ?
    C10A C9A H9A . . 120.5 ?
    C8A C9A H9A . . 120.5 ?
    C9A C10A C11A . . 121.41(15) ?
    C9A C10A Cl1A . . 119.39(12) ?
    C11A C10A Cl1A . . 119.20(12) ?
    C12A C11A C10A . . 118.61(15) ?
    C12A C11A H11A . . 120.7 ?
    C10A C11A H11A . . 120.7 ?
    C11A C12A C7A . . 121.69(15) ?
    C11A C12A H12A . . 119.2 ?
    C7A C12A H12A . . 119.2 ?
    N1A C13A C1A . . 113.96(13) ?
    N1A C13A H13A . . 108.8 ?
    C1A C13A H13A . . 108.8 ?
    N1A C13A H13B . . 108.8 ?
    C1A C13A H13B . . 108.8 ?
    H13A C13A H13B . . 107.7 ?
    N2A C14A N3A . . 115.29(15) ?
    N2A C14A H14A . . 122.4 ?
    N3A C14A H14A . . 122.4 ?
    N3A C15A N1A . . 110.76(15) ?
    N3A C15A H15A . . 124.6 ?
    N1A C15A H15A . . 124.6 ?
    C2A C16A H16A . . 109.5 ?
    C2A C16A H16B . . 109.5 ?
    H16A C16A H16B . . 109.5 ?
    C2A C16A H16C . . 109.5 ?
    H16A C16A H16C . . 109.5 ?
    H16B C16A H16C . . 109.5 ?
    C2A C17A H17A . . 109.5 ?
    C2A C17A H17B . . 109.5 ?
    H17A C17A H17B . . 109.5 ?
    C2A C17A H17C . . 109.5 ?
    H17A C17A H17C . . 109.5 ?
    H17B C17A H17C . . 109.5 ?
    C1B O1B H1B . . 109.5 ?
    C15B N1B N2B . . 109.64(13) ?
    C15B N1B C13B . . 129.60(14) ?
    N2B N1B C13B . . 120.66(13) ?
    C14B N2B N1B . . 102.09(14) ?
    C15B N3B C14B . . 101.93(14) ?
    O1B C1B C13B . . 109.52(12) ?
    O1B C1B C5B . . 106.86(12) ?
    C13B C1B C5B . . 113.83(13) ?
    O1B C1B C2B . . 111.13(12) ?
    C13B C1B C2B . . 111.39(12) ?
    C5B C1B C2B . . 103.94(12) ?
    C17B C2B C3B . . 111.82(14) ?
    C17B C2B C16B . . 108.81(14) ?
    C3B C2B C16B . . 110.20(14) ?
    C17B C2B C1B . . 113.23(13) ?
    C3B C2B C1B . . 101.17(12) ?
    C16B C2B C1B . . 111.46(13) ?
    C4B C3B C2B . . 105.74(13) ?
    C4B C3B H3BA . . 110.6 ?
    C2B C3B H3BA . . 110.6 ?
    C4B C3B H3BB . . 110.6 ?
    C2B C3B H3BB . . 110.6 ?
    H3BA C3B H3BB . . 108.7 ?
    C3B C4B C5B . . 106.52(13) ?
    C3B C4B H4BA . . 110.4 ?
    C5B C4B H4BA . . 110.4 ?
    C3B C4B H4BB . . 110.4 ?
    C5B C4B H4BB . . 110.4 ?
    H4BA C4B H4BB . . 108.6 ?
    C6B C5B C1B . . 114.73(13) ?
    C6B C5B C4B . . 112.25(13) ?
    C1B C5B C4B . . 105.34(13) ?
    C6B C5B H5B . . 108.1 ?
    C1B C5B H5B . . 108.1 ?
    C4B C5B H5B . . 108.1 ?
    C7B C6B C5B . . 111.25(13) ?
    C7B C6B H6BA . . 109.4 ?
    C5B C6B H6BA . . 109.4 ?
    C7B C6B H6BB . . 109.4 ?
    C5B C6B H6BB . . 109.4 ?
    H6BA C6B H6BB . . 108.0 ?
    C12B C7B C8B . . 118.08(15) ?
    C12B C7B C6B . . 120.77(14) ?
    C8B C7B C6B . . 121.14(15) ?
    C9B C8B C7B . . 121.52(15) ?
    C9B C8B H8B . . 119.2 ?
    C7B C8B H8B . . 119.2 ?
    C10B C9B C8B . . 118.66(15) ?
    C10B C9B H9B . . 120.7 ?
    C8B C9B H9B . . 120.7 ?
    C9B C10B C11B . . 121.67(15) ?
    C9B C10B Cl1B . . 119.56(12) ?
    C11B C10B Cl1B . . 118.77(13) ?
    C10B C11B C12B . . 118.28(15) ?
    C10B C11B H11B . . 120.9 ?
    C12B C11B H11B . . 120.9 ?
    C7B C12B C11B . . 121.73(15) ?
    C7B C12B H12B . . 119.1 ?
    C11B C12B H12B . . 119.1 ?
    N1B C13B C1B . . 113.25(13) ?
    N1B C13B H13C . . 108.9 ?
    C1B C13B H13C . . 108.9 ?
    N1B C13B H13D . . 108.9 ?
    C1B C13B H13D . . 108.9 ?
    H13C C13B H13D . . 107.7 ?
    N2B C14B N3B . . 115.61(16) ?
    N2B C14B H14B . . 122.2 ?
    N3B C14B H14B . . 122.2 ?
    N3B C15B N1B . . 110.73(15) ?
    N3B C15B H15B . . 124.6 ?
    N1B C15B H15B . . 124.6 ?
    C2B C16B H16D . . 109.5 ?
    C2B C16B H16E . . 109.5 ?
    H16D C16B H16E . . 109.5 ?
    C2B C16B H16F . . 109.5 ?
    H16D C16B H16F . . 109.5 ?
    H16E C16B H16F . . 109.5 ?
    C2B C17B H17D . . 109.5 ?
    C2B C17B H17E . . 109.5 ?
    H17D C17B H17E . . 109.5 ?
    C2B C17B H17F . . 109.5 ?
    H17D C17B H17F . . 109.5 ?
    H17E C17B H17F . . 109.5 ?
loop_
    _geom_torsion_atom_site_label_1
    _geom_torsion_atom_site_label_2
    _geom_torsion_atom_site_label_3
    _geom_torsion_atom_site_label_4
    _geom_torsion_site_symmetry_1
    _geom_torsion_site_symmetry_2
    _geom_torsion_site_symmetry_3
    _geom_torsion_site_symmetry_4
    _geom_torsion
    _geom_torsion_publ_flag
    C15A N1A N2A C14A . . . . -0.61(18) ?
    C13A N1A N2A C14A . . . . 177.59(14) ?
    O1A C1A C2A C17A . . . . -47.47(17) ?
    C13A C1A C2A C17A . . . . 74.17(17) ?
    C5A C1A C2A C17A . . . . -161.11(13) ?
    O1A C1A C2A C16A . . . . -170.35(13) ?
    C13A C1A C2A C16A . . . . -48.71(17) ?
    C5A C1A C2A C16A . . . . 76.01(15) ?
    O1A C1A C2A C3A . . . . 72.15(15) ?
    C13A C1A C2A C3A . . . . -166.21(13) ?
    C5A C1A C2A C3A . . . . -41.49(15) ?
    C17A C2A C3A C4A . . . . 151.19(14) ?
    C16A C2A C3A C4A . . . . -89.09(16) ?
    C1A C2A C3A C4A . . . . 30.01(17) ?
    C2A C3A C4A C5A . . . . -7.56(18) ?
    O1A C1A C5A C6A . . . . 43.87(17) ?
    C13A C1A C5A C6A . . . . -77.44(17) ?
    C2A C1A C5A C6A . . . . 161.00(13) ?
    O1A C1A C5A C4A . . . . -79.78(14) ?
    C13A C1A C5A C4A . . . . 158.91(13) ?
    C2A C1A C5A C4A . . . . 37.35(15) ?
    C3A C4A C5A C6A . . . . -144.71(14) ?
    C3A C4A C5A C1A . . . . -18.58(17) ?
    C1A C5A C6A C7A . . . . -177.53(13) ?
    C4A C5A C6A C7A . . . . -58.26(18) ?
    C5A C6A C7A C8A . . . . 113.52(17) ?
    C5A C6A C7A C12A . . . . -67.59(19) ?
    C12A C7A C8A C9A . . . . -0.3(2) ?
    C6A C7A C8A C9A . . . . 178.62(14) ?
    C7A C8A C9A C10A . . . . 0.8(2) ?
    C8A C9A C10A C11A . . . . -0.8(2) ?
    C8A C9A C10A Cl1A . . . . 179.64(12) ?
    C9A C10A C11A C12A . . . . 0.4(2) ?
    Cl1A C10A C11A C12A . . . . 179.96(12) ?
    C10A C11A C12A C7A . . . . 0.0(2) ?
    C8A C7A C12A C11A . . . . -0.1(2) ?
    C6A C7A C12A C11A . . . . -179.04(15) ?
    C15A N1A C13A C1A . . . . 68.1(2) ?
    N2A N1A C13A C1A . . . . -109.63(16) ?
    O1A C1A C13A N1A . . . . -60.01(17) ?
    C5A C1A C13A N1A . . . . 59.77(18) ?
    C2A C1A C13A N1A . . . . 177.17(12) ?
    N1A N2A C14A N3A . . . . 0.3(2) ?
    C15A N3A C14A N2A . . . . 0.2(2) ?
    C14A N3A C15A N1A . . . . -0.59(18) ?
    N2A N1A C15A N3A . . . . 0.79(19) ?
    C13A N1A C15A N3A . . . . -177.17(15) ?
    C15B N1B N2B C14B . . . . 0.57(19) ?
    C13B N1B N2B C14B . . . . 177.23(15) ?
    O1B C1B C2B C17B . . . . -45.87(17) ?
    C13B C1B C2B C17B . . . . 76.54(17) ?
    C5B C1B C2B C17B . . . . -160.47(13) ?
    O1B C1B C2B C3B . . . . 73.94(15) ?
    C13B C1B C2B C3B . . . . -163.65(13) ?
    C5B C1B C2B C3B . . . . -40.67(15) ?
    O1B C1B C2B C16B . . . . -168.95(13) ?
    C13B C1B C2B C16B . . . . -46.53(17) ?
    C5B C1B C2B C16B . . . . 76.45(15) ?
    C17B C2B C3B C4B . . . . 159.06(14) ?
    C16B C2B C3B C4B . . . . -79.78(17) ?
    C1B C2B C3B C4B . . . . 38.25(17) ?
    C2B C3B C4B C5B . . . . -21.50(19) ?
    O1B C1B C5B C6B . . . . 34.43(17) ?
    C13B C1B C5B C6B . . . . -86.60(16) ?
    C2B C1B C5B C6B . . . . 152.03(13) ?
    O1B C1B C5B C4B . . . . -89.54(15) ?
    C13B C1B C5B C4B . . . . 149.44(14) ?
    C2B C1B C5B C4B . . . . 28.07(16) ?
    C3B C4B C5B C6B . . . . -129.92(15) ?
    C3B C4B C5B C1B . . . . -4.40(18) ?
    C1B C5B C6B C7B . . . . 177.16(13) ?
    C4B C5B C6B C7B . . . . -62.64(18) ?
    C5B C6B C7B C12B . . . . -63.93(19) ?
    C5B C6B C7B C8B . . . . 116.02(16) ?
    C12B C7B C8B C9B . . . . 1.5(2) ?
    C6B C7B C8B C9B . . . . -178.49(15) ?
    C7B C8B C9B C10B . . . . 0.6(2) ?
    C8B C9B C10B C11B . . . . -2.4(2) ?
    C8B C9B C10B Cl1B . . . . 177.23(12) ?
    C9B C10B C11B C12B . . . . 2.0(2) ?
    Cl1B C10B C11B C12B . . . . -177.58(12) ?
    C8B C7B C12B C11B . . . . -1.8(2) ?
    C6B C7B C12B C11B . . . . 178.13(14) ?
    C10B C11B C12B C7B . . . . 0.1(2) ?
    C15B N1B C13B C1B . . . . 73.5(2) ?
    N2B N1B C13B C1B . . . . -102.44(17) ?
    O1B C1B C13B N1B . . . . -56.18(17) ?
    C5B C1B C13B N1B . . . . 63.35(17) ?
    C2B C1B C13B N1B . . . . -179.52(12) ?
    N1B N2B C14B N3B . . . . -0.8(2) ?
    C15B N3B C14B N2B . . . . 0.7(2) ?
    C14B N3B C15B N1B . . . . -0.28(18) ?
    N2B N1B C15B N3B . . . . -0.19(19) ?
    C13B N1B C15B N3B . . . . -176.45(15) ?
loop_
    _geom_hbond_atom_site_label_D
    _geom_hbond_atom_site_label_H
    _geom_hbond_atom_site_label_A
    _geom_hbond_site_symmetry_A
    _geom_hbond_distance_DH
    _geom_hbond_distance_HA
    _geom_hbond_distance_DA
    _geom_hbond_angle_DHA
    _geom_hbond_publ_flag
    O1A H1A N3A 2_646 0.86 2.08 2.9097(18) 164.3 yes
    C11A H11A N2B . 0.95 2.62 3.500(2) 155.0 yes
    C14A H14A Cl1A 4_576 0.95 2.98 3.9223(18) 174.5 yes
    O1B H1B N3B 2_756 0.87 2.05 2.8956(18) 162.8 yes
    C14B H14B Cl1B 4_566 0.95 2.75 3.6665(18) 162.8 yes
_shelx_space_group_comment
;
The symmetry employed for this shelxl refinement is uniquely defined
by the following loop, which should always be used as a source of
symmetry information in preference to the above space-group names.
They are only intended as comments.
;
_shelx_estimated_absorpt_T_min     0.950
_shelx_estimated_absorpt_T_max     0.975
_shelx_hkl_file
;
   2   0   0 306.947 14.0002   2
   3   0   0 0.34742 0.50442   6
   3   0   0 0.18289 0.39490   3
   3   0   0 0.40875 0.41718   4
  -3   0   0 0.03903 0.37512   3
  -3   0   0 -0.3432 0.32466   4
  -3   0   0 0.32587 0.45473   5
  -3   0   0 -0.2530 0.44222   6
   3   0   0 0.51394 0.39985   5
   4   0   0 82.7377 3.65568   5
  -4   0   0 89.4449 3.42617   3
  -4   0   0 79.8850 3.44624   4
   4   0   0 94.1795 3.56571   3
  -4   0   0 84.8402 3.68070   5
  -4   0   0 75.8458 3.84886   6
   4   0   0 83.3773 3.92687   6
   4   0   0 77.2853 3.39334   4
   5   0   0 1.04201 0.62463   4
   5   0   0 0.14617 0.52992   3
  -5   0   0 0.17122 0.59232   4
  -5   0   0 -0.1423 0.45888   3
  -5   0   0 -0.1288 0.70423   6
  -5   0   0 0.26710 0.63829   5
   5   0   0 0.27003 0.58523   5
   5   0   0 1.16437 0.83061   6
   6   0   0 973.247 45.0941   2
  -6   0   0 992.110 44.2573   2
   6   0   0 1022.70 42.3920   1
  -6   0   0 1053.41 41.5690   1
  -7   0   0 0.64665 0.74417   4
   7   0   0 0.82228 0.68390   4
  -7   0   0 -0.0194 0.64769   3
   7   0   0 1.16246 0.80795   3
   7   0   0 -0.3747 0.89549   6
  -7   0   0 0.30701 0.88364   6
  -7   0   0 -0.9981 0.58992   5
   7   0   0 0.77594 0.83456   5
   8   0   0 158.888 7.18062   5
   8   0   0 168.621 6.77344   4
  -8   0   0 166.066 6.93054   4
  -8   0   0 185.219 7.69474   5
   8   0   0 158.351 7.63635   6
  -8   0   0 171.155 6.92186   3
  -8   0   0 177.418 8.03051   6
   8   0   0 166.747 7.20042   3
  -9   0   0 0.45840 1.27691   6
   9   0   0 -0.5828 0.63682   4
   9   0   0 -0.9721 0.89364   6
   9   0   0 0.83996 1.05443   3
  -9   0   0 -0.8231 0.64567   3
  -9   0   0 -1.5420 0.59049   4
  -9   0   0 -0.3684 0.72985   5
   9   0   0 -0.9887 0.69695   5
 -10   0   0 249.869 11.2247   6
 -10   0   0 264.555 10.8418   5
  10   0   0 259.787 10.4120   3
 -10   0   0 234.888 9.74451   4
  10   0   0 257.687 10.4317   5
  10   0   0 241.605 9.62688   4
 -10   0   0 240.215 9.71141   3
  10   0   0 253.498 11.0403   6
 -11   0   0 0.67794 1.27015   5
 -11   0   0 -2.0070 1.07912   6
  11   0   0 0.94639 0.94221   4
  11   0   0 -1.4216 0.98112   3
 -11   0   0 -0.6131 0.87299   3
 -11   0   0 0.45745 1.06355   4
  11   0   0 -0.3965 0.97672   5
  11   0   0 -1.2760 1.05617   6
  12   0   0 248.221 11.2497   5
 -12   0   0 260.938 10.7908   4
  12   0   0 281.173 11.5372   3
  12   0   0 272.650 10.4852   4
  12   0   0 238.909 13.0236   6
 -12   0   0 275.461 11.9202   5
 -12   0   0 267.691 10.7812   3
  13   0   0 -1.4097 1.33075   3
  13   0   0 0.58526 1.31107   5
 -13   0   0 0.57180 1.58911   5
 -13   0   0 -0.4906 1.11862   3
 -13   0   0 0.32186 1.18506   4
  13   0   0 -0.6983 1.51011   6
  13   0   0 -1.2826 0.81283   4
 -14   0   0 540.253 19.1216   4
  14   0   0 521.813 18.8180   4
  14   0   0 530.849 20.1618   3
 -14   0   0 525.436 20.8887   5
  14   0   0 522.560 20.2251   5
 -14   0   0 505.643 19.1663   3
 -15   0   0 -0.4000 1.79599   5
  15   0   0 3.90989 2.18213   3
 -15   0   0 1.05039 1.55622   3
  15   0   0 1.70795 1.38236   4
  15   0   0 0.34604 1.49065   5
  16   0   0 12.0818 3.09722   5
  16   0   0 11.5063 2.35216   4
 -16   0   0 11.9689 3.19407   5
 -16   0   0 15.1332 2.75700   4
  16   0   0 13.9820 3.29002   3
 -16   0   0 12.2242 2.66962   3
  17   0   0 2.30606 2.43171   3
 -17   0   0 -0.2552 2.09055   3
  17   0   0 0.64546 1.71096   5
 -17   0   0 -0.0068 1.32551   4
  17   0   0 2.49316 1.44944   4
 -17   0   0 0.15276 2.05769   5
  18   0   0 28.0805 3.46629   4
  18   0   0 18.8617 4.11774   3
 -18   0   0 20.3269 3.26332   4
  18   0   0 18.8402 4.07649   5
 -18   0   0 20.6439 4.35597   5
 -19   0   0 1.49665 2.66074   5
  19   0   0 0.31269 1.52109   4
 -19   0   0 -0.3858 1.39903   4
  19   0   0 -2.2837 1.89492   3
 -20   0   0 20.2748 3.21666   4
  20   0   0 19.9228 4.19224   4
  20   0   0 14.3735 4.17252   3
 -20   0   0 18.5882 4.35147   5
 -21   0   0 -0.0127 2.34422   5
  21   0   0 -3.7490 2.06333   3
   0  -1   0 0.10452 0.24706   5
   0  -1   0 0.09675 0.23680   4
   0   1   0 -0.1324 0.22534   4
   0   1   0 0.31485 0.24608   3
   0   1   0 0.12151 0.31155   3
   0   1   0 0.09257 0.26444   5
   1  -1   0 208.385 7.15616   4
   2  -1   0 128.806 4.97798   4
  -2  -1   0 133.266 4.64707   3
   2  -1   0 126.075 4.96162   5
   2  -1   0 129.247 4.96863   6
  -2  -1   0 133.359 4.60044   6
   2  -1   0 127.773 4.82092   3
   2   1   0 132.850 4.73584   5
  -2   1   0 133.361 4.96297   5
   2   1   0 133.597 4.68385   3
  -2   1   0 127.605 4.98829   4
   2   1   0 132.361 4.44708   6
  -2   1   0 130.178 4.79995   3
   3  -1   0 386.827 21.3165   2
   3  -1   0 418.077 19.7742   1
   3   1   0 421.202 17.7752   1
   3   1   0 419.524 19.5657   2
  -3   1   0 403.642 19.3897   1
   4  -1   0 7387.54 236.252   2
  -4   1   0 7298.38 235.113   2
   4   1   0 7256.75 234.143   2
  -5  -1   0 108.429 4.54546   5
   5  -1   0 102.422 4.75826   5
   5  -1   0 102.256 4.99453   6
  -5  -1   0 103.614 3.82272   4
  -5  -1   0 107.357 4.32045   3
   5  -1   0 118.226 4.78066   3
  -5  -1   0 95.7735 4.69067   6
   5   1   0 108.471 4.41558   3
   5   1   0 95.6512 4.59842   6
  -5   1   0 104.901 4.87168   5
  -5   1   0 95.8307 5.00023   6
  -5   1   0 105.055 4.79934   4
   5   1   0 107.496 4.48694   5
  -5   1   0 109.730 4.53328   3
   5   1   0 107.325 3.72132   4
   6  -1   0 862.535 28.1704   4
  -7  -1   0 699.815 23.2333   3
   7  -1   0 705.764 23.8211   5
   7  -1   0 714.451 23.6279   4
  -7  -1   0 722.484 24.0058   6
  -7  -1   0 700.655 22.5641   4
   7  -1   0 702.648 24.2844   6
  -7   1   0 703.383 23.7181   4
  -7   1   0 709.828 24.4932   6
   8  -1   0 660.246 23.3730   6
   8  -1   0 654.360 22.7994   5
   8  -1   0 674.427 22.5083   3
  -8  -1   0 671.912 22.7788   5
  -8  -1   0 661.062 22.5451   3
  -8  -1   0 663.394 21.6402   4
  -8  -1   0 663.715 23.2077   6
  -8   1   0 683.794 22.5175   4
  -8   1   0 642.595 22.2063   3
  -8   1   0 674.761 23.1135   5
   8   1   0 669.132 21.3966   4
   8   1   0 651.097 22.9414   6
  -9  -1   0 142.913 6.80641   5
   9  -1   0 143.180 6.87356   5
  -9  -1   0 136.362 7.14442   6
  -9  -1   0 145.623 6.25210   3
   9  -1   0 133.384 6.54687   4
   9  -1   0 153.559 6.99003   3
  -9  -1   0 144.292 5.83200   4
   9  -1   0 141.897 7.34648   6
   9   1   0 146.842 5.59469   4
  -9   1   0 138.673 6.38851   3
   9   1   0 142.769 6.97615   6
   9   1   0 153.289 6.65936   3
  -9   1   0 151.473 7.22040   5
  -9   1   0 137.282 6.74840   4
   9   1   0 136.473 6.57212   5
 -10  -1   0 6.06136 1.73711   5
  10  -1   0 7.37433 1.86653   5
  10  -1   0 5.94782 1.80434   3
  10  -1   0 7.94080 1.86071   4
 -10  -1   0 4.50301 1.24695   4
 -10  -1   0 2.96965 1.63955   6
  10  -1   0 7.49378 2.10095   6
 -10  -1   0 7.65873 1.61058   3
 -10   1   0 6.03792 1.58204   3
 -10   1   0 6.15474 1.80730   5
  10   1   0 4.81228 1.10588   4
  10   1   0 6.09842 1.88185   6
  10   1   0 5.30440 1.78631   3
 -10   1   0 3.24164 1.54210   4
  11  -1   0 9.49811 2.54627   6
  11  -1   0 11.1933 2.16686   4
  11  -1   0 10.4589 2.32837   5
  11  -1   0 6.93571 1.99827   3
 -11  -1   0 9.65579 2.27145   5
 -11  -1   0 11.0913 2.68392   6
 -11  -1   0 9.55994 1.67915   4
 -11  -1   0 11.8190 2.01568   3
 -11   1   0 11.9233 2.08346   3
  11   1   0 8.97114 2.14490   3
 -11   1   0 10.2748 2.17968   4
  11   1   0 17.9220 2.75426   5
 -11   1   0 14.1820 2.89392   5
  11   1   0 11.4224 2.47728   6
  11   1   0 10.8510 1.54263   4
 -12  -1   0 14.3051 2.73388   5
  12  -1   0 18.0881 2.96331   5
  12  -1   0 19.1622 2.82509   4
 -12  -1   0 11.6320 2.91295   6
  12  -1   0 15.6103 3.25500   6
 -12  -1   0 21.1968 2.50238   4
  12  -1   0 18.3432 3.25608   3
 -12  -1   0 15.4395 2.45916   3
  12   1   0 20.3466 2.18622   4
  12   1   0 15.0939 2.59734   5
 -12   1   0 16.8978 2.61215   3
  12   1   0 20.5935 3.12551   3
 -12   1   0 22.3545 3.53651   5
 -12   1   0 22.5300 3.20345   4
  12   1   0 16.0333 3.04754   6
 -13  -1   0 1.16018 1.56872   5
  13  -1   0 0.86052 1.38785   4
 -13  -1   0 0.84985 1.27157   3
  13  -1   0 3.10120 1.71864   5
  13  -1   0 4.05283 2.07895   3
 -13  -1   0 3.06608 1.30346   4
  13  -1   0 0.53367 1.56996   6
  13   1   0 1.90341 1.62506   3
 -13   1   0 2.78050 2.07135   5
  13   1   0 3.82229 1.96722   6
 -13   1   0 -0.9422 1.12730   3
  13   1   0 2.59598 1.53737   5
 -13   1   0 1.82414 1.60509   4
 -14  -1   0 26.4482 2.93609   4
  14  -1   0 24.2584 4.12728   3
 -14  -1   0 26.2393 3.39577   3
  14  -1   0 22.9679 3.72377   5
  14  -1   0 29.1356 3.68408   4
 -14   1   0 24.8220 4.21527   5
  14   1   0 17.8032 3.38793   5
 -14   1   0 26.9393 3.68500   4
  14   1   0 24.1871 4.01747   6
 -14   1   0 23.5023 3.46985   3
  14   1   0 24.0496 2.59020   4
  14   1   0 21.3769 3.69005   3
 -15  -1   0 86.5941 6.54296   5
 -15  -1   0 90.7656 4.95402   4
  15  -1   0 80.7248 6.35485   3
  15  -1   0 88.0470 5.60182   4
 -15  -1   0 80.4348 9.22673   3
  15  -1   0 81.8972 6.24797   5
  15   1   0 81.3603 4.51696   4
 -15   1   0 77.6941 5.38634   3
 -15   1   0 82.3151 5.80746   4
 -15   1   0 103.326 7.15450   5
  15   1   0 86.7446 6.12751   5
  15   1   0 87.9944 6.32741   3
 -16  -1   0 15.3637 3.53812   5
 -16  -1   0 13.5317 2.35680   4
  16  -1   0 17.5771 3.79932   3
 -16  -1   0 16.5271 2.93700   3
  16  -1   0 14.9266 2.89269   4
  16   1   0 15.4958 2.22307   4
 -16   1   0 10.5813 3.37842   5
  16   1   0 13.7566 3.34354   3
 -16   1   0 15.1761 3.18989   3
 -16   1   0 9.36720 2.64363   4
  16   1   0 16.6231 3.49652   5
  17  -1   0 13.0479 2.88557   4
  17  -1   0 14.4093 3.60058   5
 -17  -1   0 9.75592 2.60908   3
 -17  -1   0 11.9585 2.29819   4
  17  -1   0 10.5968 3.46331   3
 -17  -1   0 9.33803 2.98519   5
  17   1   0 10.7272 1.98841   4
  17   1   0 14.1486 3.40513   5
 -17   1   0 8.69950 2.70007   4
  17   1   0 11.0491 3.69792   3
 -17   1   0 9.53833 3.43033   5
  18  -1   0 96.5409 6.25381   4
 -18  -1   0 104.228 7.81118   5
 -18  -1   0 97.7564 5.44974   4
  18  -1   0 90.0978 7.61187   3
  18  -1   0 82.0578 7.69664   5
 -18   1   0 84.9570 6.35379   4
  18   1   0 93.9249 5.09034   4
  18   1   0 97.4686 7.51488   3
 -18   1   0 102.476 8.09626   5
  18   1   0 95.2702 7.06084   5
 -19  -1   0 24.7464 5.05264   5
  19  -1   0 22.4950 4.04137   4
  19  -1   0 25.4887 5.03697   3
 -19   1   0 24.8982 5.04321   5
  19   1   0 20.4734 4.42013   3
  19   1   0 20.2624 4.08696   5
  19   1   0 19.1990 2.53782   4
 -19   1   0 23.0307 3.82819   4
 -20  -1   0 -1.8789 2.13501   5
  20  -1   0 0.48789 2.27590   3
 -20   1   0 -2.0525 2.06493   5
 -20   1   0 -0.8905 1.60015   4
  20   1   0 1.22980 2.61559   3
  20   1   0 0.53564 1.29356   4
  21  -1   0 6.15352 3.93074   3
 -21  -1   0 8.96516 3.80254   5
 -21   1   0 7.26442 2.68027   4
  21   1   0 1.91032 2.94899   3
 -21   1   0 13.7682 4.28263   5
   0  -2   0 320.812 11.0117   4
   0   2   0 320.752 10.9679   3
  -1  -2   0 19.7777 1.51285   3
  -1  -2   0 18.6438 1.41971   4
   1  -2   0 23.1659 1.75206   4
   1   2   0 25.0109 1.64064   5
  -1   2   0 18.6237 1.59807   5
  -1   2   0 23.9269 1.77884   4
   1   2   0 20.0248 1.54299   3
   1   2   0 19.7936 1.43210   4
   2  -2   0 4503.91 150.447   2
   2   2   0 4425.95 147.330   2
  -2   2   0 4515.23 150.384   2
  -3  -2   0 1603.41 58.3594   2
   3  -2   0 1524.44 62.4404   2
   3   2   0 1554.06 68.7297   2
  -3   2   0 1590.53 62.5574   2
  -4  -2   0 382.657 12.9086   3
  -4  -2   0 374.269 12.6791   6
   4  -2   0 370.852 13.4094   4
   4  -2   0 364.337 13.3334   5
   4  -2   0 367.830 13.3589   6
   4  -2   0 392.643 13.2008   3
   4   2   0 376.682 12.9417   3
  -4   2   0 364.506 13.4230   4
  -4   2   0 390.563 13.0573   3
  -4   2   0 366.325 13.4256   5
   4   2   0 379.170 12.5683   6
   5  -2   0 45.9087 3.09619   4
   5  -2   0 48.4727 3.22996   6
   5  -2   0 46.7088 3.09970   5
  -5  -2   0 40.7053 2.52603   3
  -5  -2   0 48.6870 2.70090   6
   5  -2   0 39.8962 2.76626   3
  -5  -2   0 48.0126 2.75830   5
   5   2   0 41.7062 2.45601   6
   5   2   0 41.7221 2.62723   5
  -5   2   0 37.7392 2.92173   5
  -5   2   0 42.5712 2.69305   3
  -5   2   0 41.0416 3.02045   4
   5   2   0 45.4730 2.67619   3
   6  -2   0 390.273 14.5501   3
  -6  -2   0 428.251 14.2957   5
  -6  -2   0 418.004 13.1390   4
   6  -2   0 410.538 14.9456   4
   6  -2   0 412.587 14.9194   5
  -6  -2   0 409.966 14.2210   3
   6  -2   0 412.555 15.1410   6
  -6  -2   0 406.940 14.4554   6
  -6   2   0 401.984 14.9160   4
   6   2   0 418.559 14.3630   3
  -6   2   0 411.804 15.0590   5
   6   2   0 402.791 14.2526   6
  -6   2   0 404.407 14.3884   3
   6   2   0 415.601 14.4303   5
  -7  -2   0 116.070 5.12582   3
   7  -2   0 114.067 5.62388   3
  -7  -2   0 116.302 4.05098   4
  -7  -2   0 115.040 5.48316   6
  -7  -2   0 121.566 5.40832   5
   7  -2   0 107.194 5.94344   6
   7  -2   0 112.428 5.78668   4
  -7   2   0 113.109 5.41168   3
   7   2   0 115.705 5.30374   6
  -7   2   0 108.664 5.80573   4
   7   2   0 112.571 5.32466   3
   7   2   0 108.710 5.30803   5
  -7   2   0 116.475 5.98499   5
   8  -2   0 630.422 22.5449   6
  -8  -2   0 619.619 19.8902   4
  -8  -2   0 638.497 21.9021   6
   8  -2   0 633.871 22.0209   4
   8  -2   0 629.169 22.1201   5
  -8  -2   0 608.995 21.1201   3
   8  -2   0 648.577 21.9705   3
  -8   2   0 636.151 22.1727   4
   8   2   0 651.572 21.4658   3
   8   2   0 624.625 21.4642   5
  -8   2   0 611.824 21.4129   3
  -8   2   0 625.129 22.3669   5
   8   2   0 622.626 21.5279   6
  -9  -2   0 845.483 27.2261   4
  -9  -2   0 864.512 29.1111   5
   9  -2   0 846.863 30.0208   6
   9  -2   0 836.265 29.1922   4
  -9  -2   0 866.756 29.4985   6
   9  -2   0 865.346 29.4579   5
  -9  -2   0 876.706 28.6084   3
   9  -2   0 879.829 29.3265   3
   9   2   0 876.528 29.0108   5
  -9   2   0 845.034 28.6291   3
  -9   2   0 862.295 29.4608   4
   9   2   0 879.988 28.9862   6
  -9   2   0 843.919 29.7106   5
 -10  -2   0 290.666 11.9445   5
  10  -2   0 312.584 13.1816   6
  10  -2   0 299.796 12.4026   5
 -10  -2   0 289.871 12.4262   6
  10  -2   0 288.082 12.1109   4
 -10  -2   0 288.744 11.3460   3
  10  -2   0 301.045 12.3093   3
 -10  -2   0 286.582 10.1462   4
 -10   2   0 310.242 12.8818   5
  10   2   0 286.089 11.6635   3
 -10   2   0 291.154 11.6341   3
  10   2   0 305.832 9.92507   4
  10   2   0 289.818 11.9721   6
 -10   2   0 315.405 13.5690   4
  10   2   0 326.218 14.2190   5
 -11  -2   0 35.3670 4.26249   6
 -11  -2   0 30.2440 2.09902   4
  11  -2   0 29.6835 4.14602   6
  11  -2   0 44.8297 4.72828   5
  11  -2   0 32.4735 3.95705   4
 -11  -2   0 28.1301 3.50312   5
 -11  -2   0 34.1806 2.97304   3
  11  -2   0 29.5831 4.01488   3
 -11   2   0 33.7477 4.34067   5
  11   2   0 36.4487 4.01836   6
  11   2   0 35.4337 1.92707   4
  11   2   0 35.4106 3.96556   3
 -11   2   0 34.7708 4.09716   4
  11   2   0 25.2859 3.24630   5
 -11   2   0 36.0532 3.81033   3
 -12  -2   0 469.198 18.5041   6
  12  -2   0 455.314 18.0722   5
 -12  -2   0 468.408 15.6179   4
  12  -2   0 491.167 19.1342   6
 -12  -2   0 470.308 17.9527   5
  12  -2   0 469.371 18.2098   3
  12  -2   0 464.949 17.7949   4
 -12  -2   0 452.334 16.9291   3
 -12   2   0 440.765 17.1069   3
  12   2   0 476.042 15.3073   4
  12   2   0 455.691 17.5257   5
  12   2   0 473.161 17.6868   3
 -12   2   0 459.575 18.6456   5
 -12   2   0 471.450 18.1121   4
  12   2   0 459.405 17.9214   6
 -13  -2   0 114.017 5.06195   4
  13  -2   0 122.400 6.99114   4
 -13  -2   0 104.270 7.17004   6
 -13  -2   0 123.551 7.18648   5
 -13  -2   0 119.329 6.32773   3
  13  -2   0 123.362 7.35373   5
  13  -2   0 122.122 7.46043   3
 -13   2   0 112.948 6.94774   4
 -13   2   0 127.114 7.90355   5
  13   2   0 123.666 6.86687   5
 -13   2   0 104.662 6.34271   3
  13   2   0 124.223 7.01567   3
  13   2   0 116.471 4.78236   4
  13   2   0 118.726 7.14444   6
  14  -2   0 143.113 8.13731   5
 -14  -2   0 126.401 6.98315   3
 -14  -2   0 142.597 5.79253   4
  14  -2   0 133.526 8.54762   4
  14  -2   0 130.229 8.24981   3
 -14  -2   0 133.165 8.16593   5
  14   2   0 144.109 8.16117   6
 -14   2   0 131.824 8.47664   5
 -14   2   0 146.075 8.09193   4
  14   2   0 136.697 5.41689   4
  14   2   0 136.105 7.63543   5
  14   2   0 134.059 7.79203   3
 -14   2   0 137.406 7.27829   3
  15  -2   0 33.8908 4.96045   3
 -15  -2   0 33.9407 2.57526   4
 -15  -2   0 34.0382 4.87874   5
  15  -2   0 42.6554 4.93985   4
 -15  -2   0 43.0609 4.50534   3
 -15   2   0 46.2366 5.96878   5
  15   2   0 37.8185 4.90988   5
  15   2   0 41.7196 5.09950   3
 -15   2   0 38.4863 4.94540   3
 -15   2   0 46.1724 5.20196   4
  15   2   0 32.7911 2.33232   4
 -16  -2   0 10.5459 2.97618   5
 -16  -2   0 9.49138 1.59938   4
  16  -2   0 12.8312 3.11945   4
 -16  -2   0 7.85975 2.53020   3
  16  -2   0 11.5261 3.18763   5
  16   2   0 11.2588 3.01421   5
 -16   2   0 9.15117 3.21883   5
  16   2   0 10.1176 2.98050   3
 -16   2   0 8.90859 2.81152   4
  17  -2   0 38.8145 5.71006   3
 -17  -2   0 36.1106 4.26441   3
  17  -2   0 32.1880 5.00989   5
 -17  -2   0 47.5295 6.16367   5
 -17   2   0 36.0847 4.93561   4
  17   2   0 34.6782 4.99415   5
 -17   2   0 39.1606 5.75764   5
  17   2   0 37.2733 5.18008   3
  18  -2   0 7.31457 2.98095   3
 -18  -2   0 10.9149 3.47327   5
 -18   2   0 7.39072 2.79259   4
  18   2   0 8.20479 3.03569   3
 -18   2   0 9.52608 3.44046   5
  18   2   0 12.7889 3.37740   5
  19  -2   0 131.301 9.15162   3
 -19  -2   0 114.830 8.77546   5
 -19   2   0 115.502 7.92567   4
 -19   2   0 111.633 9.13995   5
  19   2   0 105.098 8.34691   3
  19   2   0 134.014 8.53417   5
  20  -2   0 64.1375 7.72765   3
 -20  -2   0 48.9710 6.71620   5
 -20   2   0 57.5885 6.44655   4
  20   2   0 49.8204 6.56830   3
 -20   2   0 60.1221 7.89195   5
 -21  -2   0 3.03693 2.73146   5
  21   2   0 -0.8778 2.26119   3
 -21   2   0 4.68640 2.87608   5
 -21   2   0 -1.1354 1.79852   4
   0  -3   0 0.41769 0.64064   5
   0  -3   0 1.08103 0.76568   4
   0  -3   0 1.51888 0.81846   5
   0   3   0 -0.2590 0.70743   3
   0   3   0 0.01474 0.52533   3
   0   3   0 -0.5153 0.69793   4
   1  -3   0 179.975 7.32625   4
   1  -3   0 177.429 7.36768   5
  -1  -3   0 181.768 7.19634   3
   1  -3   0 181.020 7.43388   5
  -1  -3   0 185.154 6.15988   6
  -1  -3   0 178.729 6.94488   4
   1  -3   0 183.544 7.10419   3
  -1  -3   0 178.174 7.13468   5
   1   3   0 188.249 7.30102   3
   1   3   0 177.821 6.92020   4
   1   3   0 175.376 7.20077   5
  -1   3   0 174.353 7.30758   4
  -1   3   0 179.864 7.39114   3
  -1   3   0 186.964 7.16052   3
   2  -3   0 718.875 24.1066   4
  -3  -3   0 0.17592 0.46722   6
  -3  -3   0 0.59598 0.83761   3
  -3  -3   0 -0.4188 0.54940   4
  -3  -3   0 1.00370 0.79013   5
   3  -3   0 1.08073 0.88117   3
   3  -3   0 -0.1446 1.04541   4
   3  -3   0 0.66522 0.84310   5
   3   3   0 0.93156 0.75972   3
   3   3   0 1.16273 0.88474   5
  -3   3   0 1.56445 1.11510   4
  -3   3   0 2.27152 1.04830   5
  -3   3   0 1.21390 0.92766   3
   3   3   0 1.51700 0.50682   6
  -4  -3   0 18.5758 1.72187   5
   4  -3   0 17.4789 2.20041   3
   4  -3   0 16.2781 2.33036   5
   4  -3   0 17.1930 2.46980   4
  -4  -3   0 16.2736 1.29427   4
  -4  -3   0 17.4151 1.36209   6
   4  -3   0 20.8171 2.45757   6
  -4  -3   0 23.2311 2.38248   3
  -4   3   0 27.2228 3.07669   5
   4   3   0 20.9966 1.86543   5
   4   3   0 17.4191 1.29364   6
  -4   3   0 18.2426 2.22152   3
  -4   3   0 19.0716 2.59583   4
   4   3   0 20.0298 1.88636   3
   5  -3   0 83.0687 4.54665   6
   5  -3   0 74.4773 4.53748   4
  -5  -3   0 78.4823 4.01493   5
   5  -3   0 71.5765 4.17353   3
   5  -3   0 75.0533 4.48378   5
  -5  -3   0 75.1072 3.56140   6
  -5  -3   0 69.5324 3.88363   3
  -5  -3   0 74.6133 3.01624   4
   5   3   0 80.6029 4.08964   5
   5   3   0 73.8189 3.40148   6
  -5   3   0 79.1482 4.62785   5
   5   3   0 76.8257 4.05711   3
  -5   3   0 69.5980 4.47506   4
  -5   3   0 73.7718 4.15273   3
  -6  -3   0 470.830 16.6082   3
  -6  -3   0 491.902 16.3837   6
   6  -3   0 483.464 17.2424   3
   6  -3   0 480.465 17.5597   4
   6  -3   0 485.364 17.5528   6
   6  -3   0 468.183 17.4464   5
  -6  -3   0 491.334 16.7365   5
  -6  -3   0 468.264 15.0826   4
   6   3   0 466.568 16.6991   5
  -6   3   0 491.239 17.7713   5
  -6   3   0 466.002 17.5659   4
   6   3   0 464.585 16.6389   3
   6   3   0 480.939 16.0907   6
  -6   3   0 494.490 17.0479   3
   7  -3   0 175.719 8.11157   5
   7  -3   0 174.454 7.94205   3
  -7  -3   0 173.112 7.29231   6
  -7  -3   0 167.858 7.41919   5
   7  -3   0 173.103 8.22880   6
  -7  -3   0 172.307 7.35518   3
   7  -3   0 166.157 8.06737   4
   7   3   0 176.518 7.45173   5
  -7   3   0 173.561 8.19105   4
   7   3   0 173.324 7.42393   3
  -7   3   0 157.914 8.08025   5
   7   3   0 173.507 6.93801   6
  -7   3   0 174.174 7.57885   3
   8  -3   0 76.2647 4.99947   4
  -8  -3   0 81.3528 4.36783   3
   8  -3   0 77.3795 4.82317   3
  -8  -3   0 75.6719 4.40105   6
   8  -3   0 68.8137 4.92414   6
  -8  -3   0 80.6512 4.52971   5
   8  -3   0 75.1709 4.91402   5
   8   3   0 72.4700 4.06769   6
   8   3   0 76.4917 4.46138   5
  -8   3   0 77.6401 5.13857   5
   8   3   0 75.0191 4.40746   3
  -8   3   0 70.6770 4.38181   3
   9  -3   0 4.82414 1.73728   5
   9  -3   0 3.88368 1.62909   3
  -9  -3   0 2.94010 1.26474   3
   9  -3   0 4.84793 1.87287   4
   9  -3   0 6.72921 2.13271   6
  -9  -3   0 4.04243 1.46922   6
  -9  -3   0 6.57740 1.74556   5
   9   3   0 3.91341 1.39932   6
   9   3   0 4.48206 1.62454   5
  -9   3   0 2.48028 1.74911   4
  -9   3   0 5.22615 1.90885   5
  -9   3   0 4.31903 1.51272   3
   9   3   0 2.70281 1.53198   3
  10  -3   0 53.3432 4.40347   3
 -10  -3   0 57.2978 3.75646   3
 -10  -3   0 52.7195 3.89491   5
  10  -3   0 48.9996 4.28611   4
  10  -3   0 53.2928 4.43605   5
 -10  -3   0 45.7145 3.90317   6
  10  -3   0 63.0248 6.72943   6
  10   3   0 57.1281 3.89909   6
  10   3   0 49.9328 3.85752   3
 -10   3   0 56.1838 3.95949   3
 -10   3   0 49.3470 5.36186   4
  10   3   0 47.9621 3.83607   5
 -11  -3   0 1.09573 1.49278   6
  11  -3   0 2.16636 1.62392   5
 -11  -3   0 1.74608 1.29071   3
  11  -3   0 4.68919 2.12091   4
 -11  -3   0 0.27168 1.30734   5
  11  -3   0 0.14475 1.44806   3
  11  -3   0 2.13717 1.85063   6
  11   3   0 0.66548 1.38630   3
 -11   3   0 1.02563 1.26901   3
  11   3   0 1.88788 1.44183   6
  11   3   0 4.02931 1.76201   5
 -11   3   0 1.62192 1.84352   4
 -11   3   0 0.30195 1.40298   5
  12  -3   0 162.603 8.76005   5
 -12  -3   0 152.706 8.37205   6
  12  -3   0 177.236 9.05435   3
 -12  -3   0 163.803 7.68791   3
 -12  -3   0 184.190 8.63646   5
 -12   3   0 158.965 8.76249   4
 -12   3   0 138.563 7.73665   3
  12   3   0 150.371 7.97256   6
 -12   3   0 168.108 9.34351   5
  12   3   0 166.130 8.21008   3
  12   3   0 161.742 8.15987   5
  13  -3   0 28.5465 4.20148   4
 -13  -3   0 25.2196 4.03141   6
  13  -3   0 18.9036 3.57850   3
 -13  -3   0 25.8091 3.28434   3
  13  -3   0 27.9137 4.26629   5
 -13  -3   0 19.6778 3.36499   5
  13   3   0 20.8414 3.29223   5
  13   3   0 13.9013 2.97742   3
 -13   3   0 23.9646 3.50690   3
  13   3   0 18.6999 3.75616   6
 -13   3   0 23.6383 4.23439   5
 -13   3   0 22.8783 3.84413   4
 -14  -3   0 -0.6576 1.65906   6
  14  -3   0 4.28301 2.39836   3
  14  -3   0 0.27632 1.67416   4
 -14  -3   0 1.18464 1.65221   5
 -14  -3   0 -0.2080 1.30038   3
  14  -3   0 -0.6642 1.63334   5
 -14   3   0 1.15067 1.96834   4
  14   3   0 2.09510 1.71308   5
  14   3   0 3.44841 2.10710   3
  14   3   0 0.26376 1.82439   6
 -14   3   0 1.89620 2.11807   5
  15  -3   0 143.794 9.06769   3
 -15  -3   0 145.752 8.59120   5
 -15  -3   0 129.287 7.41047   3
  15  -3   0 131.298 8.54301   5
 -15   3   0 148.058 8.74552   4
  15   3   0 151.002 8.45557   3
  15   3   0 127.041 8.01078   5
 -15   3   0 156.121 9.63171   5
  16  -3   0 27.5439 5.30864   5
  16  -3   0 23.2655 4.38641   3
 -16  -3   0 23.2182 4.28539   5
 -16   3   0 19.3051 4.06556   4
 -16   3   0 19.3693 4.15066   5
  16   3   0 19.7958 4.02795   3
  16   3   0 18.7041 3.54685   5
  17  -3   0 2.25481 2.31686   3
 -17  -3   0 1.99856 1.74623   3
 -17  -3   0 5.16402 2.65761   5
  17   3   0 0.07253 2.10173   3
 -17   3   0 1.90210 2.65422   5
 -17   3   0 -0.7552 2.05908   4
  17   3   0 4.22491 2.41700   5
  18  -3   0 40.3128 6.37895   3
 -18  -3   0 45.3970 4.35805   3
 -18  -3   0 46.8670 6.03795   5
 -18   3   0 32.8690 5.15369   4
  18   3   0 43.7776 5.94878   5
  18   3   0 39.4717 5.74696   3
 -18   3   0 31.9714 5.84163   5
 -19  -3   0 29.1289 5.33190   5
 -19  -3   0 20.9523 4.45006   3
  19  -3   0 27.5025 5.45457   3
 -19   3   0 27.8332 5.89695   5
 -19   3   0 27.3889 4.65310   4
  19   3   0 34.1955 5.50192   5
  19   3   0 34.5908 5.48878   3
 -20  -3   0 2.84376 2.66819   5
  20  -3   0 3.94847 2.97774   3
  20   3   0 -0.7055 2.43422   3
 -20   3   0 2.63511 2.20581   4
 -20   3   0 -0.2093 2.58929   5
   0  -4   0 5.80880 1.49287   5
   0  -4   0 4.16416 1.40176   5
   0  -4   0 4.07298 1.32444   4
   0   4   0 2.07085 1.12241   3
   0   4   0 2.48164 1.08232   3
   0   4   0 5.15151 1.38121   4
  -1  -4   0 4.16510 1.29601   4
   1  -4   0 2.83564 1.21037   4
   1  -4   0 7.18116 1.49380   5
  -1   4   0 5.83187 1.53945   4
   1   4   0 7.86793 1.57497   5
   1   4   0 2.56494 1.03367   4
   1   4   0 7.54669 1.59872   3
  -1   4   0 5.51049 1.47397   3
   2  -4   0 299.724 10.9967   3
   2  -4   0 288.387 11.5158   5
   2  -4   0 272.701 11.2736   4
   2  -4   0 277.003 11.3580   5
  -2  -4   0 290.604 9.60281   6
  -2  -4   0 287.967 10.6871   4
  -2  -4   0 288.230 11.0687   5
  -2   4   0 297.129 11.5396   3
   2   4   0 281.625 11.1366   3
   2   4   0 295.439 11.3035   5
  -2   4   0 299.958 11.0762   3
  -2   4   0 287.815 11.4166   4
   2   4   0 281.059 10.5913   4
  -2   4   0 282.362 11.3969   5
   3  -4   0 326.595 11.9132   3
  -3  -4   0 313.105 10.2214   6
  -3  -4   0 299.804 11.0166   4
   3  -4   0 309.956 12.2861   5
   3  -4   0 308.151 12.2429   4
  -3  -4   0 314.119 11.6326   5
  -3   4   0 312.853 12.3130   4
  -3   4   0 319.645 12.3506   5
   3   4   0 302.092 11.7598   5
   3   4   0 300.478 11.6875   3
   3   4   0 295.634 10.2201   6
  -3   4   0 302.204 11.7163   3
   4  -4   0 125.005 6.42750   5
  -4  -4   0 114.614 4.58547   6
   4  -4   0 110.591 6.19404   4
  -4  -4   0 111.581 4.95368   4
   4  -4   0 122.201 5.95599   3
  -4  -4   0 121.570 5.96033   3
  -4  -4   0 121.389 5.67871   5
   4  -4   0 125.048 5.97190   6
  -4   4   0 117.615 5.86080   3
  -4   4   0 115.280 6.29629   4
   4   4   0 125.563 5.90775   5
   4   4   0 115.037 4.52493   6
  -4   4   0 120.478 6.33302   5
   4   4   0 119.231 5.79171   3
   5  -4   0 681.998 24.0788   5
  -5  -4   0 676.063 23.2469   3
   5  -4   0 669.965 24.2064   4
  -5  -4   0 701.088 22.0895   6
  -5  -4   0 675.725 22.0394   4
   5  -4   0 663.531 23.7253   6
   5   4   0 701.139 23.3232   3
  -5   4   0 693.205 23.4850   3
  -5   4   0 669.986 24.2860   4
   5   4   0 676.157 23.4494   5
  -5   4   0 695.640 24.2045   5
   6  -4   0 993.458 33.4437   6
  -6  -4   0 994.100 31.6680   6
   6  -4   0 961.956 33.6444   4
   6  -4   0 983.786 33.7145   5
  -6  -4   0 993.106 32.8011   3
  -6  -4   0 994.321 30.9975   4
  -6   4   0 992.987 33.8699   4
  -7  -4   0 9.99569 0.92871   4
   7  -4   0 9.60767 2.25579   6
   7  -4   0 5.89985 1.77798   3
  -7  -4   0 10.7918 1.91666   5
  -7  -4   0 10.6702 1.98444   3
   7  -4   0 9.85537 2.34453   5
  -7  -4   0 8.52218 1.54769   6
  -7  -4   0 9.31498 0.77163   4
   7  -4   0 10.2459 2.45311   4
   7   4   0 10.6500 1.99767   5
  -7   4   0 5.88035 1.87085   5
   7   4   0 8.13720 1.75401   3
   7   4   0 10.6640 1.56246   6
  -7   4   0 13.5828 2.31343   3
  -7   4   0 9.25538 2.33994   4
  -8  -4   0 136.281 6.61163   5
  -8  -4   0 141.398 6.24415   6
  -8  -4   0 127.446 6.35191   3
   8  -4   0 130.861 7.31359   6
   8  -4   0 122.522 6.89606   3
   8  -4   0 137.216 7.48435   4
   8  -4   0 139.660 7.50878   5
   8   4   0 129.719 6.54696   3
  -8   4   0 113.157 6.44595   3
  -8   4   0 129.049 7.40741   5
   8   4   0 134.723 6.79403   5
  -8   4   0 126.943 7.38251   4
   9  -4   0 55.9863 4.66632   6
   9  -4   0 51.0674 5.46180   4
   9  -4   0 58.4506 4.58202   3
   9  -4   0 59.6533 4.77056   5
  -9  -4   0 50.8790 3.72876   6
  -9  -4   0 52.9425 3.79845   3
  -9  -4   0 51.7943 3.85965   5
  -9   4   0 52.0237 4.64314   4
  -9   4   0 50.3190 4.04373   3
   9   4   0 49.8511 3.89088   3
  -9   4   0 47.8922 4.50754   5
   9   4   0 50.6700 3.98718   5
   9   4   0 56.0453 3.48429   6
 -10  -4   0 -0.2238 1.08638   6
  10  -4   0 3.04985 1.89020   6
 -10  -4   0 2.17256 1.38952   3
 -10  -4   0 3.01503 1.62296   5
  10  -4   0 1.87653 1.96986   4
  10  -4   0 4.17113 1.87212   5
  10  -4   0 3.94471 2.15739   3
 -10   4   0 6.13383 2.25001   5
 -10   4   0 2.08234 2.06028   4
  10   4   0 3.10342 1.51626   6
  10   4   0 5.27464 1.88319   3
  10   4   0 2.36189 1.35970   5
 -10   4   0 4.66346 2.06515   3
 -11  -4   0 213.894 9.58767   3
  11  -4   0 201.812 10.7176   5
  11  -4   0 222.337 10.7488   3
 -11  -4   0 223.172 10.1435   5
  11  -4   0 225.546 11.1869   6
  11  -4   0 208.699 10.7341   4
  11   4   0 225.114 10.0409   3
  11   4   0 228.501 9.49987   6
 -11   4   0 202.460 10.9767   5
 -11   4   0 226.608 11.1243   4
 -11   4   0 206.549 9.85506   3
  11   4   0 223.227 10.1798   5
 -12  -4   0 201.026 10.0110   6
 -12  -4   0 215.214 10.1918   5
  12  -4   0 214.612 10.8959   4
  12  -4   0 199.464 10.6058   3
 -12  -4   0 215.217 9.52069   3
  12   4   0 215.549 10.0494   5
  12   4   0 193.858 9.81467   3
 -12   4   0 210.276 9.94905   3
 -12   4   0 233.475 11.3165   4
 -12   4   0 211.833 11.2930   5
  12   4   0 215.239 9.59567   6
  13  -4   0 135.610 8.20387   3
 -13  -4   0 117.328 6.68574   3
 -13  -4   0 130.761 7.47510   5
  13  -4   0 139.810 8.40499   5
 -13  -4   0 115.487 7.40568   6
 -13   4   0 110.999 8.21380   5
  13   4   0 122.374 6.90033   6
 -13   4   0 118.839 8.13986   4
  13   4   0 122.639 7.25311   3
  13   4   0 129.581 7.39369   5
  14  -4   0 15.2736 3.68239   5
  14  -4   0 14.9767 3.54338   3
 -14  -4   0 12.7583 2.68737   3
 -14  -4   0 7.49158 2.77672   6
 -14  -4   0 16.1307 3.84505   5
 -14   4   0 15.4766 3.76824   5
  14   4   0 11.6399 2.81099   6
 -14   4   0 14.4266 3.50590   4
  14   4   0 11.6052 2.84932   3
  14   4   0 11.9641 3.05150   5
  15  -4   0 46.0502 6.13453   3
 -15  -4   0 55.5298 5.23708   5
 -15  -4   0 56.8007 4.60004   3
  15   4   0 42.9015 5.40260   5
 -15   4   0 61.0770 6.69009   4
  15   4   0 56.9209 4.83688   6
  15   4   0 55.1646 5.97121   3
 -15   4   0 59.7894 7.26393   5
 -16  -4   0 1.98656 2.23685   5
  16  -4   0 -1.3039 2.12795   3
  16   4   0 1.25017 2.01595   5
 -16   4   0 -0.4526 2.12914   4
  16   4   0 2.02683 2.47246   3
 -16   4   0 4.95871 3.13545   5
 -17  -4   0 1.25767 1.73233   3
 -17  -4   0 -1.2779 2.01001   5
  17  -4   0 0.64311 2.60239   3
  17   4   0 -2.1794 1.76464   5
  17   4   0 -3.1564 1.79954   3
 -17   4   0 -1.3861 1.87456   5
 -17   4   0 1.92521 2.17288   4
 -18  -4   0 19.0348 4.03806   5
 -18  -4   0 18.0471 3.29486   3
  18  -4   0 9.74715 3.74881   3
 -18   4   0 18.5053 4.37073   4
  18   4   0 11.1837 3.32650   5
  18   4   0 6.31214 3.29525   3
 -18   4   0 11.0137 3.82768   5
  19  -4   0 9.32482 3.74959   3
 -19  -4   0 9.01164 3.89307   3
 -19  -4   0 20.0381 4.33180   5
  19   4   0 17.9511 4.26801   3
 -19   4   0 20.5158 5.17495   5
  19   4   0 15.1721 3.72614   5
 -19   4   0 19.0805 4.35767   4
 -20  -4   0 46.6922 6.35514   5
 -20   4   0 43.9720 5.86752   4
  20   4   0 40.3417 6.05852   3
 -20   4   0 38.2800 6.65080   5
   0  -5   0 -0.0384 0.82687   5
   0  -5   0 0.56719 1.07148   4
   0  -5   0 1.38293 1.09705   5
   0   5   0 0.02213 0.82543   3
   0   5   0 -0.4485 1.04943   4
   0   5   0 -1.7504 0.72106   3
  -1  -5   0 469.073 15.5275   6
   1  -5   0 479.248 17.7272   5
   1  -5   0 458.920 17.5471   5
  -1  -5   0 482.660 17.2328   5
  -1  -5   0 456.653 17.0088   4
  -1  -5   0 465.881 17.5139   5
   1  -5   0 475.269 17.4559   4
   1   5   0 471.008 17.7027   5
  -1   5   0 469.621 17.6799   3
   1   5   0 476.057 17.0564   4
   1   5   0 481.513 16.9975   3
   1   5   0 450.302 17.3925   3
  -1   5   0 480.416 17.5225   4
  -1   5   0 481.976 17.0669   3
   2  -5   0 36.9968 3.29625   5
  -2  -5   0 35.1422 1.89741   6
  -2  -5   0 32.8971 2.95185   5
   2  -5   0 34.1291 3.91281   5
  -2  -5   0 29.1565 2.70917   4
   2  -5   0 40.3490 4.18261   4
   2   5   0 36.0700 3.18612   3
   2   5   0 31.7859 2.74633   4
  -2   5   0 31.3474 2.94792   3
  -2   5   0 34.0619 3.88691   4
   3  -5   0 0.79305 1.02681   6
   3  -5   0 3.44141 1.59793   3
  -3  -5   0 2.05199 1.22213   4
  -3  -5   0 2.82635 1.21994   5
  -3  -5   0 2.36963 1.28215   3
  -3  -5   0 2.74657 0.67760   6
   3  -5   0 0.27377 1.08340   5
   3  -5   0 1.32840 1.22657   5
   3  -5   0 1.03710 1.42706   4
   3   5   0 3.12317 1.31423   3
   3   5   0 1.80927 1.07815   4
   3   5   0 1.77322 1.56727   5
  -3   5   0 3.68025 1.49123   3
  -3   5   0 3.13557 1.53643   3
   4  -5   0 25.2543 3.45154   5
   4  -5   0 23.0087 3.43352   4
   4  -5   0 26.3195 3.26735   6
   4  -5   0 22.3365 3.00817   3
  -4  -5   0 26.3786 1.68643   6
  -4  -5   0 26.4052 2.37449   4
  -4  -5   0 23.8123 3.05234   3
  -4  -5   0 30.5361 3.35978   5
   4   5   0 29.4203 3.76575   3
   4   5   0 28.7711 3.95436   5
  -4   5   0 31.3607 3.80750   5
  -4   5   0 27.6149 3.34307   3
  -4   5   0 27.9137 3.69244   4
  -5  -5   0 178.924 6.68589   6
  -5  -5   0 188.430 8.18145   5
   5  -5   0 182.639 8.92856   4
   5  -5   0 181.538 8.94262   5
  -5  -5   0 177.847 7.20245   4
   5  -5   0 174.654 8.32397   6
  -5  -5   0 179.248 8.13231   3
   5  -5   0 178.475 8.39909   3
   5   5   0 177.731 9.12162   3
  -5   5   0 177.837 8.36682   3
  -5   5   0 182.006 8.95668   5
   5   5   0 176.089 6.64555   6
  -5   5   0 177.624 8.99551   4
   6  -5   0 90.2374 5.65622   6
  -6  -5   0 87.3406 4.18079   4
  -6  -5   0 96.8217 5.34545   5
  -6  -5   0 100.964 5.41743   3
   6  -5   0 78.9948 5.71272   4
  -6  -5   0 97.3277 4.31752   6
   6  -5   0 103.927 5.89809   3
   6  -5   0 96.2376 6.15163   5
   6   5   0 102.116 5.58929   3
  -6   5   0 78.7166 5.78446   4
  -6   5   0 83.3738 5.36692   3
   6   5   0 79.6765 5.92425   5
  -6   5   0 93.0791 6.04148   5
   6   5   0 99.6441 4.13490   6
   7  -5   0 71.8775 5.19541   6
   7  -5   0 63.4041 5.30670   4
  -7  -5   0 75.6379 3.47559   4
  -7  -5   0 76.1074 4.77804   5
   7  -5   0 79.0540 5.58916   5
  -7  -5   0 79.5804 4.79886   3
   7  -5   0 80.7792 5.40917   3
  -7  -5   0 75.0109 3.97461   6
  -7   5   0 80.7231 5.76256   4
  -7   5   0 70.4545 5.43350   5
   7   5   0 76.3776 4.99903   5
   7   5   0 78.9666 3.74655   6
  -7   5   0 71.3960 4.97321   3
   7   5   0 80.6538 5.01729   3
   8  -5   0 2.66414 1.96573   4
  -8  -5   0 4.13100 0.81666   4
  -8  -5   0 6.82869 1.58026   6
   8  -5   0 1.23060 1.61522   6
   8  -5   0 5.94806 2.07570   5
  -8  -5   0 4.49137 1.57769   5
  -8  -5   0 4.15350 0.68016   4
   8  -5   0 1.62799 1.65390   3
  -8  -5   0 3.57414 1.60499   3
   8   5   0 5.29110 1.83413   3
  -8   5   0 8.12372 2.33430   5
   8   5   0 4.24147 1.74619   5
   8   5   0 7.05109 1.50691   6
  -8   5   0 6.43335 1.82385   3
  -8   5   0 3.64214 2.03706   4
   9  -5   0 313.964 13.7839   5
  -9  -5   0 302.408 11.8642   6
  -9  -5   0 307.455 12.6043   5
   9  -5   0 293.318 13.4314   6
  -9  -5   0 297.414 12.3837   3
   9  -5   0 319.402 13.3991   3
   9  -5   0 307.169 13.8128   4
  -9   5   0 284.225 13.6239   4
   9   5   0 304.942 12.7478   3
   9   5   0 292.694 11.3249   6
  -9   5   0 304.110 13.8704   5
  -9   5   0 282.837 12.6415   3
   9   5   0 322.116 12.9536   5
  10  -5   0 78.3105 6.72682   5
  10  -5   0 79.5247 6.01077   6
  10  -5   0 70.7788 5.71113   3
 -10  -5   0 73.6178 5.10921   5
  10  -5   0 77.7618 6.01259   4
 -10  -5   0 69.4746 4.67160   6
 -10  -5   0 69.3801 4.82913   3
  10   5   0 72.1223 4.34592   6
  10   5   0 69.4108 5.13265   3
 -10   5   0 74.3815 6.06880   5
 -10   5   0 76.0828 6.06800   4
 -10   5   0 71.4043 5.25327   3
  10   5   0 72.6869 5.15927   5
  11  -5   0 71.4300 6.00348   5
 -11  -5   0 73.5866 5.18447   5
 -11  -5   0 61.6233 4.63744   3
 -11  -5   0 68.1990 4.83611   6
  11  -5   0 65.6728 5.50444   3
  11   5   0 68.4552 5.07269   5
  11   5   0 68.4561 5.14555   3
  11   5   0 57.0210 4.08558   6
 -11   5   0 58.8652 5.60320   5
 -11   5   0 65.3564 5.98148   4
  12  -5   0 41.1066 5.40216   3
 -12  -5   0 37.1340 4.23540   3
  12  -5   0 38.0491 5.36502   5
 -12  -5   0 38.9381 4.75311   5
 -12  -5   0 38.2679 4.35697   6
  12   5   0 45.3769 5.08818   5
 -12   5   0 43.7543 5.69069   4
 -12   5   0 34.8401 5.28311   5
  12   5   0 31.7757 3.70261   6
  12   5   0 45.0385 5.03700   3
  13  -5   0 16.1747 3.76228   3
 -13  -5   0 20.6672 3.27722   3
 -13  -5   0 17.9898 3.47952   6
 -13   5   0 18.6210 4.28018   5
  13   5   0 18.4896 3.11021   6
  13   5   0 17.2650 3.51587   3
 -13   5   0 20.6347 4.11903   4
  13   5   0 16.9013 3.42923   5
  14  -5   0 16.7943 3.93899   3
 -14  -5   0 8.13465 2.72391   5
 -14  -5   0 20.5427 3.28917   3
  14   5   0 19.9903 3.81115   6
  14   5   0 20.3896 3.72016   5
  14   5   0 8.92562 2.87471   3
 -14   5   0 14.3118 3.94477   4
 -14   5   0 12.7064 3.60112   5
 -15  -5   0 30.3852 4.80550   5
 -15  -5   0 34.4591 5.29036   3
  15  -5   0 32.8601 5.22655   3
 -15   5   0 36.6933 5.76488   4
 -15   5   0 21.1366 4.71231   5
  15   5   0 30.7651 4.00201   6
  15   5   0 37.8433 5.21974   5
 -16  -5   0 37.1591 5.20775   5
  16  -5   0 30.8377 5.23280   3
 -16   5   0 27.9746 5.49537   5
 -16   5   0 33.2027 5.51558   4
  16   5   0 28.6903 4.56461   5
  16   5   0 42.0906 5.49934   3
 -17  -5   0 60.2959 5.29686   3
 -17  -5   0 47.5671 6.04913   5
  17  -5   0 45.8211 6.62174   3
  17   5   0 52.6591 6.26162   3
 -17   5   0 58.3387 8.75034   5
 -17   5   0 50.0860 6.47202   4
  17   5   0 59.3874 7.97933   5
 -18  -5   0 0.93356 2.07170   5
  18  -5   0 1.94697 2.57738   3
 -18  -5   0 1.92052 1.86767   3
  18   5   0 1.17852 2.28426   5
  18   5   0 2.17568 2.60057   3
 -18   5   0 -1.7458 1.94453   5
 -18   5   0 1.65686 2.66890   4
  19  -5   0 7.40319 3.62865   3
 -19  -5   0 11.2812 3.35175   5
 -19   5   0 6.07734 3.24929   4
 -19   5   0 11.2973 4.28202   5
  19   5   0 6.44796 3.20187   3
   0  -6   0 4241.81 159.629   2
   0   6   0 4146.35 161.356   2
   1  -6   0 2.76563 1.65976   5
   1  -6   0 5.25748 1.85713   4
  -1  -6   0 1.36931 1.51845   5
  -1  -6   0 5.16753 1.90679   4
  -1  -6   0 3.43836 1.00554   6
   1  -6   0 4.18418 1.85493   5
  -1  -6   0 5.70244 2.00995   5
  -1   6   0 5.51736 1.84384   4
   1   6   0 7.12573 1.92103   4
  -1   6   0 6.26664 2.07698   3
   1   6   0 3.16104 1.60890   3
  -1   6   0 5.32242 1.92353   3
   1   6   0 2.75191 1.71718   3
   2  -6   0 46.8546 5.76751   5
   2  -6   0 38.5207 4.42062   5
  -2  -6   0 38.4791 3.57783   5
  -2  -6   0 36.9744 2.14297   6
  -2  -6   0 35.5142 3.22515   4
   2  -6   0 37.8533 4.45629   4
  -2   6   0 42.9611 4.98914   3
   2   6   0 34.0204 3.16224   4
   2   6   0 34.4472 3.32359   3
   2   6   0 41.2278 3.85336   5
  -2   6   0 40.1140 3.58740   3
  -2   6   0 39.9724 4.46122   4
   2   6   0 36.2988 4.15299   3
   3  -6   0 1103.58 37.4991   4
   3  -6   0 1102.87 36.1479   6
   3  -6   0 1098.45 37.6238   5
   3  -6   0 1084.45 37.5978   5
  -3  -6   0 1081.61 36.5081   4
  -3   6   0 1096.60 37.4934   4
  -3   6   0 1103.56 37.6305   3
   3   6   0 1126.16 37.2324   3
  -3   6   0 1068.15 37.1897   3
   3   6   0 1081.66 37.4123   5
   4  -6   0 117.503 7.27927   4
   4  -6   0 126.344 6.96755   3
   4  -6   0 130.986 6.66933   6
   4  -6   0 132.111 7.60268   5
  -4  -6   0 127.967 6.20386   4
   4  -6   0 120.429 7.38170   5
  -4  -6   0 132.909 4.97983   6
  -4  -6   0 132.547 6.84775   5
  -4   6   0 121.894 7.38880   3
   4   6   0 122.504 7.10513   5
  -4   6   0 130.418 7.53575   4
  -4   6   0 126.359 7.40868   3
   4   6   0 123.180 6.99831   3
   5  -6   0 18.8449 3.85300   4
   5  -6   0 18.8033 2.98229   6
  -5  -6   0 17.1681 1.77446   6
  -5  -6   0 21.0263 3.07625   5
   5  -6   0 16.2334 2.93222   3
  -5  -6   0 18.5293 3.09195   3
   5  -6   0 19.1169 3.51049   5
   5   6   0 18.0660 3.10279   3
  -5   6   0 18.8119 3.08691   3
  -5   6   0 17.5068 3.46934   5
  -5   6   0 25.1270 3.96803   3
   5   6   0 17.2392 3.09122   5
  -5   6   0 18.2820 3.39374   4
  -6  -6   0 183.162 8.53656   5
  -6  -6   0 172.078 7.34303   4
   6  -6   0 164.299 9.22698   4
  -6  -6   0 176.285 6.80171   6
   6  -6   0 176.267 8.80211   6
  -6  -6   0 155.905 8.23936   3
   6  -6   0 186.730 9.01817   3
  -6   6   0 178.884 9.50174   4
   6   6   0 154.585 8.59476   5
   6   6   0 169.024 6.64517   6
  -6   6   0 197.341 9.83888   5
  -6   6   0 168.296 8.70201   3
   6   6   0 189.753 8.85807   3
   7  -6   0 40.9015 4.81374   3
   7  -6   0 53.3915 5.78711   4
  -7  -6   0 44.7079 2.93946   6
   7  -6   0 59.5310 5.22384   5
  -7  -6   0 48.6036 3.01450   4
   7  -6   0 55.7406 5.54154   6
  -7  -6   0 50.4153 4.19275   5
  -7  -6   0 48.3284 4.09066   3
  -7   6   0 48.9529 5.56610   5
  -7   6   0 52.7254 4.43666   3
  -7   6   0 56.6987 6.18063   4
   7   6   0 49.3695 2.80613   6
   7   6   0 41.2973 4.03574   5
   7   6   0 46.4948 4.23663   3
  -8  -6   0 135.125 5.42566   4
  -8  -6   0 136.313 6.00399   6
   8  -6   0 118.915 7.67014   6
  -8  -6   0 122.362 7.05352   3
   8  -6   0 132.544 8.24786   5
  -8  -6   0 133.257 7.30085   5
   8  -6   0 130.980 7.75676   3
  -8   6   0 138.375 8.41946   4
   8   6   0 134.976 5.75029   6
  -8   6   0 121.042 8.02330   5
  -8   6   0 130.484 7.50634   3
   8   6   0 137.103 7.58312   5
   8   6   0 136.245 7.46655   3
   9  -6   0 795.914 29.1923   3
   9  -6   0 792.155 29.7316   5
  -9  -6   0 818.153 28.2368   5
  -9  -6   0 803.006 25.1952   4
  -9  -6   0 788.250 28.3270   3
   9  -6   0 804.460 29.1926   6
  -9  -6   0 809.168 24.7694   4
  -9  -6   0 796.033 27.0818   6
  -9   6   0 820.676 29.8167   4
   9   6   0 775.931 28.9737   5
   9   6   0 799.017 28.7498   3
  -9   6   0 775.909 29.8309   5
  10  -6   0 325.815 15.1170   5
  10  -6   0 309.429 14.3431   3
 -10  -6   0 328.427 12.5358   6
 -10  -6   0 329.178 13.7352   5
 -10  -6   0 312.603 13.2714   3
  10   6   0 325.634 13.8372   3
 -10   6   0 297.814 14.7848   5
  10   6   0 328.671 14.1738   5
 -10   6   0 301.770 14.8093   4
  10   6   0 294.534 11.7933   6
 -11  -6   0 1.94969 1.47519   6
 -11  -6   0 3.33592 2.18868   5
 -11  -6   0 2.54386 1.77670   3
  11  -6   0 0.64364 1.91114   3
  11   6   0 4.82126 2.25066   5
 -11   6   0 6.58613 2.84138   4
  11   6   0 1.26891 1.26078   6
  11   6   0 2.13158 1.81368   3
 -11   6   0 2.82626 2.34906   5
 -12  -6   0 2.66855 2.03064   5
 -12  -6   0 3.91555 2.11477   3
 -12  -6   0 2.38882 2.62900   6
  12   6   0 -0.6267 1.25694   6
 -12   6   0 4.74680 2.89814   4
  12   6   0 1.92345 2.03532   3
  12   6   0 0.36159 1.82254   5
 -12   6   0 2.20610 2.29640   5
  13  -6   0 41.8583 5.83860   3
 -13  -6   0 46.6451 4.37110   3
 -13  -6   0 52.4342 4.93578   5
  13   6   0 51.7130 5.77358   3
  13   6   0 52.2309 4.09799   6
 -13   6   0 57.0555 7.03361   4
 -13   6   0 51.5299 6.60370   5
  13   6   0 51.0627 5.94330   5
  14  -6   0 197.831 11.6490   3
 -14  -6   0 210.887 10.8133   5
  14   6   0 204.286 14.4207   3
 -14   6   0 208.388 12.0763   4
  14   6   0 201.529 10.9641   5
  14   6   0 191.038 9.51413   6
 -14   6   0 234.105 12.8946   5
 -15  -6   0 1.36545 2.18978   5
  15  -6   0 -0.9825 2.08332   3
  15   6   0 -2.3366 1.95259   3
 -15   6   0 3.89983 2.65228   4
  15   6   0 0.52104 1.81598   6
  15   6   0 3.22918 2.23906   5
  16  -6   0 15.3741 4.31969   3
 -16  -6   0 10.2924 4.29478   3
 -16  -6   0 8.27353 3.10568   5
 -16   6   0 8.82165 3.50390   4
  16   6   0 12.2446 3.44232   3
 -16   6   0 9.80090 3.92277   5
 -17  -6   0 35.1440 5.49637   3
  17  -6   0 22.7038 5.07399   3
 -17  -6   0 28.6670 5.06025   5
  17   6   0 23.0715 4.67797   3
  17   6   0 31.3352 5.17182   5
 -17   6   0 39.3676 6.49273   5
 -17   6   0 38.1838 6.03999   4
 -18  -6   0 50.9570 6.77178   5
  18  -6   0 43.2528 7.67135   3
 -18   6   0 61.3637 8.37830   5
  18   6   0 52.6106 6.47318   3
 -18   6   0 53.9249 7.29837   4
   0  -7   0 -1.3538 1.32676   5
   0  -7   0 -2.0432 1.13898   5
   0  -7   0 -1.1349 1.44267   4
   0  -7   0 0.80140 0.88281   6
   0   7   0 0.98353 1.33629   4
   0   7   0 -0.2753 1.29151   3
   0   7   0 0.22356 1.37446   3
   1  -7   0 11.4553 2.82735   4
  -1  -7   0 12.8473 2.71024   5
  -1  -7   0 14.8036 3.12740   5
  -1  -7   0 16.9306 3.09339   4
  -1  -7   0 14.1024 1.70744   6
   1  -7   0 15.0235 3.02052   5
   1  -7   0 13.8760 2.98322   5
  -1   7   0 13.1213 3.00811   3
   1   7   0 11.7827 2.93990   3
  -1   7   0 12.4024 2.85467   4
  -1   7   0 13.0672 2.73162   3
   1   7   0 18.1585 3.11699   4
   1   7   0 12.2398 2.78978   3
   2  -7   0 275.887 11.1514   6
   2  -7   0 264.987 12.7279   5
  -2  -7   0 279.396 9.75060   6
  -2  -7   0 282.096 11.9600   4
   2  -7   0 255.222 12.6534   5
  -2  -7   0 290.294 12.8235   5
   2   7   0 270.083 11.7056   4
  -2   7   0 299.684 13.0885   3
  -2   7   0 269.867 12.1817   3
   2   7   0 299.431 12.8174   3
   2   7   0 256.843 11.9960   3
  -2   7   0 284.864 12.6905   4
  -3  -7   0 17.1499 1.52579   6
  -3  -7   0 19.4559 3.63340   5
   3  -7   0 16.2626 3.45842   5
   3  -7   0 17.0880 3.57701   4
  -3  -7   0 18.3900 3.03132   4
   3  -7   0 18.8948 2.88684   6
   3  -7   0 23.7908 3.88027   5
  -3   7   0 17.1495 3.54648   3
   3   7   0 25.9675 3.99213   3
  -3   7   0 24.8839 3.94595   4
  -3   7   0 23.8595 3.81992   3
   3   7   0 16.2942 3.35655   5
   4  -7   0 135.142 8.33751   5
   4  -7   0 146.043 8.45840   4
  -4  -7   0 139.166 7.75787   5
  -4  -7   0 141.474 5.34981   6
   4  -7   0 135.005 7.65216   3
   4  -7   0 134.754 8.36430   5
   4  -7   0 131.096 7.12706   6
  -4  -7   0 134.516 6.96588   4
   4   7   0 127.671 7.89220   5
  -4   7   0 142.214 8.41662   3
   4   7   0 137.164 7.91639   3
  -4   7   0 133.333 8.22739   4
  -4   7   0 140.651 7.80152   3
  -5  -7   0 84.8812 3.90636   6
   5  -7   0 95.3939 6.82158   4
   5  -7   0 101.728 7.11047   5
  -5  -7   0 89.8775 6.00421   5
  -5  -7   0 89.7699 5.25995   4
   5  -7   0 86.5083 6.67825   5
   5  -7   0 99.8156 6.43181   3
   5  -7   0 86.2003 5.75540   6
  -5   7   0 98.0808 6.86676   4
   5   7   0 84.2608 6.09694   3
  -5   7   0 101.405 6.91168   3
   5   7   0 97.5333 6.44698   5
  -6  -7   0 335.046 11.5559   6
   6  -7   0 327.994 14.3623   3
   6  -7   0 336.186 14.1380   6
  -6  -7   0 355.203 14.3626   5
   6  -7   0 328.904 15.3121   5
  -6  -7   0 315.165 12.6512   4
  -6   7   0 336.327 15.1355   3
  -6   7   0 331.922 15.2172   4
   6   7   0 342.345 14.3767   3
   6   7   0 309.876 14.4975   5
  -6   7   0 318.763 15.0720   5
  -7  -7   0 134.340 7.48633   3
   7  -7   0 120.296 7.65531   6
  -7  -7   0 130.983 5.49228   6
  -7  -7   0 138.141 8.59761   5
   7  -7   0 122.154 7.84767   3
   7   7   0 126.806 7.93705   5
  -7   7   0 126.717 8.40397   5
  -7   7   0 137.497 8.64309   3
   7   7   0 133.716 7.76976   3
  -7   7   0 123.151 8.41783   4
   8  -7   0 91.3964 6.58014   6
  -8  -7   0 82.6596 5.81174   3
   8  -7   0 86.0670 6.50816   3
  -8  -7   0 83.7006 4.31360   4
  -8  -7   0 87.0464 4.35380   6
   8   7   0 85.4424 4.13355   6
  -8   7   0 90.2098 7.04944   3
  -8   7   0 90.9129 7.07076   4
   8   7   0 84.7151 6.34673   5
   8   7   0 83.4165 6.15713   3
  -8   7   0 85.0552 6.82520   5
  -9  -7   0 167.525 8.82290   5
  -9  -7   0 155.132 6.10262   4
  -9  -7   0 161.832 6.94272   6
   9  -7   0 157.584 9.24123   3
  -9  -7   0 137.940 8.14063   3
  -9   7   0 147.006 9.62405   5
   9   7   0 159.517 9.18404   5
   9   7   0 153.337 8.75068   3
   9   7   0 151.774 6.52918   6
  -9   7   0 170.068 10.1904   4
  -9   7   0 165.338 9.98115   3
 -10  -7   0 74.7294 4.37775   6
 -10  -7   0 61.9554 5.41565   5
  10  -7   0 78.6700 7.36291   3
 -10  -7   0 73.9535 5.54616   3
 -10   7   0 85.1092 9.65205   4
 -10   7   0 77.3681 6.90932   5
  10   7   0 84.8840 6.08670   3
  10   7   0 67.0942 4.05820   6
  10   7   0 69.3496 5.96823   5
 -11  -7   0 -0.0183 1.64241   3
  11  -7   0 2.61142 2.20459   3
 -11  -7   0 0.77697 1.69252   5
 -11  -7   0 0.48155 1.26216   6
 -11   7   0 -0.1837 1.94707   5
 -11   7   0 2.60081 2.49232   4
  11   7   0 -2.7868 1.33622   3
  11   7   0 1.28362 1.64771   5
  11   7   0 -0.6353 1.00581   6
 -12  -7   0 5.18463 2.55448   5
  12  -7   0 9.18899 3.05613   3
 -12   7   0 5.57093 2.81650   5
 -12   7   0 3.36422 2.52760   4
  12   7   0 4.94508 1.64105   6
  12   7   0 6.74576 2.56309   5
 -13  -7   0 38.9981 5.30271   5
  13  -7   0 36.0651 5.91758   3
  13   7   0 32.3108 5.00750   3
  13   7   0 38.4564 5.54749   5
 -13   7   0 39.3541 7.07920   5
  13   7   0 29.7743 3.45119   6
 -13   7   0 32.6873 5.51266   4
 -14  -7   0 9.44924 3.24982   3
  14  -7   0 3.38449 2.98607   3
 -14  -7   0 2.99431 2.47608   5
  14   7   0 3.32870 2.54107   5
  14   7   0 6.59629 2.84598   3
 -14   7   0 1.71983 2.60436   4
  14   7   0 1.60273 1.66089   6
 -14   7   0 5.34793 3.32049   5
 -15  -7   0 83.5881 6.87200   5
  15  -7   0 90.5095 7.92058   3
 -15  -7   0 85.4182 6.49532   3
 -15   7   0 84.2715 9.33441   4
  15   7   0 98.1763 7.32886   3
  15   7   0 81.5303 7.32779   5
 -15   7   0 83.5402 7.96978   5
  16  -7   0 2.09503 2.73606   3
 -16  -7   0 2.68523 2.49927   5
 -16  -7   0 2.61893 2.92007   3
 -16   7   0 7.50694 3.14159   4
  16   7   0 3.15786 2.54342   5
  16   7   0 1.12036 2.59015   3
 -16   7   0 4.34028 3.30536   5
  16   7   0 1.56591 1.70951   6
 -17  -7   0 38.5560 5.73670   5
 -17   7   0 48.7130 7.54452   5
  17   7   0 50.2028 6.70171   3
 -17   7   0 52.1029 7.18320   4
   0  -8   0 531.890 18.5006   6
   0  -8   0 576.591 21.7814   5
   0  -8   0 532.197 21.1367   4
   0   8   0 548.536 21.8254   3
   0   8   0 534.063 21.1023   4
   1  -8   0 36.6792 2.98641   6
  -1  -8   0 29.9132 4.44911   5
  -1  -8   0 35.3265 2.51353   6
   1  -8   0 38.6126 3.23171   6
   1  -8   0 36.9444 4.92449   5
   1  -8   0 39.3126 5.15309   4
  -1   8   0 49.3077 5.50037   4
   1   8   0 41.3594 4.87980   4
  -1   8   0 43.6408 5.63517   3
   1   8   0 37.3674 4.97334   3
  -2  -8   0 632.045 23.5924   4
  -2  -8   0 641.035 20.7536   6
   2  -8   0 634.217 24.6978   5
   2  -8   0 627.644 24.6038   4
   2  -8   0 631.892 22.3714   6
  -2  -8   0 635.837 24.1656   5
  -2   8   0 644.167 24.4887   4
  -2   8   0 622.498 24.9323   3
   2   8   0 647.641 24.5514   3
   3  -8   0 457.312 17.5164   6
  -3  -8   0 472.100 15.2265   6
   3  -8   0 467.832 19.4622   5
  -3  -8   0 455.615 18.1224   4
  -3  -8   0 462.907 18.8791   5
  -3   8   0 454.735 19.3010   4
  -3   8   0 445.814 19.4986   3
   3   8   0 472.945 19.0620   3
  -4  -8   0 27.3857 1.88877   6
  -4  -8   0 28.8717 4.25019   5
   4  -8   0 30.7708 3.95649   6
   4  -8   0 34.3859 5.25344   5
  -4  -8   0 27.9451 3.79155   4
  -4   8   0 38.0297 5.45231   3
   4   8   0 23.7730 4.29254   5
  -4   8   0 35.0809 5.12749   4
   4   8   0 32.8623 4.74461   3
   5  -8   0 573.217 22.6639   5
   5  -8   0 517.006 20.6790   6
  -5  -8   0 531.754 17.8521   6
  -5  -8   0 570.598 21.3304   5
  -5  -8   0 565.055 20.1350   4
  -5   8   0 531.612 22.2059   4
   5   8   0 547.174 21.5548   3
  -5   8   0 542.398 22.3213   3
   5   8   0 531.732 22.0349   5
   6  -8   0 14.5857 3.54144   3
  -6  -8   0 13.5297 1.44283   6
   6  -8   0 12.2073 3.33221   6
  -6  -8   0 10.4373 2.31191   4
   6  -8   0 15.9790 3.84910   5
  -6  -8   0 14.9139 3.34675   5
   6   8   0 17.0694 3.75665   3
  -6   8   0 10.6277 3.31999   3
  -6   8   0 16.8930 3.70021   4
   6   8   0 17.6125 3.75490   5
   7  -8   0 108.004 8.47542   5
   7  -8   0 129.142 7.90487   6
  -7  -8   0 124.551 5.03797   6
   7  -8   0 139.487 8.39030   3
  -7  -8   0 122.286 7.70621   5
  -7  -8   0 122.083 6.32789   4
   7   8   0 125.962 8.14850   3
  -7   8   0 124.910 8.82100   3
   7   8   0 114.474 8.03971   5
  -7   8   0 140.893 9.04688   4
  -8  -8   0 5.18544 1.17414   6
   8  -8   0 4.06067 2.72020   5
  -8  -8   0 6.90375 2.42567   5
  -8  -8   0 6.60389 1.65873   4
  -8   8   0 4.14079 3.08582   4
   8   8   0 7.91607 2.90009   5
   8   8   0 5.59473 2.40403   3
  -8   8   0 3.43277 2.68857   5
  -8   8   0 4.79856 3.26914   3
  -9  -8   0 45.1472 3.06121   4
  -9  -8   0 45.4207 5.60209   5
  -9  -8   0 47.9432 2.94368   6
   9  -8   0 51.6705 6.29236   3
   9   8   0 50.8047 6.09064   3
  -9   8   0 63.9300 7.60800   3
  -9   8   0 51.0677 6.74855   4
   9   8   0 51.6702 6.15827   5
  -9   8   0 44.7205 6.39400   5
 -10  -8   0 48.3960 2.32801   4
  10  -8   0 40.5498 5.95649   3
 -10  -8   0 42.6973 2.16849   4
 -10  -8   0 38.4866 5.02509   5
  10   8   0 44.3293 8.65251   3
 -10   8   0 35.4199 5.77262   4
 -10   8   0 56.8126 7.03385   3
  10   8   0 51.8638 6.22157   5
 -10   8   0 52.9974 7.82277   5
  11  -8   0 126.095 9.05759   3
 -11  -8   0 130.001 8.23903   5
  11   8   0 136.036 8.97243   5
 -11   8   0 140.425 9.81326   5
  11   8   0 132.241 8.53554   3
 -11   8   0 127.425 9.47757   3
 -11   8   0 125.905 9.65102   4
 -12  -8   0 50.8936 5.88428   5
  12  -8   0 33.1273 5.33023   3
  12   8   0 48.9058 3.44088   6
 -12   8   0 50.5254 7.18311   5
  12   8   0 41.4982 5.62640   3
 -12   8   0 51.4839 7.22229   4
 -12   8   0 50.9490 6.99375   3
 -13  -8   0 4.77661 2.51393   5
  13  -8   0 4.47276 3.08221   3
 -13   8   0 6.47544 3.26508   4
  13   8   0 11.2636 3.38778   5
  13   8   0 6.14433 1.77884   6
 -13   8   0 7.66696 3.38485   3
  13   8   0 11.2102 3.36736   3
 -13   8   0 -0.8319 2.25974   5
  14  -8   0 5.76859 3.18104   3
 -14  -8   0 7.85673 2.81569   5
 -14   8   0 1.43463 3.11466   3
 -14   8   0 9.12395 3.66670   5
  14   8   0 8.69266 3.34066   3
  14   8   0 5.41226 2.80416   5
  14   8   0 5.88877 1.97638   6
 -14   8   0 8.80790 3.64487   4
 -15  -8   0 0.22205 2.31461   5
  15  -8   0 1.99786 2.78578   3
 -15   8   0 2.97049 3.02841   4
  15   8   0 1.78215 2.72166   3
 -15   8   0 3.02487 2.90325   5
 -15   8   0 5.86571 3.50118   3
  16  -8   0 37.9387 7.04234   3
 -16  -8   0 39.0994 5.82767   5
 -16   8   0 37.9659 6.59097   5
 -16   8   0 39.9345 6.14588   3
 -16   8   0 39.8839 7.32632   4
  16   8   0 39.5635 5.59813   3
   0  -9   0 0.05761 0.99146   6
   0  -9   0 -1.6904 1.59448   5
   0  -9   0 -0.7199 1.06885   6
   0   9   0 -2.6368 1.44729   3
   0   9   0 0.11928 1.82393   4
   1  -9   0 31.4564 2.89309   6
   1  -9   0 33.2813 3.50280   6
   1  -9   0 37.3770 5.33350   5
  -1  -9   0 32.8644 4.62834   4
  -1  -9   0 21.3842 4.19823   5
  -1  -9   0 31.8242 2.46456   6
  -1  -9   0 32.5173 2.96138   6
   1   9   0 39.8730 5.45687   3
   1   9   0 36.0734 4.81522   4
  -1   9   0 33.1575 5.36805   3
  -1   9   0 42.1188 5.41139   4
   2  -9   0 14.6270 3.81789   5
   2  -9   0 17.5445 2.81988   6
  -2  -9   0 13.1225 1.92107   6
  -2  -9   0 16.4690 3.42645   4
  -2  -9   0 15.4457 1.76518   6
  -2  -9   0 13.6037 3.49089   5
   2  -9   0 12.3756 2.30073   6
  -2   9   0 17.8468 3.74843   4
   2   9   0 18.2025 3.91574   3
  -2   9   0 12.9222 3.95986   3
  -3  -9   0 47.7855 5.67429   5
   3  -9   0 36.3891 4.31186   6
  -3  -9   0 36.9336 2.26329   6
  -3  -9   0 35.6630 2.40033   6
   3  -9   0 40.8139 5.73212   5
  -3  -9   0 37.6530 4.80389   4
   3   9   0 41.5905 5.64214   3
  -3   9   0 42.5937 5.83700   4
   4  -9   0 9.27461 3.38496   5
  -4  -9   0 10.5036 1.17931   6
   4  -9   0 14.1258 2.89941   6
  -4  -9   0 10.8266 3.05831   5
  -4   9   0 9.40008 3.28940   4
   4   9   0 13.6203 3.57004   3
  -4   9   0 7.61972 3.00208   3
  -5  -9   0 226.332 11.4990   5
  -5  -9   0 206.032 10.2520   4
   5  -9   0 226.146 12.6272   5
   5  -9   0 219.241 11.9761   6
   5   9   0 226.301 16.4481   3
  -5   9   0 210.899 12.3438   3
  -6  -9   0 72.3205 5.16782   4
   6  -9   0 83.5056 7.36917   5
  -6  -9   0 72.0802 6.13325   5
   6  -9   0 71.9908 5.84223   6
   6   9   0 86.2733 9.90452   5
  -6   9   0 71.1324 8.05699   4
  -6   9   0 71.5494 7.00252   3
  -7  -9   0 -2.4660 1.45071   5
  -7  -9   0 -1.4587 1.19162   4
   7  -9   0 1.74034 2.35229   5
   7  -9   0 -1.6464 1.76509   3
   7   9   0 -0.1372 1.86212   5
  -7   9   0 -2.0537 1.81261   3
   7   9   0 0.79312 2.25865   3
  -7   9   0 2.35391 2.37358   4
   8  -9   0 12.1548 3.82386   5
  -8  -9   0 11.8893 2.33086   4
  -8  -9   0 11.7907 3.29100   5
   8  -9   0 4.65869 2.60694   3
  -8   9   0 19.2639 4.68612   3
  -8   9   0 5.77683 3.15982   4
   8   9   0 11.7466 3.49838   3
   8   9   0 13.2312 3.78335   5
  -9  -9   0 41.7412 5.53434   5
  -9  -9   0 41.6669 3.19924   4
   9  -9   0 38.4970 6.60095   5
   9  -9   0 44.7069 6.22080   3
   9   9   0 39.9691 6.00518   5
  -9   9   0 49.5126 6.99282   3
  -9   9   0 39.8763 6.21061   4
   9   9   0 37.8491 5.56649   3
 -10  -9   0 1.98063 2.12974   5
  10  -9   0 1.96718 2.43864   5
 -10  -9   0 0.37188 0.86146   4
  10  -9   0 -0.3563 1.89673   3
 -10   9   0 0.64335 2.12376   4
 -10   9   0 -1.6792 1.96913   3
  10   9   0 -1.2271 1.85299   3
  10   9   0 -1.8616 2.07565   5
  11  -9   0 5.88045 2.73086   3
 -11  -9   0 3.75085 2.44467   5
 -11   9   0 2.20578 2.86538   4
  11   9   0 4.58067 2.68801   3
 -11   9   0 -0.1853 2.35183   3
  11   9   0 3.97836 2.41956   5
 -11   9   0 3.41400 2.99545   5
  12  -9   0 -0.1268 2.41712   3
 -12  -9   0 -0.3335 1.93627   5
  12   9   0 5.17523 2.94029   3
  12   9   0 1.59024 2.24067   5
 -12   9   0 5.06318 3.09632   5
 -12   9   0 0.12425 2.38821   4
 -12   9   0 -0.3748 2.45780   3
 -13  -9   0 44.0184 5.90117   5
  13  -9   0 29.5987 5.31147   3
  13   9   0 38.8405 5.93517   3
  13   9   0 32.2675 6.29469   5
 -13   9   0 38.4991 6.62783   5
 -13   9   0 47.6963 7.21255   3
 -13   9   0 45.0703 7.09940   4
 -14  -9   0 5.11000 2.79399   5
 -14   9   0 2.26451 2.98573   3
  14   9   0 5.21963 3.07914   3
 -14   9   0 3.25061 3.13614   5
   0 -10   0 12.0462 1.94617   6
   0 -10   0 9.93507 2.06428   6
   0 -10   0 12.9700 3.68135   5
   0  10   0 15.2754 4.03171   3
  -1 -10   0 4.37804 1.23233   6
   1 -10   0 5.35014 1.72273   6
  -1 -10   0 1.87005 2.11818   5
   1 -10   0 6.65782 3.15950   5
   1 -10   0 3.22843 1.40282   6
  -1  10   0 3.72743 2.66451   3
   1  10   0 3.23473 2.66398   3
  -1  10   0 5.44227 2.69751   4
  -2 -10   0 25.8658 1.99028   6
   2 -10   0 28.0853 3.53736   6
  -2 -10   0 37.5022 5.68612   5
  -2 -10   0 27.7983 2.18212   6
   2 -10   0 33.2613 5.58871   5
   2 -10   0 26.2996 3.37503   6
  -2  10   0 25.6233 5.44176   4
   2  10   0 26.6234 4.92389   3
  -2  10   0 23.5781 4.80654   3
   3 -10   0 112.504 6.34239   6
   3 -10   0 125.173 8.98815   5
   3 -10   0 105.050 6.52609   6
  -3 -10   0 106.148 4.15333   6
  -3 -10   0 105.590 4.20380   6
  -3 -10   0 109.252 8.11053   5
  -3  10   0 116.985 8.82361   3
  -3  10   0 123.343 8.68710   4
   3  10   0 114.251 8.42015   3
  -4 -10   0 11.6201 3.48834   5
   4 -10   0 16.7182 4.20181   5
  -4 -10   0 9.98580 2.77358   4
  -4  10   0 29.5432 5.30783   4
   4  10   0 11.1584 3.68440   3
  -4  10   0 19.6300 4.76787   3
  -5 -10   0 71.7366 6.41148   5
   5 -10   0 65.7437 5.37371   6
   5 -10   0 75.0816 12.8039   5
  -5 -10   0 64.3521 5.51504   4
  -5  10   0 72.3665 8.20676   4
   5  10   0 70.4973 6.69440   3
  -5  10   0 55.7799 7.36035   3
   6 -10   0 2.28714 2.90907   5
  -6 -10   0 3.26535 2.57754   5
  -6 -10   0 4.43671 2.44280   4
  -6  10   0 6.99244 3.47459   3
   6  10   0 4.94714 3.03417   3
  -6  10   0 5.04850 2.95766   4
   7 -10   0 7.15621 3.12861   5
  -7 -10   0 4.12909 2.58974   5
  -7 -10   0 4.02966 2.04205   4
  -7  10   0 3.79644 2.91887   4
   7  10   0 2.54682 2.46328   3
  -7  10   0 3.94767 2.85049   3
  -8 -10   0 10.2306 3.13248   5
  -8 -10   0 11.4987 2.40224   4
   8 -10   0 11.7880 3.89312   5
  -8  10   0 16.0839 4.68451   4
  -8  10   0 14.2868 4.01951   3
   8  10   0 14.7699 3.87189   3
  -9 -10   0 32.9429 5.08020   5
   9 -10   0 27.6259 5.48517   3
   9 -10   0 33.5302 6.58252   5
  -9 -10   0 33.5942 3.06692   4
   9  10   0 31.9041 5.50432   3
  -9  10   0 29.6576 5.64965   3
  -9  10   0 24.8636 5.26387   4
  10 -10   0 24.2868 5.22541   5
  10 -10   0 24.0004 5.02574   3
 -10 -10   0 17.6461 4.17680   5
 -10  10   0 30.5744 5.85256   3
 -10  10   0 23.6468 5.21787   4
  10  10   0 23.4836 4.53221   3
 -11 -10   0 98.1556 7.94894   5
  11 -10   0 102.935 8.68618   3
  11 -10   0 103.088 9.44920   5
 -11  10   0 96.8807 8.93726   3
 -11  10   0 102.500 9.22975   4
  11  10   0 103.410 8.00079   3
  12 -10   0 7.94456 3.63094   5
 -12 -10   0 6.08118 2.90292   5
 -12  10   0 4.23750 3.56824   4
  12  10   0 6.97774 3.18090   3
 -12  10   0 8.63878 5.36735   3
   0 -11   0 1.55669 1.32122   6
   0 -11   0 2.51864 2.47602   5
   0  11   0 -1.7592 2.30425   3
  -1 -11   0 43.5085 2.81904   6
  -1 -11   0 47.4894 6.41706   5
   1 -11   0 39.3867 3.54234   6
   1 -11   0 41.2877 9.93955   5
  -1 -11   0 42.7137 2.60860   6
   1 -11   0 39.0306 3.19370   6
   1  11   0 50.6206 7.16978   3
  -1  11   0 36.2535 6.12933   3
   2 -11   0 34.7650 3.98985   6
  -2 -11   0 41.2438 6.05186   5
   2 -11   0 33.3006 5.87432   5
   2 -11   0 32.6938 3.48068   6
  -2  11   0 35.1907 5.61340   4
  -2  11   0 30.0019 5.64165   3
   2  11   0 35.9399 5.85769   3
   3 -11   0 4.34042 2.09667   6
   3 -11   0 2.25422 1.71833   6
  -3 -11   0 0.00575 2.49393   5
   3 -11   0 5.20734 2.80948   5
  -3  11   0 5.69640 3.39718   3
  -3  11   0 6.04570 3.27350   4
   3  11   0 8.62129 3.73970   3
   4 -11   0 141.170 7.76700   6
   4 -11   0 131.528 10.2378   5
   4 -11   0 146.481 8.12244   6
  -4 -11   0 141.218 9.68225   5
  -4  11   0 141.869 10.1017   4
  -4  11   0 143.880 10.4228   3
   4  11   0 161.409 10.5162   3
  -5 -11   0 25.4605 4.84408   5
   5 -11   0 18.6120 4.81298   5
  -5  11   0 17.5275 4.60667   3
  -5  11   0 20.8551 4.81996   4
   5  11   0 28.5459 5.31622   3
  -6 -11   0 6.62387 2.94909   5
   6 -11   0 12.9698 4.01833   5
  -6  11   0 14.0351 4.37504   3
   6  11   0 8.54760 3.45682   3
  -6  11   0 8.20730 3.60079   4
   7 -11   0 1.41012 2.65198   5
  -7 -11   0 2.59278 2.52496   5
  -7  11   0 1.65521 2.91875   4
  -7  11   0 4.29268 3.31583   3
   7  11   0 8.25132 3.25336   3
  -8 -11   0 78.3368 7.33534   5
   8  11   0 88.2736 7.56912   3
  -8  11   0 71.8909 9.04874   4
  -8  11   0 84.3381 10.0197   3
  -9 -11   0 32.2985 5.61271   5
   9 -11   0 49.6695 7.60110   5
   9  11   0 32.2834 5.38232   3
  -9  11   0 24.4451 8.67335   3
   0 -12   0 8.18081 3.31519   5
   0 -12   0 2.66401 1.22621   6
   0  12   0 2.44785 2.91239   3
   1 -12   0 53.8711 3.59352   6
   1 -12   0 54.1050 7.24603   5
  -1 -12   0 44.5709 7.00541   5
   1  12   0 54.2391 7.28384   3
  -1  12   0 54.3588 8.42461   3
   2 -12   0 -0.8321 2.53505   5
  -2 -12   0 0.48761 2.82559   5
   2 -12   0 0.66928 1.32605   6
   2  12   0 0.53192 3.34580   3
   3 -12   0 98.3127 8.37065   5
  -3 -12   0 97.4526 8.08967   5
   3 -12   0 97.3864 5.65375   6
   3  12   0 97.9007 9.31585   3
  -4 -12   0 32.9309 6.13493   5
   4 -12   0 39.6466 6.43651   5
   4 -12   0 39.5271 3.65586   6
  -4  12   0 44.6588 6.95995   3
   5 -12   0 1.26242 2.63837   5
   5 -12   0 1.72154 1.57842   6
  -5  12   0 -1.6299 2.22891   4
  -5  12   0 -1.7617 2.13260   3
 -21   0   1 2.36249 2.45970   5
  21   0  -1 -2.2077 2.36319   3
  20   0  -1 18.5848 3.96877   4
  20   0  -1 14.1370 3.98439   3
 -20   0   1 13.1153 4.06668   5
  19   0  -1 -2.1283 2.24195   3
  19   0  -1 0.18823 1.36993   4
 -19   0   1 -1.6976 1.24966   4
 -19   0   1 -1.8408 1.68048   5
  19   0  -1 0.51550 2.08272   5
 -18   0   1 23.1275 3.43629   4
  18   0  -1 24.2027 4.48061   3
  18   0  -1 23.2641 4.67026   5
 -18   0   1 24.3787 4.80907   5
 -18   0   1 19.0471 3.23354   3
  18   0  -1 21.0669 3.08671   4
 -17   0   1 -0.5479 1.40148   3
  17   0  -1 -1.9498 1.05132   4
 -17   0   1 0.42541 1.80960   5
  17   0  -1 -0.5580 1.42473   5
  17   0  -1 -0.7167 1.98536   3
 -17   0   1 -0.5398 1.16441   4
  16   0  -1 25.4591 4.25708   3
 -16   0   1 30.1884 4.66971   5
  16   0  -1 21.8698 3.87079   5
  16   0  -1 19.9697 2.94687   4
 -16   0   1 22.2499 4.58163   3
  15   0  -1 -1.7662 1.06612   5
 -15   0   1 -0.4954 1.58967   5
  15   0  -1 -0.3356 1.47527   3
 -15   0   1 0.01496 1.25877   4
 -15   0   1 -0.3485 1.15806   3
  15   0  -1 -0.7231 1.11962   4
  14   0  -1 15.8697 3.10446   5
  14   0  -1 16.4843 2.47972   4
 -14   0   1 20.8602 2.93638   3
 -14   0   1 16.7185 3.30518   5
  14   0  -1 25.0878 3.83286   3
 -14   0   1 20.7466 2.86770   4
  14   0  -1 18.8628 3.97351   6
  13   0  -1 1.97399 1.49215   5
 -13   0   1 -0.6283 0.97456   4
 -13   0   1 -0.2263 1.33178   5
 -13   0   1 -1.2397 0.94539   3
  13   0  -1 -2.0688 1.04366   3
  13   0  -1 0.77567 1.66316   6
  13   0  -1 0.31871 1.05905   4
 -12   0   1 860.677 28.4299   4
  12   0  -1 854.840 30.1839   6
  12   0  -1 833.089 29.0639   5
  12   0  -1 834.303 28.1121   4
 -12   0   1 822.838 29.5364   5
 -12   0   1 838.117 28.2814   3
  12   0  -1 875.928 29.2572   3
 -11   0   1 -0.0487 0.84600   3
  11   0  -1 0.19502 1.10266   5
  11   0  -1 -1.0449 0.91607   3
  11   0  -1 0.21975 1.31103   6
 -11   0   1 -0.7914 0.86358   4
 -11   0   1 0.62936 1.11941   5
 -10   0   1 234.351 9.00935   3
  10   0  -1 226.910 10.2017   6
  10   0  -1 239.053 9.63538   5
  10   0  -1 215.555 8.81870   4
  10   0  -1 224.849 9.47792   3
 -10   0   1 229.955 9.87436   5
 -10   0   1 230.960 9.09004   4
   9   0  -1 1.47191 1.01679   3
  -9   0   1 -0.9184 0.70953   4
  -9   0   1 -0.5114 0.83663   5
   9   0  -1 -1.6665 0.71211   6
   9   0  -1 0.35333 0.83521   5
  -9   0   1 -0.1317 0.69442   3
   9   0  -1 0.78152 0.76078   4
   8   0  -1 810.366 25.7960   4
  -8   0   1 788.048 25.8424   4
   8   0  -1 776.289 26.8795   6
   7   0  -1 0.72589 0.68486   5
   7   0  -1 0.23786 0.62264   4
   7   0  -1 0.40719 0.89685   6
  -7   0   1 -0.2393 0.58351   3
   7   0  -1 0.04081 0.68817   3
  -7   0   1 -0.2720 0.69612   5
  -7   0   1 1.07205 0.71026   4
   6   0  -1 305.949 11.0952   4
   6   0  -1 313.826 11.8920   6
  -6   0   1 322.813 11.5676   5
   6   0  -1 348.759 11.3893   3
   6   0  -1 330.366 11.4675   5
  -6   0   1 333.140 11.1114   3
  -6   0   1 327.153 11.2064   4
   5   0  -1 1.14830 0.58363   4
   5   0  -1 1.75651 0.82992   6
  -5   0   1 -0.2778 0.49832   4
   5   0  -1 0.00176 0.45449   3
  -5   0   1 0.09152 0.43848   3
  -5   0   1 -0.2989 0.51611   5
   5   0  -1 0.45583 0.53555   5
   4   0  -1 866.737 35.0026   2
   3   0  -1 -0.2557 0.35161   6
  -3   0   1 0.06836 0.36634   5
   3   0  -1 0.13571 0.31921   4
   3   0  -1 0.28219 0.31681   3
  -3   0   1 0.35110 0.30710   3
   3   0  -1 0.43116 0.33105   5
  -3   0   1 -0.1142 0.29285   4
   2   0  -1 9.99664 0.63430   3
   2   0  -1 9.34183 0.64427   5
   2   0  -1 9.08642 0.64257   4
  -2   0   1 9.54424 0.72679   4
  -2   0   1 9.22271 0.54555   3
  -2   0   1 9.56695 0.74016   5
  -1   0  -1 0.11788 1.54541   2
  -2   0  -1 286.566 13.2481   1
  -2   0  -1 290.327 14.5805   2
   2   0   1 299.597 14.8657   2
   2   0   1 289.150 13.3845   1
  -3   0  -1 0.24610 0.47034   3
  -3   0  -1 -0.2660 0.52316   6
  -3   0  -1 0.11383 0.42257   4
   3   0   1 0.30446 0.41800   4
   3   0   1 -0.4570 0.44048   6
   3   0   1 0.63262 0.46393   5
   3   0   1 -0.0341 0.41861   3
  -3   0  -1 -0.5447 0.41804   5
  -4   0  -1 117.940 4.77290   5
  -4   0  -1 114.871 4.99842   6
   4   0   1 112.378 4.93361   6
  -4   0  -1 114.271 4.54874   4
   4   0   1 118.453 4.71058   5
   4   0   1 112.557 4.66112   3
  -4   0  -1 113.547 4.59526   3
   4   0   1 108.914 4.42149   4
  -5   0  -1 -0.4601 0.49692   3
  -5   0  -1 1.24780 0.98563   6
   5   0   1 -0.1006 0.54020   5
   5   0   1 0.62831 0.59718   4
   5   0   1 -0.0749 0.65123   3
  -5   0  -1 0.85746 0.66441   4
   5   0   1 1.47451 0.92463   6
  -5   0  -1 -0.0386 0.55186   5
   6   0   1 142.028 5.91835   4
   6   0   1 166.951 6.48710   3
  -6   0  -1 148.881 6.81128   6
  -6   0  -1 155.377 6.59763   5
  -6   0  -1 151.952 6.16627   3
   6   0   1 154.117 6.47086   5
  -6   0  -1 158.072 6.18936   4
   7   0   1 -0.2476 0.55224   4
  -7   0  -1 0.47154 0.76096   4
   7   0   1 -0.5549 0.71715   3
  -7   0  -1 3.19709 1.39192   6
  -7   0  -1 0.07278 0.76782   5
   7   0   1 1.31689 0.80509   5
   7   0   1 -0.1480 0.87003   6
  -7   0  -1 0.26960 0.69473   3
   8   0   1 641.000 20.9517   4
  -8   0  -1 625.126 22.3377   6
  -8   0  -1 636.787 21.9617   5
  -8   0  -1 639.208 21.2255   4
   8   0   1 605.375 21.5633   5
  -8   0  -1 618.902 21.1729   3
   8   0   1 634.720 22.1601   6
   9   0   1 -1.1889 1.41053   3
  -9   0  -1 0.07133 0.83767   4
   9   0   1 -1.2767 0.58475   5
  -9   0  -1 0.18837 0.95975   5
   9   0   1 -0.7210 0.96104   6
  -9   0  -1 -0.2890 1.12770   6
   9   0   1 0.01549 0.71209   4
  -9   0  -1 -1.1145 0.77190   3
  10   0   1 32.6593 3.10853   5
 -10   0  -1 32.9922 4.07166   6
 -10   0  -1 33.3174 2.86648   4
 -10   0  -1 32.2153 2.76474   3
  10   0   1 30.0875 2.50287   4
 -10   0  -1 34.3980 3.98440   5
  10   0   1 27.7609 3.69163   6
  10   0   1 31.8966 3.63426   3
 -11   0  -1 -2.5772 0.74780   6
 -11   0  -1 0.10754 0.97941   3
 -11   0  -1 1.17265 1.19478   4
  11   0   1 -2.2334 0.89799   6
  11   0   1 -1.4355 0.99870   3
  11   0   1 1.47552 1.06006   4
  11   0   1 -1.0384 1.00000   5
 -11   0  -1 -0.7610 1.18352   5
 -12   0  -1 281.618 11.6154   3
  12   0   1 274.048 12.7989   6
  12   0   1 308.885 12.5781   3
 -12   0  -1 290.150 12.8442   5
  12   0   1 290.046 12.3036   5
 -12   0  -1 289.147 13.3515   6
 -12   0  -1 285.623 11.6556   4
  12   0   1 294.480 11.2935   4
  13   0   1 0.95327 1.25235   4
 -13   0  -1 -1.8743 1.36328   5
  13   0   1 1.67685 1.71776   3
 -13   0  -1 0.27839 1.29048   4
 -13   0  -1 0.59549 1.21868   3
  13   0   1 -0.0160 1.65101   6
  13   0   1 -1.8248 1.13824   5
 -13   0  -1 1.26395 1.88717   6
  14   0   1 23.9833 3.02669   4
  14   0   1 28.7471 4.15498   3
  14   0   1 28.9600 4.30030   5
 -14   0  -1 30.8498 4.18902   4
 -14   0  -1 26.9920 4.29013   5
 -14   0  -1 27.2038 3.71833   3
  15   0   1 1.56228 1.39388   4
  15   0   1 3.29086 2.26144   3
 -15   0  -1 -1.3535 1.61102   5
 -15   0  -1 1.35950 1.66206   3
  15   0   1 -0.1516 1.54541   5
 -15   0  -1 0.96968 1.57550   4
  16   0   1 246.827 13.3133   3
  16   0   1 220.454 10.0699   4
  16   0   1 221.871 11.7405   5
 -16   0  -1 245.007 10.7077   4
 -16   0  -1 238.600 12.3143   5
 -17   0  -1 1.30130 2.29493   5
  17   0   1 -1.0482 2.04959   3
  17   0   1 -0.4320 1.63508   5
  17   0   1 0.84817 1.37581   4
 -17   0  -1 -0.4371 1.42643   4
 -18   0  -1 100.057 8.17538   5
  18   0   1 99.2207 6.09662   4
  18   0   1 117.533 8.39193   3
 -18   0  -1 104.248 6.54468   4
 -19   0  -1 0.71398 1.57170   4
 -19   0  -1 -0.3087 2.26118   5
  19   0   1 0.13673 1.53190   4
  19   0   1 -0.3585 2.25824   3
  20   0   1 2.50764 1.94255   4
 -20   0  -1 2.91519 1.95073   4
  20   0   1 1.38030 3.09709   3
 -20   0  -1 3.08168 2.92016   5
 -21   0  -1 2.09945 1.79022   4
  21   0   1 -2.8706 2.05113   3
 -21  -1   1 1.05752 2.46105   5
  21  -1  -1 -4.1531 1.83140   3
 -21   1   1 0.19611 2.43008   5
  21   1  -1 -2.0633 2.22869   3
 -21   1   1 0.83480 1.72233   4
  20  -1  -1 27.4904 5.15886   3
 -20  -1   1 20.0482 4.32042   5
  20   1  -1 20.7797 4.05917   5
  20   1  -1 20.6170 2.45890   4
 -20   1   1 21.3956 3.64155   4
  20   1  -1 15.8293 4.11818   3
 -20   1   1 15.8866 4.40037   5
 -19  -1   1 12.1803 3.77282   5
  19  -1  -1 17.2989 3.14130   4
 -19  -1   1 18.8674 3.28789   3
  19  -1  -1 15.1075 4.20405   5
  19  -1  -1 14.9637 4.07859   3
  19   1  -1 13.2772 3.66043   5
 -19   1   1 15.1265 4.05168   5
  19   1  -1 18.9832 4.27271   3
 -19   1   1 15.5089 3.29090   4
  19   1  -1 18.4226 2.40204   4
  18  -1  -1 5.94938 2.84514   3
  18  -1  -1 0.94778 2.28183   5
 -18  -1   1 0.94146 1.78946   3
  18  -1  -1 5.48190 2.11744   4
 -18  -1   1 5.32332 2.65308   5
  18   1  -1 2.58200 1.36591   4
  18   1  -1 3.74851 2.44516   3
  18   1  -1 5.14553 2.50633   5
 -18   1   1 8.48077 3.22467   5
 -18   1   1 2.70509 1.89070   4
 -17  -1   1 -0.1984 1.16718   4
 -17  -1   1 1.20875 2.05550   5
 -17  -1   1 -1.4326 2.05094   3
  17  -1  -1 2.27681 3.97327   3
  17   1  -1 -1.4531 1.70812   3
  17   1  -1 -0.5570 1.02730   4
 -17   1   1 0.98902 1.62038   3
  17   1  -1 1.01543 1.91817   5
 -17   1   1 0.86016 2.04604   5
 -17   1   1 -0.7264 1.31252   4
  16  -1  -1 245.485 11.6297   3
 -16  -1   1 219.933 9.05391   4
 -16  -1   1 214.874 9.90796   3
 -16  -1   1 239.046 11.6014   5
  16  -1  -1 214.324 11.0735   5
  16  -1  -1 218.848 10.1040   4
  16   1  -1 213.735 8.83614   4
  16   1  -1 208.138 10.7858   5
 -16   1   1 208.777 9.96939   3
 -16   1   1 219.241 11.8393   5
  16   1  -1 224.518 11.0356   3
 -15  -1   1 6.53821 1.95091   3
  15  -1  -1 3.11533 2.23106   3
 -15  -1   1 10.1453 2.79375   5
  15  -1  -1 7.74053 2.29586   4
  15  -1  -1 5.73555 2.49592   5
 -15  -1   1 9.86181 1.86579   4
  15   1  -1 9.72449 1.69653   4
 -15   1   1 11.3063 3.16353   5
 -15   1   1 11.6963 2.53893   4
  15   1  -1 4.81599 2.30264   3
 -15   1   1 6.76092 3.24652   3
  15   1  -1 6.39844 2.27699   5
 -14  -1   1 34.3256 2.88992   4
  14  -1  -1 41.1188 4.30480   4
 -14  -1   1 33.0614 4.52490   5
  14  -1  -1 39.3439 4.83401   3
 -14  -1   1 34.3157 3.72257   3
  14  -1  -1 42.7660 4.82832   5
 -14   1   1 34.6586 4.16168   4
  14   1  -1 38.5596 4.31664   5
  14   1  -1 34.3430 4.91384   6
  14   1  -1 37.7603 4.59246   3
 -14   1   1 33.9124 3.79802   3
 -14   1   1 34.8219 5.32197   5
 -13  -1   1 9.23552 2.03117   3
 -13  -1   1 10.3935 1.77746   4
  13  -1  -1 7.50483 2.09123   4
  13  -1  -1 7.49285 2.45849   3
  13  -1  -1 11.8994 3.17255   6
 -13  -1   1 9.55369 2.44140   5
  13  -1  -1 9.96963 2.37744   5
  13   1  -1 8.72419 1.56700   4
  13   1  -1 8.54173 2.13824   5
 -13   1   1 9.53758 2.49430   5
  13   1  -1 7.60018 2.31668   3
  13   1  -1 6.59734 2.31589   6
 -13   1   1 9.74895 2.16695   3
  12  -1  -1 174.891 8.06491   4
 -12  -1   1 173.869 7.15248   4
 -12  -1   1 166.585 7.52497   3
  12  -1  -1 181.479 8.49642   5
  12  -1  -1 165.808 8.43548   3
 -12  -1   1 183.054 8.59890   5
  12  -1  -1 174.170 9.25112   6
  12   1  -1 174.269 6.88856   4
 -12   1   1 164.196 7.66370   3
 -12   1   1 171.887 8.19439   4
 -12   1   1 178.955 8.93490   5
  12   1  -1 174.754 8.24119   3
  12   1  -1 171.178 8.16757   5
  12   1  -1 161.022 8.63413   6
  11  -1  -1 2.59555 1.41117   4
 -11  -1   1 3.08077 1.55721   5
  11  -1  -1 2.25470 1.35829   5
 -11  -1   1 3.97721 1.19184   4
  11  -1  -1 1.41389 1.56399   6
  11  -1  -1 2.63983 1.68321   3
 -11  -1   1 2.45160 1.12548   3
 -11   1   1 6.15084 1.75464   4
  11   1  -1 4.79069 1.08481   4
 -11   1   1 3.63510 1.38382   3
 -11   1   1 3.04955 1.51902   5
  11   1  -1 7.31048 2.10752   6
  11   1  -1 5.93765 1.72620   5
  11   1  -1 6.54393 1.81192   3
 -10  -1   1 101.742 4.64884   4
  10  -1  -1 96.3588 5.64484   5
  10  -1  -1 123.514 6.57727   3
 -10  -1   1 101.157 5.62056   5
  10  -1  -1 110.837 6.41718   6
  10  -1  -1 100.786 5.49858   4
 -10  -1   1 107.583 5.07078   3
  10   1  -1 107.392 5.97891   6
 -10   1   1 107.760 5.67992   4
  10   1  -1 103.254 4.50450   4
  10   1  -1 105.906 5.48612   5
  10   1  -1 107.961 5.53656   3
 -10   1   1 114.386 6.19124   5
 -10   1   1 112.705 5.35301   3
   9  -1  -1 200.162 8.49696   3
  -9  -1   1 209.062 8.54236   5
  -9  -1   1 217.454 9.17703   6
   9  -1  -1 196.214 9.24024   6
  -9  -1   1 206.369 7.46166   4
   9  -1  -1 194.262 8.55196   5
   9  -1  -1 196.173 8.37703   4
  -9   1   1 197.091 8.83011   5
   9   1  -1 202.783 7.27437   4
   9   1  -1 209.789 8.29646   3
  -9   1   1 200.841 8.05165   3
   9   1  -1 199.321 8.25041   5
  -9   1   1 203.985 8.54490   4
   9   1  -1 177.397 8.62594   6
   8  -1  -1 36.9783 2.81498   3
   8  -1  -1 34.7867 3.81583   6
  -8  -1   1 33.4758 2.01095   4
  -8  -1   1 29.3881 2.21400   3
  -8  -1   1 29.0827 3.23758   6
  -8  -1   1 33.8184 2.65845   5
   8  -1  -1 30.3031 2.57138   4
   8  -1  -1 29.4067 2.57000   5
   8   1  -1 31.3874 1.85328   4
  -8   1   1 33.4011 2.82159   5
  -8   1   1 34.8035 2.51731   3
   8   1  -1 35.7936 2.57485   3
   8   1  -1 31.7094 2.82766   6
  -8   1   1 27.0611 2.49766   4
   8   1  -1 36.7084 2.60847   5
   7  -1  -1 445.395 15.2643   5
  -7  -1   1 423.028 15.2803   6
  -7  -1   1 424.475 13.9121   4
   7  -1  -1 421.058 15.6791   6
   7  -1  -1 453.475 15.1828   4
   7  -1  -1 422.580 14.9569   3
  -7  -1   1 427.581 14.3832   3
  -7  -1   1 432.777 14.8770   5
   7   1  -1 420.103 14.6984   5
  -7   1   1 422.614 14.6539   3
  -7   1   1 430.168 15.1236   4
   7   1  -1 423.974 14.6096   3
  -7   1   1 422.917 15.3123   5
   7   1  -1 428.242 13.8126   4
   7   1  -1 424.578 15.1439   6
   6  -1  -1 124.664 6.82273   6
  -6  -1   1 143.179 5.40953   3
   6  -1  -1 148.713 6.12312   4
  -6  -1   1 131.837 5.95597   6
  -6  -1   1 123.002 4.88346   4
   6  -1  -1 141.794 6.06144   5
  -6  -1   1 145.239 5.75504   5
   6   1  -1 123.846 5.78583   6
  -6   1   1 161.440 5.81553   3
   6   1  -1 151.711 5.64552   3
  -6   1   1 150.919 6.24925   5
  -6   1   1 139.447 6.04383   4
   6   1  -1 153.289 5.74175   5
   6   1  -1 136.758 4.88433   4
   5  -1  -1 314.892 10.8064   3
   5  -1  -1 308.038 11.0012   5
   5  -1  -1 295.547 10.9370   4
  -5  -1   1 301.478 10.9594   6
   5  -1  -1 307.620 11.3588   6
  -5  -1   1 317.842 10.4628   3
  -5  -1   1 302.801 9.88955   4
  -5   1   1 320.535 10.6634   3
  -5   1   1 307.410 10.9838   4
  -5   1   1 308.439 11.0802   5
   5   1  -1 313.922 9.85671   4
   5   1  -1 303.469 10.6215   5
   5   1  -1 305.771 10.9233   6
   4  -1  -1 264.369 9.44276   5
  -4  -1   1 272.397 9.12562   5
  -4  -1   1 258.490 8.91795   3
  -4  -1   1 260.512 9.30857   6
   4  -1  -1 271.663 9.78504   6
   4  -1  -1 271.447 9.26864   3
   4  -1  -1 253.213 9.41704   4
   4   1  -1 270.877 9.04425   6
  -4   1   1 258.934 9.45527   4
   4   1  -1 265.684 8.33751   4
   4   1  -1 265.215 9.01650   3
  -4   1   1 270.971 9.53925   5
   3  -1  -1 603.597 25.6026   1
   3  -1  -1 620.734 27.9604   2
  -3   1   1 580.407 27.1262   2
   3   1  -1 600.107 24.2316   2
  -3   1   1 634.087 25.6643   1
   3   1  -1 640.574 24.7667   2
  -2  -1   1 3147.81 99.6646   2
   2  -1  -1 3019.56 102.395   2
   2   1  -1 3180.79 99.9528   2
   1  -1  -1 785.799 31.0332   2
  -1  -1   1 845.462 29.2642   2
  -1   1   1 801.051 31.1495   2
   1   1  -1 817.875 29.2047   2
   0  -1   1 2.65223 0.50946   4
   0  -1  -1 2.71178 0.53566   3
   0  -1   1 2.37065 0.42355   3
   0  -1  -1 2.05738 0.37778   6
   0  -1   1 1.75007 0.32786   6
   0  -1   1 2.22357 0.47032   5
   0  -1  -1 2.30982 0.47797   5
   0   1   1 1.96805 0.38414   6
   0   1  -1 1.81934 0.44967   5
   0   1  -1 2.23733 0.50056   4
   0   1  -1 1.79720 0.39592   3
   0   1   1 1.86940 0.45883   5
   0   1   1 2.21177 0.49565   3
   1   1   1 1779.40 61.5193   2
  -1   1  -1 1852.91 63.1146   2
  -2  -1  -1 221.524 7.27949   6
   2  -1   1 221.350 7.83612   5
   2  -1   1 221.485 7.83895   4
   2  -1   1 218.299 7.80208   6
  -2  -1  -1 220.053 7.58748   3
  -2   1  -1 218.484 7.66579   3
   2   1   1 219.241 7.59032   3
  -2   1  -1 215.547 7.82087   6
  -2   1  -1 221.195 7.84265   5
  -2   1  -1 221.396 7.76746   4
   3  -1   1 4835.16 159.175   2
   3   1   1 4843.36 156.692   2
  -3   1  -1 4748.18 158.167   2
   4  -1   1 2332.22 86.8449   2
  -4  -1  -1 2413.60 84.1686   2
   4   1   1 2372.48 84.2655   2
   5  -1   1 613.656 21.0135   6
   5  -1   1 606.642 20.5701   4
   5  -1   1 633.616 20.5286   5
  -5   1  -1 593.642 20.6467   4
   5   1   1 624.004 20.1875   6
  -6  -1  -1 1092.84 48.5636   2
   6  -1   1 1172.56 47.9732   1
   6  -1   1 1098.10 51.5811   2
  -6  -1  -1 1074.05 44.7675   1
   6   1   1 1066.26 45.4495   1
  -6   1  -1 1151.42 46.6071   1
  -6   1  -1 1070.64 50.0090   2
   6   1   1 1123.49 48.9758   2
  -7  -1  -1 470.382 16.0093   3
   7  -1   1 479.042 16.4712   3
  -7  -1  -1 468.487 15.5268   4
  -7  -1  -1 462.741 16.6034   5
   7  -1   1 462.108 16.3859   4
  -7  -1  -1 456.974 16.8938   6
   7  -1   1 476.100 17.0064   6
   7  -1   1 462.259 16.7140   5
   7   1   1 474.025 16.1928   3
  -7   1  -1 466.349 16.9291   5
  -7   1  -1 445.417 16.1789   3
  -7   1  -1 445.610 16.4866   4
  -7   1  -1 471.420 17.2164   6
   7   1   1 468.573 16.5423   6
   7   1   1 472.558 15.1810   4
   7   1   1 477.477 16.2823   5
  -8  -1  -1 236.249 9.58743   5
   8  -1   1 226.177 9.42236   3
  -8  -1  -1 221.267 8.47735   4
   8  -1   1 243.242 10.1328   6
  -8  -1  -1 220.850 8.93091   3
   8  -1   1 237.143 9.28001   4
  -8  -1  -1 229.611 9.84272   6
   8  -1   1 219.995 9.48680   5
   8   1   1 234.380 8.27020   4
   8   1   1 227.790 9.32324   5
  -8   1  -1 235.514 9.49006   4
  -8   1  -1 233.621 9.85693   5
  -8   1  -1 223.204 9.09678   3
   8   1   1 218.008 9.48215   6
  -8   1  -1 243.020 10.2441   6
   8   1   1 236.921 9.32856   3
   9  -1   1 420.943 16.8747   6
   9  -1   1 453.427 16.3482   3
  -9  -1  -1 445.739 16.3770   5
   9  -1   1 443.789 16.3975   5
  -9  -1  -1 433.790 15.6155   3
  -9  -1  -1 464.575 16.9439   6
   9  -1   1 443.053 15.9314   4
  -9  -1  -1 442.209 15.1583   4
   9   1   1 424.029 16.4671   6
  -9   1  -1 450.168 15.8579   3
  -9   1  -1 433.313 17.0869   6
  -9   1  -1 447.888 16.2341   4
   9   1   1 432.157 16.9655   5
  -9   1  -1 431.509 16.6514   5
   9   1   1 437.779 16.9381   3
   9   1   1 438.071 14.7873   4
 -10  -1  -1 347.793 12.6233   4
 -10  -1  -1 358.153 13.9535   5
  10  -1   1 345.480 13.7880   3
  10  -1   1 344.655 14.4020   6
  10  -1   1 363.263 13.3567   4
  10  -1   1 341.758 13.7941   5
 -10  -1  -1 344.126 13.0618   3
 -10  -1  -1 337.270 14.2482   6
  10   1   1 357.501 12.2570   4
 -10   1  -1 342.005 14.1687   5
  10   1   1 356.569 13.6433   3
 -10   1  -1 338.415 14.6277   6
 -10   1  -1 349.079 13.2547   3
  10   1   1 357.938 14.0587   6
  10   1   1 334.965 13.4724   5
 -10   1  -1 365.572 13.7179   4
 -11  -1  -1 0.18952 1.26006   5
 -11  -1  -1 0.75168 1.01337   4
  11  -1   1 1.12943 1.26944   4
  11  -1   1 -0.8456 0.99728   5
 -11  -1  -1 4.54649 1.49819   3
 -11  -1  -1 -0.8817 1.18860   6
  11  -1   1 2.44827 1.53853   3
 -11   1  -1 2.57038 1.60299   4
 -11   1  -1 2.16289 1.34053   3
  11   1   1 2.41147 1.54670   3
  11   1   1 2.50292 1.45703   6
  11   1   1 -0.8115 0.99409   5
 -11   1  -1 4.01392 2.07674   6
  11   1   1 2.62862 1.00766   4
 -11   1  -1 1.83238 1.45673   5
 -12  -1  -1 272.419 12.3209   5
  12  -1   1 273.901 12.1834   3
  12  -1   1 277.342 12.1229   5
  12  -1   1 281.963 11.4827   4
 -12  -1  -1 277.615 12.7760   6
 -12  -1  -1 285.460 10.8454   4
  12  -1   1 274.505 12.8587   6
 -12  -1  -1 274.060 11.2809   3
 -12   1  -1 274.113 11.4570   3
  12   1   1 300.018 12.1423   3
  12   1   1 265.909 11.8530   5
 -12   1  -1 281.179 12.7845   5
 -13  -1  -1 96.6861 5.20974   4
 -13  -1  -1 97.8957 6.90427   6
  13  -1   1 83.9687 5.43118   4
  13  -1   1 87.7489 6.15555   5
 -13  -1  -1 88.1681 5.46904   3
  13  -1   1 91.4228 6.37923   3
 -13   1  -1 101.740 6.86667   5
 -13   1  -1 103.645 6.10665   4
  13   1   1 98.4576 4.79180   4
  13   1   1 96.4117 6.16233   5
  13   1   1 90.3939 6.34406   6
 -13   1  -1 92.9093 6.06412   3
  13   1   1 96.5828 6.25770   3
  14  -1   1 1.63221 2.09769   3
 -14  -1  -1 4.32603 1.53358   4
 -14  -1  -1 3.74568 2.15415   5
  14  -1   1 5.26098 2.39990   5
 -14  -1  -1 2.42572 2.47742   6
  14  -1   1 2.42227 1.76014   4
  14   1   1 2.20702 1.87994   3
  14   1   1 3.33123 2.06238   5
  14   1   1 5.93109 1.53471   4
 -14   1  -1 3.29536 1.85072   4
 -14   1  -1 5.42754 2.06343   3
 -14   1  -1 2.01185 2.02282   5
  15  -1   1 11.4211 3.21782   3
  15  -1   1 7.05150 2.13436   4
 -15  -1  -1 5.95279 2.11832   3
 -15  -1  -1 8.59932 2.05022   4
 -15  -1  -1 3.67412 2.37763   5
  15   1   1 6.21583 1.60470   4
  15   1   1 7.30225 2.42851   5
 -15   1  -1 4.55209 2.09604   3
 -15   1  -1 3.78450 2.40949   5
 -15   1  -1 12.3078 2.75061   4
  15   1   1 5.89588 2.53178   3
 -16  -1  -1 32.6901 5.06442   5
  16  -1   1 41.0924 5.16540   4
  16  -1   1 36.8669 5.08248   5
 -16  -1  -1 42.9285 3.61503   4
 -16  -1  -1 47.6663 4.23346   3
  16   1   1 46.1056 3.31320   4
 -16   1  -1 50.6767 5.33049   4
 -16   1  -1 43.2299 5.86782   5
  16   1   1 33.5090 5.42087   3
  16   1   1 43.8847 6.21366   5
  17  -1   1 2.06321 2.12239   5
 -17  -1  -1 -1.5551 1.15457   4
 -17  -1  -1 1.08130 2.05038   5
  17  -1   1 -0.3159 2.21996   3
  17  -1   1 0.91854 1.73439   4
  17   1   1 1.18466 1.25305   4
  17   1   1 -0.2641 1.99179   5
  17   1   1 0.89469 2.17971   3
 -17   1  -1 -2.0729 1.76114   5
 -17   1  -1 -0.3283 1.71978   4
  18  -1   1 41.7677 6.07005   3
  18  -1   1 47.5084 4.26927   4
 -18  -1  -1 40.3256 5.89625   5
 -18   1  -1 45.6254 5.24679   4
  18   1   1 46.8054 6.14694   3
  18   1   1 43.1784 3.40324   4
  18   1   1 43.4923 5.87596   5
 -18   1  -1 47.0461 6.69234   5
 -19  -1  -1 13.2943 3.96784   5
  19  -1   1 7.92198 3.71759   3
 -19  -1  -1 11.4456 2.58062   4
  19   1   1 11.5921 2.23065   4
 -19   1  -1 13.1944 3.18631   4
  19   1   1 12.8251 3.70010   3
 -19   1  -1 9.52308 3.71358   5
 -20  -1  -1 4.94672 2.86754   5
  20  -1   1 4.42862 3.35948   3
 -20  -1  -1 7.85481 2.07170   4
 -20   1  -1 9.79669 3.54174   5
 -20   1  -1 7.49545 2.61094   4
  20   1   1 7.90624 3.38196   3
 -21  -1  -1 5.36869 3.55832   5
  21   1   1 5.95008 4.15810   3
 -21   1  -1 2.69065 3.29811   5
 -21   1  -1 6.03162 2.74537   4
 -21  -2   1 -2.4106 1.76344   5
  21  -2  -1 -0.8978 2.14773   3
 -21   2   1 -0.2744 2.40656   5
  21   2  -1 -0.6946 2.34517   3
 -21   2   1 -0.6461 1.87243   4
  20  -2  -1 47.9294 6.74920   3
 -20  -2   1 41.7210 4.75965   3
 -20  -2   1 49.3079 6.45975   5
  20   2  -1 56.4130 6.75838   3
 -20   2   1 53.2465 7.07203   5
  20   2  -1 43.9633 5.97533   5
 -20   2   1 53.2826 5.98429   4
 -19  -2   1 20.1043 3.29457   3
  19  -2  -1 24.6116 4.90681   3
 -19  -2   1 15.9149 3.89648   5
 -19   2   1 11.5377 3.83714   5
  19   2  -1 19.9838 4.08491   5
 -19   2   1 21.7238 4.06302   4
  19   2  -1 13.6040 3.78485   3
 -18  -2   1 409.811 18.6630   3
 -18  -2   1 374.836 17.2664   5
  18  -2  -1 364.347 17.2204   5
  18  -2  -1 375.229 17.4773   3
  18   2  -1 383.810 17.0414   3
  18   2  -1 364.233 16.6300   5
 -18   2   1 389.889 16.5823   4
 -18   2   1 400.768 18.2621   5
  17  -2  -1 -2.5190 1.72694   3
  17  -2  -1 -2.1355 1.67297   5
  17  -2  -1 0.97374 1.62782   4
 -17  -2   1 1.80231 2.05775   5
 -17  -2   1 -1.9706 1.30101   3
  17   2  -1 -0.3066 1.65741   5
 -17   2   1 3.25739 2.11968   4
  17   2  -1 -0.9240 1.84292   3
 -17   2   1 1.74522 2.30355   5
  16  -2  -1 225.689 11.9786   3
 -16  -2   1 227.093 11.8058   5
 -16  -2   1 235.044 10.1813   3
  16  -2  -1 231.671 11.2532   4
  16   2  -1 231.797 8.40750   4
 -16   2   1 234.172 11.5923   3
  16   2  -1 243.350 11.3069   5
 -16   2   1 231.909 12.4699   5
 -16   2   1 231.481 11.2746   4
  16   2  -1 228.916 11.5024   3
 -15  -2   1 50.2852 5.56583   5
  15  -2  -1 39.8651 5.22992   5
  15  -2  -1 44.6238 5.59779   3
  15  -2  -1 49.3915 4.50422   4
 -15  -2   1 43.5326 3.83886   3
 -15   2   1 34.8693 5.24526   5
  15   2  -1 43.5005 2.47261   4
  15   2  -1 47.7445 5.18186   5
  15   2  -1 50.2477 5.47312   3
 -15   2   1 44.3314 4.01873   3
 -15   2   1 47.2043 5.22899   4
 -14  -2   1 0.10479 1.53671   5
  14  -2  -1 0.35455 1.53248   5
  14  -2  -1 -1.2372 1.61382   3
  14  -2  -1 -1.0200 1.42729   4
 -14  -2   1 1.83626 1.42134   3
  14   2  -1 -0.5865 1.47836   3
 -14   2   1 -1.7932 1.04856   3
 -14   2   1 -1.8086 1.35774   5
  14   2  -1 -0.2812 0.61811   4
 -14   2   1 0.95578 1.57997   4
  14   2  -1 0.31944 1.34986   5
  14   2  -1 -0.9155 1.69337   6
  13  -2  -1 22.4916 3.43603   4
  13  -2  -1 14.0482 3.10948   3
 -13  -2   1 18.3387 3.16509   5
 -13  -2   1 18.2878 2.69597   3
  13  -2  -1 18.8747 3.34619   5
 -13   2   1 15.6839 2.62019   3
  13   2  -1 15.8102 2.82996   5
 -13   2   1 16.3249 3.50468   5
  13   2  -1 18.1741 2.98507   3
  13   2  -1 21.2875 3.43285   6
  13   2  -1 19.8875 1.49734   4
 -13   2   1 12.7989 2.70699   4
 -12  -2   1 213.301 9.06761   3
  12  -2  -1 212.697 10.0147   4
 -12  -2   1 212.243 7.72089   4
 -12  -2   1 221.046 9.99303   5
  12  -2  -1 211.025 10.1143   5
  12  -2  -1 229.062 10.4001   3
  12  -2  -1 206.104 10.8060   6
  12   2  -1 224.729 7.58365   4
  12   2  -1 207.913 9.57427   5
  12   2  -1 226.164 9.81156   3
 -12   2   1 228.681 10.3068   4
  12   2  -1 225.500 10.2135   6
 -12   2   1 214.457 9.39998   3
 -12   2   1 220.332 10.7062   5
 -11  -2   1 11.8075 1.98015   3
 -11  -2   1 7.00204 1.00708   4
 -11  -2   1 17.0034 3.05849   6
 -11  -2   1 11.9890 2.24878   5
  11  -2  -1 9.25548 2.22118   5
  11  -2  -1 9.91164 2.28977   4
  11  -2  -1 12.3076 2.54471   3
 -11   2   1 11.8881 2.56739   4
 -11   2   1 8.80066 1.96931   3
  11   2  -1 13.1920 2.27595   3
  11   2  -1 9.68172 1.97198   5
  11   2  -1 10.0965 2.35561   6
 -11   2   1 9.42801 2.53812   5
  11   2  -1 11.6636 1.03211   4
 -10  -2   1 128.935 5.78779   3
 -10  -2   1 124.643 6.28122   5
  10  -2  -1 117.448 7.00800   6
  10  -2  -1 125.814 6.61723   3
 -10  -2   1 123.466 6.61054   6
  10  -2  -1 125.946 6.64719   4
  10  -2  -1 121.070 6.57429   5
 -10  -2   1 127.225 4.54569   4
  10   2  -1 128.139 6.18387   5
  10   2  -1 124.178 6.16141   3
 -10   2   1 113.544 6.69097   5
  10   2  -1 125.741 4.40441   4
 -10   2   1 119.122 6.60891   4
 -10   2   1 117.396 5.99544   3
  10   2  -1 123.263 6.34580   6
  -9  -2   1 52.8243 3.87703   6
  -9  -2   1 57.3178 3.70702   5
   9  -2  -1 54.4007 3.97900   5
   9  -2  -1 49.6638 3.90887   4
  -9  -2   1 55.1074 2.24438   4
   9  -2  -1 63.1057 4.52842   6
   9   2  -1 56.5806 3.79019   6
  -9   2   1 56.5567 4.17435   5
   9   2  -1 51.5549 3.47767   5
  -9   2   1 56.9115 4.06800   4
  -9   2   1 56.0601 3.58513   3
   9   2  -1 57.9246 3.62005   3
  -8  -2   1 31.3418 2.73180   6
   8  -2  -1 29.3107 3.58569   6
  -8  -2   1 28.2072 2.24885   3
   8  -2  -1 33.5043 3.64521   4
   8  -2  -1 23.0942 4.46225   5
   8  -2  -1 37.6254 3.01999   3
  -8  -2   1 32.8246 2.57400   5
  -8   2   1 23.5324 3.03377   4
   8   2  -1 31.3859 2.51370   3
  -8   2   1 24.0254 3.04575   5
  -8   2   1 30.9880 2.54539   3
   8   2  -1 29.5313 2.43389   5
   7  -2  -1 122.913 5.93423   3
   7  -2  -1 122.968 6.11932   5
   7  -2  -1 130.198 6.24633   4
   7  -2  -1 126.696 6.42817   6
  -7  -2   1 128.488 5.76658   6
  -7  -2   1 127.187 5.55070   5
  -7  -2   1 127.202 5.31812   3
  -7   2   1 136.298 5.80458   3
   7   2  -1 121.505 5.63062   6
  -7   2   1 125.320 6.30522   5
  -7   2   1 125.758 6.17324   4
   7   2  -1 124.416 5.60000   5
   7   2  -1 125.904 5.46774   3
   6  -2  -1 161.810 7.59045   6
   6  -2  -1 194.797 7.46043   3
  -6  -2   1 175.954 6.83466   5
  -6  -2   1 170.102 6.61572   3
   6  -2  -1 173.957 7.47871   5
  -6  -2   1 167.780 6.86791   6
   6   2  -1 174.681 6.78084   3
   6   2  -1 170.135 6.75450   6
  -6   2   1 165.580 7.45615   4
  -6   2   1 187.405 7.73347   5
   6   2  -1 172.680 6.81470   5
  -5  -2   1 226.896 8.33562   6
   5  -2  -1 227.726 9.09863   5
  -5  -2   1 244.126 8.46391   5
   5  -2  -1 223.445 9.23952   6
   5  -2  -1 237.879 8.91265   3
   5  -2  -1 228.910 9.16121   4
  -5  -2   1 232.315 8.27696   3
  -5   2   1 243.054 8.75596   3
   5   2  -1 242.597 8.47862   5
   5   2  -1 231.286 8.39315   3
  -5   2   1 225.891 9.18316   5
  -5   2   1 221.851 9.11699   4
   5   2  -1 230.255 8.22274   6
   4  -2  -1 944.482 40.0390   1
   4  -2  -1 949.891 43.4624   2
   4   2  -1 891.620 35.8976   1
   4   2  -1 920.719 38.3964   2
  -4   2   1 950.854 39.7340   1
  -3  -2   1 195.121 6.62839   6
  -3  -2   1 202.243 7.13178   3
   3  -2  -1 197.921 7.41156   3
   3  -2  -1 191.616 7.66295   4
   3  -2  -1 198.249 7.66520   5
  -3  -2   1 200.120 7.13573   5
  -3  -2   1 203.902 6.56583   4
   3   2  -1 198.483 6.55212   6
  -3   2   1 193.942 7.70204   4
   3   2  -1 206.380 7.22833   3
  -3   2   1 192.231 7.28900   3
  -3   2   1 194.922 7.64509   5
   3   2  -1 194.361 7.16335   5
   3   2  -1 189.971 6.53522   4
   2  -2  -1 78.1143 3.72736   4
  -2  -2   1 77.9586 3.27800   5
  -2  -2   1 75.3755 3.06169   4
   2  -2  -1 76.2129 3.51379   3
  -2  -2   1 68.0435 3.22579   3
  -2  -2   1 73.1317 2.56926   6
   2  -2  -1 68.8434 3.59325   5
   2   2  -1 78.0786 3.38373   5
   2   2  -1 78.1623 3.39180   3
  -2   2   1 74.4110 3.67078   5
  -2   2   1 70.9044 3.62478   3
   2   2  -1 77.8818 3.04635   4
  -2   2   1 77.1721 3.78751   4
   2   2  -1 78.1196 2.55536   6
  -2   2   1 78.0491 3.45425   3
  -1  -2   1 1960.45 69.3904   2
   1  -2  -1 1977.53 71.5518   2
   1   2  -1 1990.64 69.9492   2
  -1   2   1 1904.94 71.3806   2
   0  -2  -1 7.35832 0.86353   6
   0  -2   1 6.41459 1.06117   4
   0  -2  -1 7.90194 1.18682   5
   0  -2  -1 6.85723 1.19411   3
   0  -2  -1 7.04033 1.06488   4
   0  -2   1 8.81031 0.87297   6
   0  -2   1 7.11251 1.10370   5
   0   2   1 7.15864 1.18716   5
   0   2  -1 6.26410 0.96578   3
   0   2  -1 6.06729 1.06546   4
   0   2  -1 6.96283 1.08168   5
   0   2   1 6.45583 1.04037   4
   0   2   1 9.34023 1.30515   3
   1  -2   1 269.804 9.32341   5
  -1  -2  -1 247.479 9.26848   5
   1  -2   1 263.627 9.50763   4
   1  -2   1 261.519 9.24186   3
  -1  -2  -1 265.011 9.04356   4
  -1  -2  -1 261.029 9.35513   3
   1  -2   1 262.868 9.06653   6
  -1   2  -1 264.911 9.12391   3
  -1   2  -1 264.687 9.46329   4
   1   2   1 261.425 9.37312   5
  -1   2  -1 268.192 9.33006   5
   1   2   1 265.202 9.16354   3
   2  -2   1 1.66266 0.78804   3
   2  -2   1 0.16575 0.61589   6
  -2  -2  -1 1.37354 0.63418   5
  -2  -2  -1 1.76785 0.73788   3
  -2  -2  -1 1.19884 0.47617   6
   2  -2   1 1.76763 0.88847   4
   2  -2   1 1.16227 0.75081   5
   2   2   1 1.74788 0.68724   5
  -2   2  -1 1.81765 0.90781   4
   2   2   1 2.16484 0.53050   6
  -2   2  -1 1.28406 0.76229   5
   2   2   1 1.45061 0.71089   3
  -2   2  -1 1.75306 0.71397   3
   3  -2   1 1124.64 51.0793   2
   3  -2   1 1162.81 47.9255   1
  -3  -2  -1 1186.94 47.6050   2
  -3   2  -1 1213.74 51.3575   2
   3   2   1 1234.03 48.2949   2
  -3   2  -1 1235.00 47.8259   1
   4  -2   1 547.002 18.7592   5
   4  -2   1 543.471 18.8705   4
  -4  -2  -1 545.321 18.4589   3
   4  -2   1 551.791 18.6360   6
  -4   2  -1 556.972 18.8149   5
   5  -2   1 125.111 5.67494   3
  -5  -2  -1 127.489 5.35578   6
  -5  -2  -1 118.011 5.32575   5
   5  -2   1 137.480 6.55515   4
  -5  -2  -1 122.755 4.35019   4
  -5  -2  -1 126.519 5.31698   3
   5  -2   1 125.024 5.85459   5
   5  -2   1 113.871 6.38818   6
  -5   2  -1 117.868 5.93141   6
  -5   2  -1 124.566 5.56606   3
   5   2   1 120.874 5.14145   6
   5   2   1 117.704 5.36469   3
  -5   2  -1 130.880 6.02884   5
   5   2   1 126.933 5.45032   5
  -5   2  -1 126.788 5.93634   4
  -6  -2  -1 368.046 11.9979   4
   6  -2   1 374.284 13.4458   3
  -6  -2  -1 366.007 13.3214   6
   6  -2   1 374.166 13.6011   4
  -6  -2  -1 371.951 13.2111   5
   6  -2   1 354.782 13.7994   6
  -6  -2  -1 369.060 13.1909   3
   6   2   1 371.922 13.2507   3
  -6   2  -1 362.094 13.2362   3
  -6   2  -1 359.722 13.7309   4
  -6   2  -1 369.044 14.0539   6
   6   2   1 371.409 13.1337   6
   6   2   1 373.049 13.1920   5
  -6   2  -1 361.622 13.8529   5
  -7  -2  -1 594.233 20.2907   5
   7  -2   1 570.256 20.6835   5
   7  -2   1 609.090 20.7481   4
  -7  -2  -1 582.564 18.8066   4
  -7  -2  -1 591.306 20.4096   6
  -7  -2  -1 583.336 19.9576   3
   7  -2   1 590.164 20.5436   3
   7  -2   1 603.778 21.1111   6
   7   2   1 598.589 20.1565   3
   7   2   1 551.677 19.9891   6
  -7   2  -1 589.708 21.0108   5
  -7   2  -1 556.889 20.0779   3
  -7   2  -1 618.193 21.3946   6
   7   2   1 597.200 20.2527   5
  -7   2  -1 609.909 20.9213   4
  -8  -2  -1 254.261 8.85744   4
   8  -2   1 255.692 10.6954   5
   8  -2   1 254.940 10.5283   4
  -8  -2  -1 249.161 10.2857   5
   8  -2   1 261.343 11.0829   6
  -8  -2  -1 249.921 10.4891   6
  -8  -2  -1 267.386 9.96178   3
  -8   2  -1 248.201 10.6533   4
   8   2   1 252.956 10.1531   3
  -8   2  -1 240.572 10.0348   3
   8   2   1 254.022 10.2299   6
  -8   2  -1 273.020 11.0570   5
   8   2   1 257.937 10.2573   5
  -9  -2  -1 102.613 5.74560   5
   9  -2   1 110.892 6.06353   4
  -9  -2  -1 111.222 5.46155   3
  -9  -2  -1 108.966 6.06274   6
   9  -2   1 111.211 6.06057   3
   9  -2   1 108.996 6.11783   5
   9  -2   1 114.950 6.53864   6
  -9  -2  -1 107.247 4.52238   4
   9   2   1 117.121 6.25257   3
   9   2   1 105.611 5.73011   6
   9   2   1 113.949 5.87656   5
  -9   2  -1 102.579 6.20425   5
  -9   2  -1 96.6063 5.91714   4
  -9   2  -1 113.307 5.70735   3
  10  -2   1 387.507 15.8636   6
 -10  -2  -1 376.306 15.4255   6
  10  -2   1 388.571 15.3463   5
 -10  -2  -1 383.753 14.4348   3
  10  -2   1 383.266 15.0588   4
  10  -2   1 397.674 15.3842   3
 -10  -2  -1 383.305 15.0261   5
 -10  -2  -1 399.466 13.3199   4
  10   2   1 392.292 14.8318   3
  10   2   1 393.344 15.0536   6
 -10   2  -1 401.009 15.5460   4
  10   2   1 393.744 14.9084   5
 -10   2  -1 364.854 14.5886   3
 -10   2  -1 402.507 15.8516   5
 -11  -2  -1 94.7466 4.35725   4
 -11  -2  -1 89.6883 6.04126   6
 -11  -2  -1 94.5370 5.80646   5
  11  -2   1 89.9223 5.87540   3
 -11  -2  -1 83.6579 5.14243   3
  11  -2   1 98.4690 6.48217   6
  11  -2   1 86.4753 5.62653   4
  11  -2   1 86.9009 5.84037   5
 -11   2  -1 94.2060 6.24141   5
  11   2   1 98.2237 5.90228   6
  11   2   1 91.1448 5.57094   5
  11   2   1 100.492 4.03634   4
 -11   2  -1 89.5222 5.42581   3
  11   2   1 100.972 5.77853   3
 -11   2  -1 86.4414 5.87057   4
  12  -2   1 25.4053 3.87307   5
  12  -2   1 21.4091 3.41496   4
 -12  -2  -1 25.4936 3.91894   6
 -12  -2  -1 25.6167 2.24057   4
  12  -2   1 32.4307 4.63022   6
  12  -2   1 25.1797 3.82355   3
 -12  -2  -1 25.3600 3.26194   3
 -12  -2  -1 29.2805 3.88386   5
 -12   2  -1 21.2407 3.78438   5
  12   2   1 28.9474 3.81395   3
 -12   2  -1 28.0963 3.99812   4
  12   2   1 30.3403 3.63310   5
  12   2   1 24.2477 1.88005   4
  12   2   1 30.1883 3.92583   6
 -12   2  -1 29.1922 4.20364   3
  13  -2   1 106.397 6.93842   3
  13  -2   1 96.3026 6.33335   4
  13  -2   1 96.5432 6.69303   5
 -13  -2  -1 101.242 6.02055   3
 -13  -2  -1 110.472 4.99678   4
 -13  -2  -1 96.6582 6.85786   6
 -13   2  -1 106.560 7.28034   5
  13   2   1 106.297 6.54180   5
 -13   2  -1 91.4841 5.98570   3
  13   2   1 109.710 4.55374   4
  13   2   1 108.385 6.64068   3
  13   2   1 109.495 6.81941   6
 -13   2  -1 104.494 6.81961   4
 -14  -2  -1 52.6942 5.11179   5
  14  -2   1 59.6748 4.93282   4
  14  -2   1 63.7253 5.63978   3
 -14  -2  -1 61.0808 3.60202   4
 -14  -2  -1 51.7984 6.13944   6
  14   2   1 61.8921 3.25105   4
  14   2   1 53.6176 5.01174   3
 -14   2  -1 57.4711 4.67394   3
  14   2   1 57.8718 5.00875   5
 -14   2  -1 61.9306 6.76641   5
  14   2   1 72.0215 6.16072   6
 -14   2  -1 59.6277 5.05333   4
  15  -2   1 78.9260 5.74062   4
 -15  -2  -1 65.0890 5.05163   3
  15  -2   1 69.8102 5.91877   5
 -15  -2  -1 79.5586 6.19499   5
  15  -2   1 76.1681 6.36047   3
 -15  -2  -1 72.9641 4.10036   4
 -15  -2  -1 78.2271 6.55364   6
 -15   2  -1 67.7164 5.76100   4
 -15   2  -1 78.8787 6.62136   5
  15   2   1 78.1287 6.13485   3
  15   2   1 61.7134 5.38673   5
  16  -2   1 89.5347 6.23916   4
  16  -2   1 87.2262 7.13966   3
  16  -2   1 89.9190 6.75408   5
 -16  -2  -1 81.6185 4.48019   4
 -16  -2  -1 85.6806 6.96858   5
 -16  -2  -1 81.0993 5.76927   3
 -16   2  -1 82.0531 7.24623   5
  16   2   1 104.258 12.6765   3
 -16   2  -1 83.8142 6.48487   4
  16   2   1 77.1781 6.35992   5
 -17  -2  -1 49.3302 6.24056   5
  17  -2   1 27.8288 5.07434   3
 -17  -2  -1 41.1775 3.01605   4
 -17   2  -1 36.4810 4.98943   4
 -17   2  -1 52.4513 7.01641   5
  17   2   1 36.4736 5.19895   3
  17   2   1 31.2371 4.92494   5
 -18  -2  -1 4.87304 2.82296   5
  18  -2   1 5.10472 2.61317   3
  18   2   1 1.45706 1.94223   5
  18   2   1 4.03217 2.60468   3
 -18   2  -1 1.70031 2.53260   5
 -18   2  -1 1.47894 2.06880   4
 -19  -2  -1 8.32691 3.44515   5
  19  -2   1 9.50010 3.70108   3
 -19   2  -1 12.1747 3.31664   4
 -19   2  -1 11.8995 4.18657   5
  19   2   1 3.15401 2.85354   3
 -20  -2  -1 11.6886 3.72586   5
  20  -2   1 0.63410 2.86641   3
 -20   2  -1 9.83192 4.05001   5
  20   2   1 16.8987 4.23498   3
 -21  -3   1 32.6199 5.72914   5
 -21   3   1 33.7061 6.46491   5
  21   3  -1 18.2090 4.66662   3
 -21   3   1 34.9194 5.52653   4
  20  -3  -1 26.8682 5.17536   3
 -20  -3   1 22.1414 4.70833   5
 -20   3   1 26.1307 4.53695   4
 -20   3   1 23.2496 4.90332   5
  20   3  -1 21.9571 4.41327   3
  19  -3  -1 25.1534 5.22980   3
 -19  -3   1 22.1789 4.59117   5
  19   3  -1 32.3956 5.18136   3
 -19   3   1 27.9073 5.34671   5
  19   3  -1 29.2885 5.05687   5
 -18  -3   1 35.1351 5.28244   5
  18  -3  -1 31.8599 5.22594   3
 -18  -3   1 29.1490 5.60345   3
  18   3  -1 24.2175 4.29607   5
 -18   3   1 31.4889 4.87770   4
  18   3  -1 38.7006 5.26576   3
 -18   3   1 40.5051 6.59331   5
  17  -3  -1 26.3196 4.96040   3
 -17  -3   1 21.6558 3.26832   3
 -17  -3   1 23.3705 4.17684   5
  17   3  -1 24.3418 4.31643   5
 -17   3   1 29.6816 5.12916   5
 -17   3   1 25.1869 4.42009   4
 -16  -3   1 45.9104 5.44650   5
  16  -3  -1 42.8981 5.93244   3
 -16  -3   1 47.3606 4.04174   3
  16  -3  -1 41.6928 5.74627   5
 -16   3   1 55.1410 6.81471   5
 -16   3   1 43.3611 5.54836   4
  16   3  -1 50.7375 5.69448   3
  16   3  -1 46.0310 5.29623   5
  15  -3  -1 0.13193 1.66112   5
  15  -3  -1 2.34773 2.27310   4
 -15  -3   1 -0.0522 1.35157   3
 -15  -3   1 -0.8269 1.62196   5
  15  -3  -1 1.27320 1.95612   3
 -15   3   1 -0.2129 1.97729   5
 -15   3   1 0.65640 1.77357   4
  15   3  -1 2.02175 2.03792   3
  15   3  -1 -0.7444 1.49251   6
  15   3  -1 0.62249 1.66553   5
  14  -3  -1 4.39804 2.30244   4
 -14  -3   1 3.76291 1.67053   3
 -14  -3   1 4.58919 2.07528   5
  14  -3  -1 4.36895 2.18076   5
  14  -3  -1 2.12183 2.09750   3
 -14   3   1 3.22894 2.09693   4
 -14   3   1 7.25687 2.74963   5
  14   3  -1 4.29278 1.98919   3
 -14   3   1 2.00894 1.68262   3
  14   3  -1 4.49164 1.94140   5
  14   3  -1 3.19979 2.10832   6
  13  -3  -1 30.9590 4.61295   3
 -13  -3   1 31.8408 3.54190   3
 -13  -3   1 21.2902 3.42044   5
  13  -3  -1 34.3767 4.55901   4
  13  -3  -1 31.1940 4.52971   5
  13   3  -1 32.8664 4.08941   5
 -13   3   1 35.2553 4.93648   5
 -13   3   1 24.9237 3.59662   3
 -13   3   1 25.9454 4.14586   4
  13   3  -1 29.7569 3.96451   3
  13   3  -1 26.7131 3.65287   6
  12  -3  -1 384.543 17.0644   6
  12  -3  -1 397.242 16.4656   3
  12  -3  -1 384.183 16.4206   4
  12  -3  -1 402.341 16.4391   5
 -12  -3   1 401.910 15.1141   3
 -12  -3   1 424.104 15.9277   5
 -12   3   1 397.497 17.0290   5
 -12   3   1 437.401 16.8044   4
  12   3  -1 402.038 15.8231   5
  12   3  -1 401.765 15.7309   6
 -12   3   1 406.973 16.5969   3
  12   3  -1 403.105 15.6149   3
  11  -3  -1 33.8898 4.18118   5
 -11  -3   1 30.4878 3.60204   5
 -11  -3   1 29.2732 4.27625   6
  11  -3  -1 32.2471 4.17890   4
  11  -3  -1 32.5243 4.03621   3
  11  -3  -1 31.7034 4.37855   6
 -11  -3   1 27.7176 2.70882   3
  11   3  -1 38.4982 3.90677   6
  11   3  -1 28.9218 4.02602   5
 -11   3   1 35.2666 7.08031   5
 -11   3   1 34.2739 3.23897   3
  11   3  -1 30.1729 3.60015   3
 -11   3   1 27.7005 4.03115   4
  10  -3  -1 355.925 14.9632   6
  10  -3  -1 340.212 14.2060   3
 -10  -3   1 362.177 13.6477   5
  10  -3  -1 350.246 14.4782   4
 -10  -3   1 370.181 13.1478   3
  10  -3  -1 349.548 14.4844   5
 -10  -3   1 342.122 13.8299   6
  10   3  -1 371.909 13.6218   3
 -10   3   1 338.353 14.4298   4
 -10   3   1 335.248 13.5103   3
 -10   3   1 376.772 14.9643   5
  10   3  -1 338.751 13.5356   5
  10   3  -1 359.318 13.4454   6
  -9  -3   1 25.3872 2.36723   3
   9  -3  -1 27.6403 3.63137   4
  -9  -3   1 30.4141 3.22935   6
   9  -3  -1 26.1151 3.66833   6
   9  -3  -1 26.7310 3.50157   5
  -9  -3   1 30.7407 3.31031   5
   9  -3  -1 28.9565 3.62983   3
  -9   3   1 27.0522 3.13739   3
  -9   3   1 29.9413 3.90257   5
   9   3  -1 24.2032 2.80132   6
  -9   3   1 23.2502 3.42137   4
   9   3  -1 24.2068 2.89582   5
   9   3  -1 29.5640 2.70132   3
   8  -3  -1 -0.8057 0.94021   5
  -8  -3   1 1.52723 1.03484   3
   8  -3  -1 0.44796 1.06322   3
   8  -3  -1 -0.2175 1.15469   6
  -8  -3   1 0.42446 0.91795   6
  -8  -3   1 0.21792 0.75301   5
   8  -3  -1 1.27505 1.31200   4
   8   3  -1 -0.4675 0.88515   3
   8   3  -1 0.93011 0.94492   5
   8   3  -1 2.17565 0.97093   6
  -8   3   1 2.85276 1.62888   4
  -8   3   1 0.66066 0.96505   3
  -8   3   1 -1.1044 0.89277   5
  -7  -3   1 157.190 6.88442   5
  -7  -3   1 155.722 6.70788   3
  -7  -3   1 162.918 6.80040   6
   7  -3  -1 176.835 7.68145   3
   7  -3  -1 172.419 8.01234   6
   7  -3  -1 154.191 7.61135   5
   7  -3  -1 152.527 7.73122   4
  -7   3   1 161.752 7.82108   4
  -7   3   1 166.922 7.24839   3
   7   3  -1 163.524 6.54319   6
   7   3  -1 171.066 7.01921   3
  -7   3   1 174.156 8.03106   5
   7   3  -1 164.070 6.99210   5
   6  -3  -1 1772.86 71.8263   1
   6  -3  -1 1736.77 77.6239   2
  -6   3   1 1706.42 70.3663   1
   6   3  -1 1821.88 69.8958   2
  -6   3   1 1698.70 75.6866   2
  -5  -3   1 419.125 14.2536   5
   5  -3  -1 395.235 15.0594   5
  -5  -3   1 412.018 13.0930   4
  -5  -3   1 407.782 13.7091   6
   5  -3  -1 409.725 14.6933   3
   5  -3  -1 422.506 15.0639   4
  -5  -3   1 406.033 14.2379   3
   5   3  -1 401.170 14.3896   5
  -5   3   1 419.232 15.1383   5
  -5   3   1 404.214 14.4959   3
  -5   3   1 414.754 15.1533   4
   5   3  -1 403.329 13.5082   6
   5   3  -1 399.132 14.3432   3
   4  -3  -1 157.090 6.60388   3
   4  -3  -1 150.005 6.83469   5
  -4  -3   1 149.741 5.43576   4
   4  -3  -1 152.621 6.89687   4
  -4  -3   1 143.868 5.38005   6
  -4  -3   1 147.997 6.14745   3
  -4  -3   1 153.581 6.19875   5
   4   3  -1 151.401 6.27833   3
   4   3  -1 154.622 5.29892   6
   4   3  -1 152.725 6.30567   5
  -4   3   1 140.628 6.35877   3
  -4   3   1 145.122 6.79595   4
  -4   3   1 153.097 6.87455   5
   3  -3  -1 30.0112 2.65020   5
  -3  -3   1 38.7356 2.43671   3
  -3  -3   1 38.2902 2.41523   5
   3  -3  -1 40.8387 2.96352   4
  -3  -3   1 35.9964 2.08600   4
   3  -3  -1 39.3206 2.61594   3
  -3  -3   1 37.9108 1.62777   6
  -3   3   1 36.2416 2.54468   3
   3   3  -1 37.0730 1.57265   6
   3   3  -1 31.7724 2.03294   4
   3   3  -1 35.0338 2.45858   3
  -3   3   1 33.5991 2.69527   3
  -3   3   1 37.1455 2.88903   4
   3   3  -1 35.4912 2.47842   5
  -3   3   1 41.1122 2.87738   5
  -2  -3   1 8.01814 1.32515   5
  -2  -3   1 9.55300 0.97944   6
   2  -3  -1 7.26765 1.45873   5
   2  -3  -1 10.4408 1.76656   5
   2  -3  -1 7.53263 1.60767   4
  -2  -3   1 6.40964 1.14536   4
   2  -3  -1 9.49343 1.56766   3
   2   3  -1 8.75384 1.30488   4
   2   3  -1 10.9705 1.60773   5
  -2   3   1 8.74437 1.64028   3
   2   3  -1 9.00858 1.46655   3
  -2   3   1 7.50210 1.59796   4
  -2   3   1 10.1547 1.55597   3
  -1  -3   1 34.9374 2.43116   5
   1  -3  -1 33.6998 2.52486   4
  -1  -3   1 30.6793 2.20782   4
   1  -3  -1 37.3402 2.70238   5
   1  -3  -1 38.4864 2.64663   5
  -1   3   1 30.4557 2.42596   4
   1   3  -1 31.9945 2.36304   5
  -1   3   1 39.1259 2.71884   3
  -1   3   1 43.5424 2.56844   3
   1   3  -1 35.8851 2.52893   3
   1   3  -1 34.2567 2.32451   4
   0  -3   1 -0.8862 0.50752   5
   0  -3  -1 0.93781 0.85689   3
   0  -3   1 0.99588 0.78100   4
   0  -3  -1 -1.0764 0.49008   5
   0  -3  -1 -0.4361 0.63869   4
   0  -3   1 0.62932 0.68108   5
   0  -3  -1 -0.1714 0.41749   6
   0   3   1 -0.3566 0.57255   5
   0   3  -1 0.89215 0.78645   4
   0   3   1 -0.3562 0.56988   3
   0   3  -1 0.45399 0.56824   3
   0   3   1 1.23745 0.84266   3
   0   3   1 0.25766 0.77533   4
  -1  -3  -1 111.065 4.88513   4
   1  -3   1 119.060 5.37735   5
   1  -3   1 111.238 5.23544   4
  -1  -3  -1 112.421 5.14755   5
  -1  -3  -1 116.061 4.33113   6
  -1  -3  -1 118.380 5.26057   3
   1  -3   1 121.806 4.74739   6
   1  -3   1 116.111 4.99409   3
  -1   3  -1 108.380 5.25617   4
   1   3   1 108.082 5.11011   3
   1   3   1 107.990 4.78921   4
   1   3   1 113.632 5.23417   5
  -1   3  -1 119.310 5.37596   5
  -1   3  -1 107.334 4.96441   3
   2  -3   1 1554.72 65.3893   2
  -2  -3  -1 1553.06 61.9344   2
   2   3   1 1571.29 63.2925   2
   3  -3   1 11.6078 1.90448   5
  -3  -3  -1 14.4077 1.23299   6
   3  -3   1 13.4914 1.94080   6
  -3  -3  -1 14.5112 1.51166   4
  -3  -3  -1 8.62012 1.52513   5
  -3  -3  -1 14.2000 1.92027   3
   3  -3   1 14.5638 2.52264   4
   3  -3   1 14.5118 1.92776   3
   3   3   1 11.9876 1.77108   5
   3   3   1 12.6188 1.77340   3
  -3   3  -1 16.2669 2.25640   5
  -3   3  -1 14.1094 2.14676   3
   3   3   1 15.6927 1.21044   6
  -3   3  -1 11.5508 2.06820   4
   4  -3   1 401.325 14.1837   3
  -4  -3  -1 398.853 13.3299   6
   4  -3   1 376.509 14.4093   4
  -4  -3  -1 385.278 13.0244   4
  -4  -3  -1 390.224 13.9910   3
   4  -3   1 379.945 14.1189   6
   4  -3   1 389.831 14.4819   5
   4   3   1 397.899 14.1036   5
  -4   3  -1 406.033 14.1065   3
  -4   3  -1 410.970 14.7174   4
   4   3   1 391.947 13.1848   6
   4   3   1 393.853 14.0457   3
  -4   3  -1 376.489 14.4732   5
  -5  -3  -1 165.208 6.31158   6
   5  -3   1 161.003 7.06817   3
   5  -3   1 146.518 7.02773   6
  -5  -3  -1 148.309 6.56111   5
   5  -3   1 153.979 7.24767   4
  -5  -3  -1 150.432 5.56335   4
   5  -3   1 159.823 7.27803   5
  -5   3  -1 156.855 6.85700   3
   5   3   1 157.544 6.73138   5
   5   3   1 147.634 6.06922   6
  -5   3  -1 163.263 7.50316   5
  -5   3  -1 147.803 7.26323   4
   5   3   1 154.115 6.66827   3
  -6  -3  -1 138.657 6.48684   5
  -6  -3  -1 148.368 6.51695   3
   6  -3   1 151.567 7.00616   3
  -6  -3  -1 143.735 6.26316   6
   6  -3   1 148.427 7.26123   4
  -6  -3  -1 150.579 5.15777   4
   6  -3   1 142.726 7.07239   6
   6  -3   1 152.451 7.27650   5
   6   3   1 152.348 6.69775   5
  -6   3  -1 143.902 6.66652   3
   6   3   1 141.446 6.04261   6
   6   3   1 142.515 6.53366   3
  -6   3  -1 149.094 7.35222   5
  -6   3  -1 157.628 7.51726   4
   7  -3   1 467.118 18.0068   4
   7  -3   1 494.331 18.1198   5
   7  -3   1 495.063 18.1815   6
  -7  -3  -1 492.932 17.1911   6
  -7  -3  -1 491.396 15.5163   4
   7  -3   1 509.696 19.0637   3
  -7  -3  -1 486.595 17.3585   5
  -7  -3  -1 486.224 17.1986   3
   7   3   1 491.536 17.3134   3
   7   3   1 470.979 17.3324   5
  -7   3  -1 470.032 17.4095   3
  -7   3  -1 499.167 18.4074   5
  -7   3  -1 483.528 18.1901   4
   8  -3   1 19.2383 3.08758   6
   8  -3   1 12.6420 2.40731   5
   8  -3   1 10.1884 2.28234   4
  -8  -3  -1 11.8075 2.09968   6
  -8  -3  -1 16.6245 2.53718   5
  -8  -3  -1 14.5379 2.19445   3
  -8  -3  -1 12.4178 1.02532   4
   8  -3   1 15.9389 2.71094   3
   8   3   1 15.6906 2.17278   6
  -8   3  -1 13.9947 2.31579   3
  -8   3  -1 9.93720 2.24263   5
  -8   3  -1 15.6641 2.74839   4
  -9  -3  -1 113.237 5.97890   5
   9  -3   1 112.013 6.42870   3
  -9  -3  -1 113.290 5.73464   3
  -9  -3  -1 103.488 5.88331   6
   9  -3   1 107.872 6.67819   6
   9  -3   1 106.632 6.36693   4
   9  -3   1 106.440 6.40807   5
  -9  -3  -1 113.532 4.18153   4
   9   3   1 121.736 5.86046   6
   9   3   1 112.021 5.98067   5
  -9   3  -1 110.288 6.61627   4
   9   3   1 113.482 5.96858   3
  -9   3  -1 107.020 5.86928   3
  10  -3   1 442.001 19.8265   6
  10  -3   1 461.182 18.0994   5
  10  -3   1 465.948 17.8864   3
  10  -3   1 449.408 17.8465   4
 -10  -3  -1 470.435 17.4192   5
 -10  -3  -1 465.209 15.0139   4
 -10  -3  -1 437.179 16.8788   3
 -10   3  -1 447.273 17.1883   3
 -10   3  -1 464.945 18.5046   5
  10   3   1 483.844 17.3787   3
 -10   3  -1 474.758 18.2090   4
  10   3   1 463.020 17.4410   5
  10   3   1 470.994 17.0679   6
  11  -3   1 5.26454 2.07652   5
  11  -3   1 4.48165 2.13840   3
 -11  -3  -1 2.18151 1.60316   5
 -11  -3  -1 2.62082 0.76310   4
  11  -3   1 5.79448 2.32863   6
 -11  -3  -1 5.28237 1.66139   3
 -11  -3  -1 3.63173 1.75771   6
  11  -3   1 4.87727 2.00953   4
 -11   3  -1 1.57534 1.31340   3
 -11   3  -1 2.08499 1.84189   5
  11   3   1 4.05910 1.69463   5
 -11   3  -1 2.83231 1.85145   4
  11   3   1 1.14884 1.54633   6
  11   3   1 3.25723 1.79632   3
  12  -3   1 225.409 10.9707   5
  12  -3   1 238.380 11.1647   3
 -12  -3  -1 225.589 7.76143   4
 -12  -3  -1 226.652 10.5741   5
 -12  -3  -1 221.642 9.85018   3
 -12  -3  -1 217.021 10.7030   6
  12  -3   1 213.723 10.5833   4
  12   3   1 228.210 10.4197   3
  12   3   1 222.300 10.3598   5
 -12   3  -1 226.786 11.4945   5
 -12   3  -1 207.580 10.8581   4
  12   3   1 228.138 10.3049   6
 -12   3  -1 224.470 10.1960   3
 -13  -3  -1 106.947 6.21329   3
 -13  -3  -1 108.602 7.14532   6
  13  -3   1 105.311 6.84280   4
 -13  -3  -1 100.485 4.07515   4
  13  -3   1 103.975 7.64067   5
  13  -3   1 111.473 7.31426   3
  13   3   1 100.591 6.56919   3
 -13   3  -1 102.379 7.12639   4
  13   3   1 100.457 6.53181   6
  13   3   1 96.4628 6.37378   5
 -13   3  -1 110.050 7.68952   5
 -13   3  -1 108.785 7.33130   3
 -14  -3  -1 9.81664 2.82970   6
  14  -3   1 6.86255 2.64395   3
 -14  -3  -1 6.23673 0.93988   4
  14  -3   1 4.31877 2.28260   4
 -14  -3  -1 8.18746 2.57899   5
  14  -3   1 8.84496 3.07198   5
  14   3   1 4.18710 2.20721   3
 -14   3  -1 4.30471 2.53189   4
  14   3   1 6.39700 2.38387   5
  14   3   1 5.34755 2.27775   6
 -14   3  -1 3.45876 2.48872   5
 -15  -3  -1 14.9141 3.56521   5
  15  -3   1 3.57401 2.40386   5
  15  -3   1 18.0876 6.51087   3
 -15  -3  -1 10.1501 2.96814   6
 -15  -3  -1 8.97236 2.56483   3
  15   3   1 6.38908 2.70998   3
 -15   3  -1 4.90216 2.70862   5
 -15   3  -1 12.8237 3.39424   4
  15   3   1 12.5179 3.08372   5
  16  -3   1 47.1107 6.25035   3
 -16  -3  -1 48.0966 5.15976   3
 -16  -3  -1 42.6437 5.51458   5
  16   3   1 38.1488 5.35269   5
 -16   3  -1 48.8561 6.72313   5
 -16   3  -1 46.2333 5.84978   4
  16   3   1 41.7947 6.29912   3
 -17  -3  -1 -0.3142 2.16662   5
  17  -3   1 -1.4838 1.89585   3
 -17   3  -1 1.51770 2.18045   4
 -17   3  -1 2.03833 2.32426   5
  17   3   1 0.13049 2.22541   3
  17   3   1 1.50882 2.34215   5
  18  -3   1 44.7461 6.39620   3
 -18  -3  -1 47.4815 6.27096   5
  18   3   1 43.4899 5.86329   5
 -18   3  -1 46.1944 6.78152   5
  18   3   1 33.5944 5.33407   3
  19  -3   1 2.84968 2.67679   3
 -19  -3  -1 0.27785 2.79919   5
  19   3   1 0.29324 2.50575   3
 -19   3  -1 3.06331 2.61735   4
 -19   3  -1 5.90868 3.62111   5
 -20  -3  -1 26.5746 5.50523   5
  20  -3   1 27.5790 6.37728   3
 -20   3  -1 34.0204 6.58691   5
 -20   3  -1 33.1485 5.49053   4
  20   3   1 37.2624 5.81467   3
 -20  -4   1 55.9659 7.08586   5
  20  -4  -1 50.2230 7.52945   3
 -20   4   1 54.7024 7.25690   4
 -20   4   1 59.1637 8.67807   5
  20   4  -1 62.1688 7.21640   3
 -19  -4   1 118.734 8.41630   5
  19  -4  -1 124.758 9.35970   3
  19   4  -1 113.223 8.25077   3
 -19   4   1 111.534 8.57927   4
  19   4  -1 113.460 8.15354   5
  18  -4  -1 57.4060 7.40080   3
 -18  -4   1 54.4427 4.60047   3
 -18  -4   1 66.5550 6.08719   5
 -18   4   1 54.4410 7.42504   5
  18   4  -1 58.6821 6.76159   3
 -18   4   1 59.7318 7.01812   4
  18   4  -1 58.9151 6.62651   5
 -17  -4   1 1.79062 1.85249   3
  17  -4  -1 3.03626 2.74637   3
 -17  -4   1 4.58456 2.58422   5
  17   4  -1 1.01942 2.42214   3
 -17   4   1 4.18466 2.89482   5
  17   4  -1 5.24637 2.39263   5
  16  -4  -1 47.5916 6.37232   3
 -16  -4   1 52.2675 5.82652   5
 -16  -4   1 53.8652 4.32417   3
  16   4  -1 47.8274 5.82182   3
 -16   4   1 52.2227 6.24839   4
 -16   4   1 49.1662 6.58443   5
  16   4  -1 46.9236 5.52884   5
  15  -4  -1 15.5438 3.58581   5
 -15  -4   1 17.5006 2.93318   3
 -15  -4   1 10.3900 2.91922   5
  15  -4  -1 15.8115 4.42504   3
  15   4  -1 10.9600 3.02700   3
 -15   4   1 9.18149 3.19780   5
  15   4  -1 14.7623 3.27111   5
 -15   4   1 6.52456 2.64177   4
  15   4  -1 13.4400 2.86042   6
 -14  -4   1 32.5222 3.78903   3
  14  -4  -1 29.0454 4.58409   3
  14  -4  -1 34.5860 5.10841   5
 -14  -4   1 36.5203 4.57800   5
 -14   4   1 29.5438 4.67353   4
 -14   4   1 26.7316 4.78594   5
  14   4  -1 25.1502 4.09583   3
  14   4  -1 31.8194 4.29966   5
 -13  -4   1 60.6379 4.23038   3
 -13  -4   1 50.0287 4.56108   5
  13  -4  -1 55.6872 6.13180   3
 -13   4   1 61.9412 4.81471   3
  13   4  -1 58.0512 4.71622   5
  13   4  -1 55.6762 4.44738   6
  13   4  -1 55.1090 4.73824   3
 -13   4   1 64.8604 5.91658   5
 -13   4   1 63.8199 5.56085   4
  12  -4  -1 1.80048 1.87220   3
 -12  -4   1 2.52062 1.60286   5
  12  -4  -1 4.61517 2.28720   5
 -12  -4   1 1.47694 1.49945   3
  12  -4  -1 4.24053 2.41853   4
 -12   4   1 0.20824 1.42345   3
 -12   4   1 -1.5026 1.40217   4
  12   4  -1 2.79989 1.79639   3
  12   4  -1 4.34097 1.77056   5
  12   4  -1 -0.0470 1.31385   6
 -12   4   1 4.52961 2.32214   5
 -11  -4   1 72.5334 4.99079   6
  11  -4  -1 73.9572 5.53374   3
 -11  -4   1 74.3658 4.61457   3
  11  -4  -1 87.5323 6.28265   6
 -11  -4   1 84.1007 5.19631   5
  11  -4  -1 72.5754 5.63197   5
  11  -4  -1 77.3223 5.81232   4
  11   4  -1 82.4753 5.20597   5
 -11   4   1 71.8209 5.07815   3
  11   4  -1 80.8372 4.76261   6
 -11   4   1 74.8694 5.94833   5
  11   4  -1 64.8501 4.86491   3
 -11   4   1 73.6934 5.74283   4
 -10  -4   1 0.73138 1.07257   3
 -10  -4   1 1.63932 1.30267   5
 -10  -4   1 1.30621 1.31005   6
  10  -4  -1 0.11624 1.38656   5
  10  -4  -1 1.68601 1.60391   6
  10  -4  -1 0.60886 1.36697   3
  10   4  -1 1.69905 1.10113   6
 -10   4   1 2.11811 1.75220   4
 -10   4   1 -2.0547 1.21437   5
 -10   4   1 0.31380 1.24600   3
  10   4  -1 1.28504 1.21373   5
  10   4  -1 -0.7582 1.18287   3
  -9  -4   1 20.2291 2.63533   6
  -9  -4   1 17.1359 2.49616   3
   9  -4  -1 18.3785 3.29206   5
   9  -4  -1 19.9700 3.56057   4
  -9  -4   1 14.1842 2.42534   5
   9  -4  -1 22.8081 3.63402   6
   9  -4  -1 17.2258 2.91178   3
  -9   4   1 10.3073 2.72989   4
   9   4  -1 20.4079 2.39671   6
  -9   4   1 23.2923 3.26905   3
   9   4  -1 16.6303 2.56903   5
   9   4  -1 18.8660 2.77966   3
  -9   4   1 13.4963 2.84690   5
  -8  -4   1 47.1628 3.46083   5
   8  -4  -1 46.4166 4.12382   6
   8  -4  -1 43.5216 3.83537   3
   8  -4  -1 46.3513 4.14482   4
  -8  -4   1 42.7050 3.20667   3
   8  -4  -1 51.2930 4.15101   5
  -8  -4   1 46.6945 3.17058   6
  -8   4   1 45.1086 4.12988   4
   8   4  -1 50.9455 3.60342   3
  -8   4   1 53.2532 4.35901   5
   8   4  -1 48.7276 2.95402   6
   8   4  -1 48.1524 3.58919   5
  -8   4   1 48.8041 3.71462   3
  -7  -4   1 268.694 10.4520   3
   7  -4  -1 245.376 10.6695   3
   7  -4  -1 252.936 11.0332   6
  -7  -4   1 247.682 9.46884   6
   7  -4  -1 251.339 11.1078   5
   7  -4  -1 246.115 11.1379   4
  -7  -4   1 261.138 10.0647   5
  -7  -4   1 256.012 8.02563   4
  -7   4   1 249.656 11.1846   5
   7   4  -1 258.847 10.2394   5
  -7   4   1 237.043 10.3014   3
   7   4  -1 254.287 9.12323   6
  -7   4   1 244.263 11.1024   4
   7   4  -1 249.094 10.2285   3
   6  -4  -1 9.43160 2.15201   5
   6  -4  -1 10.0681 2.18983   6
  -6  -4   1 5.43645 1.11063   6
   6  -4  -1 10.8546 2.36643   4
  -6  -4   1 7.34154 1.57121   5
   6  -4  -1 6.21747 1.86578   3
  -6  -4   1 7.87376 0.97751   4
   6   4  -1 8.41886 1.73797   5
  -6   4   1 7.39800 1.78123   3
  -6   4   1 9.12080 2.45669   4
   6   4  -1 9.17998 1.17593   6
   6   4  -1 7.62851 1.60954   3
  -6   4   1 7.82153 1.98855   5
   5  -4  -1 440.189 16.3811   3
   5  -4  -1 450.398 16.9620   5
   5  -4  -1 436.033 16.9700   4
  -5  -4   1 447.572 15.8756   5
  -5  -4   1 464.677 15.9451   3
  -5  -4   1 453.765 14.8394   4
  -5  -4   1 450.072 14.7188   6
  -5   4   1 460.341 17.0954   4
   5   4  -1 437.170 16.0014   3
  -5   4   1 471.056 17.0717   5
   5   4  -1 454.198 16.1546   5
  -5   4   1 428.555 16.2924   3
   5   4  -1 450.086 14.5281   6
   4  -4  -1 905.676 30.6653   5
  -4  -4   1 882.968 29.8190   3
   4  -4  -1 911.676 30.6478   4
  -4  -4   1 914.970 28.9117   4
   4   4  -1 889.439 29.8261   3
  -4   4   1 892.624 30.5161   3
  -4   4   1 924.010 30.7726   4
  -3  -4   1 18.2954 1.09687   6
  -3  -4   1 20.2629 1.88943   4
   3  -4  -1 19.8297 2.52570   3
   3  -4  -1 21.0030 2.87280   4
  -3  -4   1 23.1151 2.14965   5
   3  -4  -1 21.7322 2.81432   5
  -3   4   1 28.3237 3.08856   3
   3   4  -1 13.7219 1.83349   4
  -3   4   1 21.7640 2.83778   3
  -3   4   1 30.5359 3.36738   5
   3   4  -1 23.1057 2.69247   5
   3   4  -1 23.4929 2.68550   3
  -3   4   1 23.8045 3.02747   4
  -2  -4   1 59.7913 2.34987   6
   2  -4  -1 62.5158 3.73475   3
   2  -4  -1 61.9364 4.01601   5
  -2  -4   1 59.8665 3.63769   5
  -2  -4   1 54.1929 3.34790   4
   2  -4  -1 59.4898 3.96851   5
   2  -4  -1 57.2913 3.91873   4
   2   4  -1 59.3048 3.42933   4
   2   4  -1 71.5783 3.92831   3
  -2   4   1 61.5077 3.94656   4
  -2   4   1 62.2449 4.03700   3
  -2   4   1 62.5187 3.69666   3
   2   4  -1 55.6447 3.67211   5
  -1  -4   1 275.108 11.0375   5
   1  -4  -1 288.259 11.1375   4
  -1  -4   1 285.910 10.8007   4
   1  -4  -1 285.993 11.2630   5
   1  -4  -1 287.873 11.3267   5
  -1  -4   1 287.415 11.0544   5
  -1  -4   1 284.956 9.49702   6
  -1   4   1 287.976 11.1016   4
  -1   4   1 286.385 10.8904   3
   1   4  -1 286.396 11.1454   3
   1   4  -1 289.029 10.7546   3
   1   4  -1 288.631 10.8512   4
  -1   4   1 284.702 11.2714   3
   0  -4   1 -0.5116 0.83089   4
   0  -4  -1 0.03255 0.54539   6
   0  -4  -1 -0.2936 0.81933   4
   0  -4   1 -0.6881 0.75237   5
   0  -4   1 1.81781 0.99235   5
   0  -4  -1 0.01916 0.76839   5
   0   4   1 2.64717 1.16234   3
   0   4  -1 0.74164 0.92845   3
   0   4  -1 0.05647 0.74098   3
   0   4   1 1.92688 1.04146   4
   0   4  -1 0.12146 0.79655   4
   0   4   1 1.19150 0.94044   5
   0   4   1 1.04621 0.82288   3
   1  -4   1 88.9569 4.97201   4
   1  -4   1 97.5924 5.10437   5
   1  -4   1 93.4550 4.67702   3
  -1  -4  -1 102.507 4.81106   4
   1  -4   1 93.9208 4.29016   6
  -1  -4  -1 88.0599 3.82938   6
  -1  -4  -1 86.3132 4.86757   3
  -1  -4  -1 98.4747 4.96577   5
   1  -4   1 94.5024 5.09475   5
   1   4   1 91.5899 4.59717   4
   1   4   1 91.2485 4.98519   5
   1   4   1 97.2984 5.02531   3
  -1   4  -1 89.5242 4.70543   3
  -1   4  -1 96.7149 5.12741   4
  -2  -4  -1 124.593 5.84677   5
   2  -4   1 114.114 5.29937   6
   2  -4   1 117.190 6.06898   5
  -2  -4  -1 120.855 4.66068   6
   2  -4   1 124.281 6.10256   4
  -2  -4  -1 118.845 5.40919   4
   2  -4   1 114.708 5.62797   3
  -2  -4  -1 122.607 5.89630   3
  -2   4  -1 128.930 6.26453   4
   2   4   1 120.007 5.90387   5
  -2   4  -1 124.571 6.12545   5
  -2   4  -1 107.935 5.57433   3
   2   4   1 115.930 5.80520   3
   3  -4   1 3083.64 117.163   2
  -3  -4  -1 2922.73 110.075   2
  -3   4  -1 3062.14 116.782   2
   3   4   1 2915.94 113.329   2
   4  -4   1 19.7973 2.75394   6
  -4  -4  -1 19.9916 1.87292   4
  -4  -4  -1 30.6212 3.14275   5
  -4  -4  -1 22.0915 1.75456   6
   4  -4   1 23.3474 3.11024   5
   4  -4   1 21.3164 3.02664   4
  -4  -4  -1 26.8602 2.98340   3
   4  -4   1 29.5972 3.22344   3
   4   4   1 24.0644 1.71716   6
  -4   4  -1 25.0707 3.22182   5
  -4   4  -1 22.4475 3.17030   4
  -4   4  -1 28.1385 3.07824   3
   4   4   1 22.0366 2.72681   3
   4   4   1 21.6798 2.77962   5
  -5  -4  -1 638.649 20.9821   4
   5  -4   1 652.106 23.0517   5
   5  -4   1 683.677 23.6853   3
   5  -4   1 629.002 22.9676   4
  -5  -4  -1 629.785 22.1693   3
  -5  -4  -1 640.940 22.1666   5
  -5  -4  -1 656.088 21.2348   6
   5  -4   1 676.554 22.6871   6
   5   4   1 629.123 22.4058   3
  -5   4  -1 652.745 24.3568   4
   5   4   1 628.871 22.4491   5
  -5   4  -1 678.320 23.2572   5
   5   4   1 633.518 21.0069   6
  -5   4  -1 616.818 22.4193   3
   6  -4   1 132.527 7.05860   5
   6  -4   1 134.581 6.82683   3
  -6  -4  -1 125.866 5.73940   6
  -6  -4  -1 129.423 6.40678   3
   6  -4   1 124.080 6.98849   4
  -6  -4  -1 125.847 5.17140   4
  -6  -4  -1 132.348 6.38903   5
   6  -4   1 136.643 6.99071   6
   6   4   1 139.237 6.56015   3
  -6   4  -1 135.947 6.67069   3
  -6   4  -1 126.419 7.13685   4
   6   4   1 151.139 7.32000   5
   6   4   1 139.668 5.64654   6
  -6   4  -1 147.550 7.47242   5
  -7  -4  -1 30.0667 3.29996   3
   7  -4   1 30.7947 3.76772   6
  -7  -4  -1 28.5851 2.43178   6
  -7  -4  -1 26.3225 1.68623   4
   7  -4   1 31.7884 3.78145   3
   7  -4   1 33.2324 3.97955   4
  -7  -4  -1 24.9192 1.47450   4
   7  -4   1 19.1582 3.04446   5
  -7  -4  -1 28.6296 2.73339   5
   7   4   1 26.5606 3.20679   3
   7   4   1 22.4939 2.14199   6
   7   4   1 24.7083 3.10736   5
  -7   4  -1 35.0727 4.26758   4
  -7   4  -1 23.4038 3.48512   5
  -7   4  -1 24.2836 3.08094   3
   8  -4   1 12.2285 2.66608   6
   8  -4   1 16.3256 3.01987   4
  -8  -4  -1 10.3999 0.93288   4
  -8  -4  -1 9.90762 2.07703   3
  -8  -4  -1 12.0014 1.16146   4
  -8  -4  -1 12.5247 2.12089   6
   8  -4   1 11.4110 2.59203   3
   8  -4   1 9.00384 2.30413   5
  -8  -4  -1 12.9247 2.24144   5
   8   4   1 10.8999 2.14589   5
   8   4   1 11.5268 1.86112   6
  -8   4  -1 10.0309 2.52622   5
  -8   4  -1 11.2482 2.65976   4
  -8   4  -1 13.4187 2.50689   3
   8   4   1 9.03880 2.08467   3
  -9  -4  -1 0.57183 0.60311   4
   9  -4   1 -0.2512 1.32711   5
  -9  -4  -1 0.33015 1.07331   3
   9  -4   1 -1.5676 1.17028   6
   9  -4   1 0.98250 1.51436   4
  -9  -4  -1 -0.0223 1.17160   6
  -9  -4  -1 -1.6569 0.81824   5
  -9  -4  -1 -0.0016 0.40860   4
   9  -4   1 -0.1106 1.24872   3
  -9   4  -1 0.08613 1.38374   5
   9   4   1 2.91872 1.28549   6
   9   4   1 0.59843 1.30017   5
  -9   4  -1 2.11174 1.79782   4
   9   4   1 0.48699 1.26117   3
 -10  -4  -1 16.8352 2.82515   6
 -10  -4  -1 15.2952 2.79465   5
  10  -4   1 12.9111 3.01032   3
 -10  -4  -1 10.9519 2.27261   3
  10  -4   1 6.02285 2.58135   6
  10  -4   1 9.27772 2.59411   5
  10  -4   1 12.7887 3.02979   4
 -10   4  -1 12.6089 3.15195   5
  10   4   1 14.4173 2.79220   3
 -10   4  -1 12.3385 2.97608   4
  10   4   1 9.54917 2.13268   6
  10   4   1 15.7239 2.83379   5
 -10   4  -1 11.8414 2.56135   3
 -11  -4  -1 16.6904 3.12087   5
 -11  -4  -1 12.9387 2.55726   3
 -11  -4  -1 13.0506 2.77028   6
  11  -4   1 11.8521 3.25565   6
  11  -4   1 9.72615 2.74386   3
  11  -4   1 16.8146 3.39237   4
 -11   4  -1 18.5037 3.18477   3
 -11   4  -1 14.0896 3.41786   5
  11   4   1 15.7555 2.91150   5
  11   4   1 15.9687 2.62802   6
 -11   4  -1 16.7811 3.40029   4
  11   4   1 15.1424 2.92833   3
  12  -4   1 77.2885 6.70587   4
 -12  -4  -1 76.1612 5.04701   3
 -12  -4  -1 73.9748 5.64450   5
  12  -4   1 73.5809 5.89817   3
  12  -4   1 70.8979 5.87809   5
 -12  -4  -1 70.7149 5.45000   6
 -12   4  -1 58.1326 5.59123   4
  12   4   1 82.2565 5.59962   3
  12   4   1 70.2510 5.39968   5
  12   4   1 73.9439 5.07420   6
 -12   4  -1 67.0535 6.02450   5
 -13  -4  -1 102.207 6.84515   6
 -13  -4  -1 102.412 6.23956   3
  13  -4   1 106.812 7.33230   5
  13  -4   1 101.939 7.25200   3
 -13  -4  -1 114.138 6.97503   5
 -13   4  -1 94.2503 7.45836   5
 -13   4  -1 102.204 7.48737   4
  13   4   1 104.966 7.26847   6
  13   4   1 95.9080 6.67022   5
  13   4   1 96.3170 6.65935   3
 -14  -4  -1 47.5447 6.97450   3
 -14  -4  -1 49.2618 5.51283   5
 -14  -4  -1 52.1067 5.90642   6
  14   4   1 38.4370 4.87007   3
  14   4   1 50.2871 5.28382   6
 -14   4  -1 50.8866 6.12253   4
 -14   4  -1 35.5141 5.72699   5
  14   4   1 52.0706 4.91632   5
 -15  -4  -1 -0.5120 1.38436   3
 -15  -4  -1 1.35371 1.88529   5
  15  -4   1 1.75872 2.33232   3
 -15  -4  -1 -0.1240 1.97561   6
  15   4   1 0.62671 1.83471   5
 -15   4  -1 1.68765 2.29254   5
 -15   4  -1 -1.2488 1.87321   4
  15   4   1 0.01174 3.01656   3
  16  -4   1 48.1829 6.44680   3
 -16  -4  -1 59.9067 4.92537   3
 -16  -4  -1 56.0230 6.35521   5
 -16   4  -1 52.1528 7.39584   4
 -16   4  -1 49.8313 6.94772   5
  16   4   1 52.3244 6.13382   3
 -17  -4  -1 0.78468 2.14420   5
  17  -4   1 0.33071 2.54978   3
  17   4   1 0.78622 2.03580   5
 -17   4  -1 -0.4021 2.49923   5
  17   4   1 -1.4273 1.78807   3
 -17   4  -1 2.63210 2.66853   4
  18  -4   1 6.79936 3.40085   3
 -18  -4  -1 2.63116 2.47158   5
 -18   4  -1 10.0440 3.37569   4
 -18   4  -1 11.0546 4.10048   5
  18   4   1 6.75320 3.14221   3
  18   4   1 10.2977 3.30314   5
  19  -4   1 -1.5628 2.04433   3
 -19  -4  -1 3.55459 2.87863   5
 -19   4  -1 4.50968 2.70166   4
 -19   4  -1 5.89678 3.63970   5
  19   4   1 1.08729 2.76745   3
 -20  -4  -1 4.12003 2.66217   5
  20  -4   1 -0.3460 2.36168   3
 -20   4  -1 -0.8013 2.17152   5
  20   4   1 0.91849 2.69753   3
  19  -5  -1 -1.5322 2.59028   3
 -19  -5   1 3.08531 2.50159   5
  19   5  -1 1.44686 2.69309   3
 -19   5   1 3.08710 3.23407   5
 -19   5   1 2.16285 2.69746   4
  18  -5  -1 32.3460 5.79617   3
 -18  -5   1 30.8077 3.81549   3
 -18  -5   1 30.1526 4.98514   5
 -18   5   1 35.2847 6.16545   5
  18   5  -1 29.3182 5.66216   5
  18   5  -1 30.8795 4.92304   3
 -18   5   1 29.3391 5.26511   4
 -17  -5   1 38.7236 5.38795   5
  17  -5  -1 31.3593 5.67700   3
 -17  -5   1 31.3367 3.94413   3
  17   5  -1 34.5655 5.11411   5
 -17   5   1 35.9211 5.85154   5
  17   5  -1 28.3330 4.72254   3
 -17   5   1 44.9722 6.35589   4
 -16  -5   1 24.8579 4.20436   5
  16  -5  -1 26.6410 4.90819   3
 -16  -5   1 24.5263 3.50927   3
  16   5  -1 29.7968 4.18678   6
 -16   5   1 24.2498 4.74686   4
  16   5  -1 26.7422 4.47149   5
  16   5  -1 27.7181 4.47894   3
 -16   5   1 37.0407 6.13388   5
 -15  -5   1 8.11875 2.38629   3
  15  -5  -1 14.3950 3.92515   3
 -15  -5   1 15.1572 3.48248   5
  15   5  -1 6.07007 2.53734   5
  15   5  -1 8.84855 2.58199   6
  15   5  -1 7.71393 2.90305   3
 -15   5   1 10.4378 3.74424   5
 -14  -5   1 7.27623 2.50581   5
  14  -5  -1 5.84247 2.77813   3
 -14  -5   1 6.83103 2.21251   3
 -14   5   1 4.27218 2.70708   4
  14   5  -1 8.95848 2.27746   6
 -14   5   1 7.89658 3.04700   5
  14   5  -1 4.03908 2.20782   5
  14   5  -1 6.36090 2.45663   3
 -13  -5   1 26.9627 4.02477   5
  13  -5  -1 23.7174 4.48544   5
  13  -5  -1 30.3284 4.83581   3
 -13  -5   1 29.7768 3.59949   3
 -13   5   1 23.1602 4.41596   4
  13   5  -1 17.9316 3.47436   3
  13   5  -1 34.4611 4.49333   5
  13   5  -1 27.3301 3.50639   6
 -13   5   1 32.7018 5.28496   5
  12  -5  -1 230.788 12.3020   5
 -12  -5   1 264.586 11.6167   5
 -12  -5   1 240.490 10.7190   3
  12  -5  -1 255.289 12.4273   3
 -12   5   1 262.627 12.9064   4
  12   5  -1 248.469 11.6067   5
  12   5  -1 248.643 10.4852   6
  12   5  -1 264.632 11.7073   3
 -12   5   1 260.689 13.0654   5
 -11  -5   1 172.346 8.63091   5
 -11  -5   1 180.371 8.35243   6
  11  -5  -1 169.322 9.37804   3
  11  -5  -1 180.033 9.93386   5
 -11  -5   1 180.525 8.29957   3
 -11   5   1 176.873 10.0367   5
 -11   5   1 174.905 8.91590   3
  11   5  -1 168.625 8.76457   5
  11   5  -1 172.383 8.68549   3
 -11   5   1 198.171 10.3202   4
  11   5  -1 173.145 7.74758   6
 -10  -5   1 57.1231 4.04062   3
  10  -5  -1 55.5885 4.79634   3
 -10  -5   1 50.2234 4.10513   5
  10  -5  -1 49.7502 5.66288   6
 -10  -5   1 48.9271 3.69646   6
  10  -5  -1 58.2962 5.20684   5
  10  -5  -1 52.2090 5.93745   4
  10   5  -1 52.2517 4.28829   3
 -10   5   1 56.6419 5.21402   4
  10   5  -1 51.4523 4.31350   5
 -10   5   1 54.9201 4.51743   3
 -10   5   1 47.2313 5.54770   5
  10   5  -1 51.1259 3.40218   6
   9  -5  -1 199.273 9.92911   5
   9  -5  -1 178.231 9.63377   6
   9  -5  -1 182.663 9.80104   4
  -9  -5   1 193.173 7.90592   6
   9  -5  -1 192.901 9.48103   3
  -9  -5   1 184.063 8.53010   5
  -9  -5   1 176.532 8.28766   3
   9   5  -1 183.200 7.44542   6
  -9   5   1 178.209 8.79519   3
  -9   5   1 166.863 9.55472   4
  -9   5   1 179.490 9.78406   5
   9   5  -1 184.104 8.64308   3
   9   5  -1 174.397 8.89571   5
  -8  -5   1 626.728 22.3057   3
   8  -5  -1 636.907 23.3060   3
  -8  -5   1 642.703 22.5743   5
  -8  -5   1 644.783 21.4582   6
  -8  -5   1 628.075 19.9282   4
   8  -5  -1 626.437 23.9718   4
   8  -5  -1 650.861 23.9504   5
   8  -5  -1 625.308 23.5147   6
  -8   5   1 670.765 24.2127   5
   8   5  -1 641.639 21.0443   6
   8   5  -1 623.330 24.0194   5
   8   5  -1 652.248 22.8095   3
  -8   5   1 609.075 23.9445   4
   7  -5  -1 225.931 10.0747   3
  -7  -5   1 206.546 7.55497   4
   7  -5  -1 223.357 10.5578   4
  -7  -5   1 209.427 9.12018   3
  -7  -5   1 213.446 8.08666   6
  -7  -5   1 216.710 9.30428   5
   7  -5  -1 216.485 10.4261   5
   7  -5  -1 216.180 10.0627   6
   7   5  -1 210.382 9.38871   3
  -7   5   1 205.023 9.55803   3
   7   5  -1 212.037 7.77488   6
   7   5  -1 207.727 9.50387   5
  -7   5   1 214.735 10.3986   5
  -7   5   1 214.784 10.4645   4
   6  -5  -1 76.3318 5.02244   3
   6  -5  -1 70.6099 5.26245   4
  -6  -5   1 71.4800 3.37185   6
  -6  -5   1 79.5861 4.58262   5
   6  -5  -1 72.0647 4.94600   6
   6  -5  -1 68.3585 5.11450   5
  -6  -5   1 67.7310 4.36050   3
  -6  -5   1 69.3284 3.51252   4
  -6   5   1 75.5397 4.80854   3
  -6   5   1 79.6366 5.40348   5
   6   5  -1 86.6641 4.95257   5
   6   5  -1 71.7115 3.20792   6
  -6   5   1 66.4795 5.16509   4
  -5  -5   1 36.7479 2.59517   4
  -5  -5   1 37.6614 2.03413   6
   5  -5  -1 38.1024 3.35905   3
   5  -5  -1 33.7901 3.81834   6
   5  -5  -1 35.3306 4.32722   4
   5  -5  -1 38.9810 3.69955   5
  -5  -5   1 45.8970 3.32406   5
  -5  -5   1 38.7173 3.15728   3
  -5   5   1 40.6666 3.37135   3
   5   5  -1 38.9913 3.34075   5
  -5   5   1 40.9308 4.62208   4
   5   5  -1 36.1845 3.22871   3
  -5   5   1 32.7006 4.04715   3
   5   5  -1 37.7028 1.94324   6
  -5   5   1 42.0648 4.63214   5
  -4  -5   1 589.149 19.4886   4
  -4  -5   1 572.547 18.1394   6
   4  -5  -1 570.946 20.5043   3
   4  -5  -1 556.499 21.0594   5
  -4  -5   1 554.630 20.1519   5
   4  -5  -1 583.476 21.1620   4
   4   5  -1 574.524 20.5625   5
  -4   5   1 562.249 21.0336   4
  -4   5   1 585.394 21.1608   3
   4   5  -1 576.828 19.4036   4
   4   5  -1 565.129 20.3963   3
  -4   5   1 576.636 20.4693   3
  -3  -5   1 38.6758 3.17520   5
  -3  -5   1 39.5198 1.80851   6
   3  -5  -1 34.6042 3.37929   5
  -3  -5   1 38.8661 2.89711   4
   3  -5  -1 48.9464 3.88363   3
   3  -5  -1 38.6809 4.34861   5
   3  -5  -1 40.8490 3.74027   4
  -3   5   1 37.7989 3.48154   3
   3   5  -1 43.7630 3.42520   5
   3   5  -1 39.9147 3.33198   3
   3   5  -1 37.1785 2.91519   4
  -3   5   1 43.2804 3.39144   3
   2  -5  -1 748.046 26.6312   5
  -2  -5   1 786.349 25.9790   5
   2  -5  -1 742.915 26.4564   4
   2  -5  -1 750.975 26.6891   5
  -2  -5   1 774.401 25.9275   4
   2   5  -1 774.044 26.4894   3
  -2   5   1 774.400 26.5496   4
   2   5  -1 742.098 26.4385   5
   2   5  -1 759.926 25.8271   4
  -2   5   1 771.547 26.1611   3
   1  -5  -1 16.2058 2.60253   5
   1  -5  -1 12.0034 2.32795   4
   1  -5  -1 20.8194 2.73903   5
  -1  -5   1 15.0485 2.36511   4
   1   5  -1 15.2591 2.41147   4
  -1   5   1 18.7053 2.79825   3
  -1   5   1 22.1626 2.75647   3
   1   5  -1 15.7094 2.28249   3
  -1   5   1 19.1017 2.75846   4
   0  -5  -1 34.4408 2.20988   6
   0  -5  -1 32.6401 3.10357   5
   0  -5   1 32.3085 2.97569   4
   0  -5  -1 33.3070 3.54031   4
   0  -5  -1 31.6913 3.55421   5
   0  -5   1 28.7348 3.38782   5
   0  -5   1 30.1541 3.51703   5
   0   5   1 31.5813 2.77939   3
   0   5  -1 28.1026 2.63879   3
   0   5   1 30.4459 3.54173   3
   0   5  -1 33.4050 3.14739   3
   0   5   1 31.9007 2.94931   4
   0   5  -1 32.5462 3.50507   4
   1  -5   1 87.4568 5.10017   4
  -1  -5  -1 75.7487 4.66231   4
  -1  -5  -1 93.0246 5.17627   5
   1  -5   1 82.1888 4.13330   6
  -1  -5  -1 77.5900 3.64915   6
   1  -5   1 88.0530 5.19897   5
   1  -5   1 79.0766 5.06314   5
   1   5   1 81.1377 4.65697   4
  -1   5  -1 84.3316 4.82833   3
  -1   5  -1 87.5430 5.19509   4
   1   5   1 91.3182 5.19321   3
  -1   5  -1 76.0955 4.98175   3
   1   5   1 75.7445 4.98001   5
   1   5   1 75.8228 4.60508   3
   2  -5   1 5.51992 1.71373   5
   2  -5   1 7.52403 1.76628   3
  -2  -5  -1 8.25204 2.01004   3
  -2  -5  -1 9.23370 2.01523   5
  -2  -5  -1 9.94153 1.97249   4
   2  -5   1 5.79579 1.84707   5
  -2  -5  -1 7.34996 1.12575   6
   2  -5   1 13.1299 1.98067   6
   2  -5   1 8.09126 2.05264   4
  -2   5  -1 6.53858 1.94065   4
   2   5   1 9.56550 2.07128   5
   2   5   1 7.95998 1.93601   3
  -2   5  -1 10.0780 2.07948   3
  -3  -5  -1 181.097 8.36623   3
   3  -5   1 168.941 8.66249   5
   3  -5   1 174.157 8.62110   4
  -3  -5  -1 191.065 6.84546   6
  -3  -5  -1 175.208 7.68565   4
   3  -5   1 187.626 8.00085   6
  -3  -5  -1 193.705 8.39022   5
   3  -5   1 196.475 9.25912   3
  -3   5  -1 186.331 8.35574   3
  -3   5  -1 179.141 8.85319   4
   3   5   1 179.397 8.47189   5
  -3   5  -1 193.924 8.90877   5
  -4  -5  -1 187.610 7.14307   6
   4  -5   1 190.088 8.45477   6
  -4  -5  -1 190.514 8.67890   3
  -4  -5  -1 188.553 7.84768   4
   4  -5   1 194.716 8.74603   3
   4  -5   1 189.453 9.15107   4
   4  -5   1 199.429 9.34162   5
  -4  -5  -1 200.008 8.65403   5
  -4   5  -1 203.223 9.38657   5
   4   5   1 190.412 7.19246   6
   4   5   1 202.229 8.93448   3
  -4   5  -1 177.533 9.10695   4
   4   5   1 177.805 8.64821   5
  -4   5  -1 189.361 8.64967   3
  -5  -5  -1 287.449 11.0033   4
  -5  -5  -1 299.084 11.9651   5
  -5  -5  -1 297.551 12.0988   3
   5  -5   1 305.795 12.3186   3
  -5  -5  -1 302.875 10.6648   6
   5  -5   1 292.410 12.8268   4
   5  -5   1 298.783 12.8172   5
   5  -5   1 304.404 12.1917   6
  -5   5  -1 302.099 12.2117   3
   5   5   1 303.184 12.1381   3
  -5   5  -1 297.437 12.9358   4
   5   5   1 297.458 12.3709   5
  -5   5  -1 302.391 12.9041   5
   5   5   1 294.994 10.6367   6
  -6  -5  -1 3.39596 1.18230   6
  -6  -5  -1 2.54601 1.37340   5
   6  -5   1 4.94668 1.89064   5
  -6  -5  -1 4.30315 1.15457   4
  -6  -5  -1 6.34445 1.82127   3
   6  -5   1 4.81308 1.85151   3
   6  -5   1 5.89378 2.18215   4
   6  -5   1 3.20561 1.66081   6
  -6   5  -1 6.07446 2.36484   5
   6   5   1 7.28353 2.05387   5
   6   5   1 4.48153 1.06986   6
  -6   5  -1 8.52258 2.51867   4
   6   5   1 6.65790 1.90450   3
  -6   5  -1 5.02250 1.87130   3
   7  -5   1 532.321 19.9222   3
   7  -5   1 513.897 19.8160   6
  -7  -5  -1 505.394 19.2639   3
  -7  -5  -1 536.453 17.5989   4
  -7  -5  -1 535.230 18.3320   6
   7  -5   1 516.593 20.2898   5
  -7  -5  -1 534.178 19.4143   5
   7   5   1 524.753 19.6720   5
  -7   5  -1 540.983 20.7107   4
  -7   5  -1 560.995 20.7972   5
   7   5   1 538.315 19.5992   3
   7   5   1 507.542 17.8934   6
   8  -5   1 3.28591 1.81376   5
   8  -5   1 9.23284 2.47085   6
  -8  -5  -1 5.15201 1.03507   4
  -8  -5  -1 7.31428 2.12962   5
  -8  -5  -1 4.31077 0.81114   4
  -8  -5  -1 10.9979 2.38092   3
   8  -5   1 7.45041 2.44734   4
   8  -5   1 7.40813 2.26626   3
  -8  -5  -1 5.15118 1.52660   6
   8   5   1 5.21512 1.35561   6
   8   5   1 4.35355 1.65922   3
  -8   5  -1 7.01677 1.96240   3
   8   5   1 4.73522 1.70412   5
  -8   5  -1 6.91846 2.55555   4
  -8   5  -1 2.67644 1.81392   5
  -9  -5  -1 22.2545 2.89329   6
   9  -5   1 29.5431 5.15632   5
  -9  -5  -1 20.3597 3.14708   3
  -9  -5  -1 18.2328 1.17238   4
  -9  -5  -1 14.7682 2.78893   5
   9  -5   1 24.2570 4.23065   4
   9  -5   1 22.1080 3.91284   3
   9  -5   1 18.9082 3.49409   6
  -9  -5  -1 19.4931 1.30211   4
  -9   5  -1 22.9257 4.06604   4
   9   5   1 16.8380 3.12126   3
   9   5   1 23.2147 2.70737   6
  -9   5  -1 19.5250 3.68370   5
  -9   5  -1 17.0697 3.22530   3
   9   5   1 25.3712 3.69546   5
  10  -5   1 495.107 19.3709   3
  10  -5   1 465.694 19.3985   6
 -10  -5  -1 498.392 18.5073   5
  10  -5   1 465.182 19.4723   5
 -10  -5  -1 454.952 18.1820   3
 -10  -5  -1 495.871 17.9419   6
 -10   5  -1 461.018 19.6597   4
  10   5   1 461.422 18.5163   3
  10   5   1 493.344 18.9652   5
 -10   5  -1 495.909 19.9213   5
  10   5   1 484.318 17.4658   6
 -11  -5  -1 4.80094 2.06359   5
  11  -5   1 11.3095 2.85923   5
 -11  -5  -1 5.36088 1.91256   6
 -11  -5  -1 4.78147 1.98640   3
  11  -5   1 4.94896 2.21086   3
 -11   5  -1 2.71011 2.08066   5
  11   5   1 3.59010 1.45125   6
  11   5   1 2.98283 1.87608   3
  11   5   1 4.21589 1.90413   5
 -11   5  -1 7.45638 2.83716   4
 -12  -5  -1 40.8141 4.85273   5
 -12  -5  -1 43.7096 4.80560   6
 -12  -5  -1 48.2252 4.25990   3
  12  -5   1 52.3303 6.30188   3
 -12   5  -1 47.4579 6.24530   5
  12   5   1 44.9691 5.20804   3
 -12   5  -1 46.0429 6.16529   4
  12   5   1 46.0200 5.28109   5
  12   5   1 46.0237 3.97225   6
 -13  -5  -1 13.5303 3.30072   5
 -13  -5  -1 14.6468 3.16755   6
 -13   5  -1 13.6957 3.88338   4
  13   5   1 18.2627 3.63690   3
 -13   5  -1 18.2485 4.26503   5
  13   5   1 16.0893 3.36647   5
  13   5   1 21.9623 3.35324   6
 -14  -5  -1 15.5708 3.59860   5
  14  -5   1 11.8557 3.51873   3
 -14  -5  -1 15.9049 3.45596   6
 -14  -5  -1 16.2019 3.22066   3
 -14   5  -1 16.1121 4.39239   4
  14   5   1 13.8893 3.07228   6
 -14   5  -1 21.1368 4.61927   5
  14   5   1 14.9511 3.51593   3
  14   5   1 13.6394 3.39602   5
 -15  -5  -1 4.45630 2.39294   5
  15  -5   1 -0.3938 1.78454   3
 -15  -5  -1 3.99461 2.03662   3
 -15  -5  -1 3.19042 2.21929   6
 -15   5  -1 0.10240 2.13236   4
  15   5   1 2.70474 2.29149   5
 -15   5  -1 3.30919 2.70415   5
  15   5   1 4.21379 2.64042   3
  16  -5   1 89.6412 7.99022   3
 -16  -5  -1 98.9531 7.54682   5
 -16  -5  -1 99.2865 6.65918   3
  16   5   1 105.316 7.65042   3
  16   5   1 101.126 7.61653   5
 -16   5  -1 121.023 8.81604   4
 -17  -5  -1 4.58950 2.80745   5
  17  -5   1 5.59012 3.32177   3
  17   5   1 4.87397 2.76198   5
 -17   5  -1 4.34439 3.43500   5
  17   5   1 10.2368 3.56989   3
 -17   5  -1 3.14081 2.51715   4
 -18  -5  -1 4.62136 2.85760   5
  18  -5   1 1.82137 2.84450   3
 -18   5  -1 5.84979 3.14886   4
  18   5   1 0.19513 2.72667   3
 -18   5  -1 5.04573 3.58245   5
 -19  -5  -1 -0.9297 2.20711   5
  19  -5   1 1.62522 4.34288   3
 -19   5  -1 2.03897 2.95536   5
  19   5   1 -1.9307 2.18439   3
 -19   5  -1 2.61195 2.41280   4
  19  -6  -1 8.88747 4.06272   3
 -19  -6   1 13.7684 3.98606   5
 -19   6   1 13.7176 4.35532   4
 -19   6   1 14.6968 4.48050   5
 -19   6   1 15.9871 4.30561   3
  19   6  -1 17.0931 3.96461   3
 -18  -6   1 7.37036 3.14832   5
  18  -6  -1 19.3890 4.89636   3
 -18   6   1 5.80677 3.67146   5
 -18   6   1 9.39006 3.42207   4
  18   6  -1 8.65222 3.50480   3
  17  -6  -1 11.9648 3.92504   3
 -17  -6   1 18.3279 4.11608   5
 -17  -6   1 21.7680 3.21691   3
  17   6  -1 21.7219 4.52943   5
 -17   6   1 14.5024 4.31434   4
  17   6  -1 13.6918 3.72974   3
 -17   6   1 20.5760 4.66757   5
 -16  -6   1 -0.9349 1.80459   5
  16  -6  -1 0.66624 2.44718   3
 -16  -6   1 4.39801 1.89309   3
  16   6  -1 4.32794 2.48800   5
  16   6  -1 -0.3134 1.56556   6
  16   6  -1 -0.7626 2.02082   3
 -16   6   1 3.47849 2.97766   4
 -16   6   1 -0.6206 2.63048   5
 -15  -6   1 2.65024 1.90825   3
 -15  -6   1 4.27368 2.50173   5
  15  -6  -1 5.43127 2.79545   3
  15   6  -1 3.27847 2.54116   5
 -15   6   1 2.11990 2.71390   5
  15   6  -1 1.43729 2.27280   3
 -15   6   1 0.97669 2.44728   4
  14  -6  -1 -0.8133 1.70593   3
 -14  -6   1 0.94928 1.74920   3
 -14  -6   1 3.06605 2.06470   5
  14   6  -1 2.54217 2.23623   3
  14   6  -1 2.62854 1.69740   6
  14   6  -1 1.03196 1.95498   5
 -14   6   1 3.36713 2.81419   5
 -14   6   1 -1.2561 2.10099   4
 -13  -6   1 5.76449 2.09140   3
  13  -6  -1 2.87850 2.29014   3
 -13  -6   1 6.69371 2.80410   5
 -13   6   1 6.81228 2.93524   5
  13   6  -1 6.78236 1.95964   6
 -13   6   1 4.89134 3.01223   4
  13   6  -1 5.69106 2.48504   5
  13   6  -1 3.81842 2.06929   3
 -12  -6   1 114.602 6.38769   3
 -12  -6   1 101.745 6.68523   5
  12  -6  -1 95.6432 7.98537   3
  12   6  -1 109.709 5.60634   6
 -12   6   1 108.410 7.92715   4
 -12   6   1 94.9239 7.73586   5
  12   6  -1 112.273 7.12192   5
  12   6  -1 106.432 6.84204   3
  11  -6  -1 -0.3180 1.81212   3
 -11  -6   1 0.58387 1.52678   5
  11  -6  -1 -0.0467 1.86210   5
 -11  -6   1 1.79526 1.60071   3
 -11   6   1 1.66592 2.03415   4
 -11   6   1 0.34209 1.74558   5
  11   6  -1 0.67754 1.11217   6
  11   6  -1 0.78924 1.53967   5
  11   6  -1 0.06243 1.77170   3
 -10  -6   1 1.53967 1.32998   3
 -10  -6   1 1.67911 1.36823   6
  10  -6  -1 3.11238 2.10355   3
 -10  -6   1 1.58285 1.65707   5
  10  -6  -1 2.98036 2.09060   5
 -10   6   1 3.87099 2.28710   4
 -10   6   1 2.16481 2.03636   5
  10   6  -1 2.91167 1.79650   5
  10   6  -1 2.57181 1.75004   3
   9  -6  -1 9.78737 2.73332   5
   9  -6  -1 9.54218 2.80953   6
  -9  -6   1 11.6191 2.59089   5
  -9  -6   1 8.87966 1.77499   6
  -9  -6   1 9.06055 2.18095   3
   9  -6  -1 10.0323 2.87209   3
   9   6  -1 7.68867 1.48786   6
  -9   6   1 4.92007 2.41465   5
  -9   6   1 5.48011 2.67723   4
   9   6  -1 5.68496 2.21612   3
   9   6  -1 10.8836 2.66014   5
   8  -6  -1 30.6103 4.44126   4
   8  -6  -1 21.2702 3.74913   5
   8  -6  -1 20.6310 3.66571   6
   8  -6  -1 23.2353 3.71679   3
  -8   6   1 28.2365 4.29475   4
   8   6  -1 22.5159 3.36917   3
   8   6  -1 16.0975 2.96408   5
  -7  -6   1 155.102 5.83636   6
  -7  -6   1 143.246 6.01812   4
   7  -6  -1 132.170 7.85406   6
   7  -6  -1 143.678 7.96900   3
  -7  -6   1 149.933 7.49247   5
   7  -6  -1 143.713 8.47508   4
  -7  -6   1 143.204 7.30005   3
   7   6  -1 143.346 7.84170   5
  -7   6   1 144.343 8.46916   5
   7   6  -1 154.847 7.81161   3
  -7   6   1 147.011 7.86714   3
  -7   6   1 146.966 8.43221   3
  -7   6   1 140.187 8.50057   4
   7   6  -1 138.500 5.57060   6
   6  -6  -1 488.413 20.1111   4
   6  -6  -1 512.856 19.4587   6
  -6  -6   1 517.440 16.6645   6
  -6  -6   1 515.902 17.7677   4
  -6  -6   1 517.705 19.1128   5
   6  -6  -1 529.931 19.5688   3
   6  -6  -1 503.357 20.2668   5
  -6   6   1 500.308 19.3473   3
  -6   6   1 519.312 20.2069   5
   6   6  -1 525.729 19.3174   3
   6   6  -1 502.780 19.5355   5
  -6   6   1 501.979 20.1244   3
  -6   6   1 508.512 20.3051   4
  -5  -6   1 98.1499 5.46278   4
   5  -6  -1 89.6155 5.85675   3
   5  -6  -1 88.5509 5.66937   6
   5  -6  -1 90.3312 6.25893   5
  -5  -6   1 97.2914 5.61492   5
  -5  -6   1 90.5917 3.62102   6
   5  -6  -1 86.3666 6.25841   5
   5   6  -1 93.5593 5.88233   5
   5   6  -1 95.7814 5.80963   3
  -5   6   1 100.117 6.42441   3
  -5   6   1 97.0747 6.39553   4
   4  -6  -1 0.07572 1.35180   5
   4  -6  -1 1.27631 1.34639   3
  -4  -6   1 -0.7776 0.94797   5
   4  -6  -1 1.16432 1.39893   5
  -4  -6   1 0.27471 1.06256   4
  -4  -6   1 0.60040 0.46703   6
   4  -6  -1 2.18588 1.80362   4
  -4   6   1 3.06837 1.79749   4
   4   6  -1 -0.3720 0.98856   5
  -4   6   1 0.54375 1.35911   3
  -4   6   1 -0.3998 0.98444   3
   4   6  -1 1.18872 1.31781   3
   4   6  -1 1.98109 1.13642   4
  -3  -6   1 -0.3878 1.05868   4
  -3  -6   1 1.73713 1.14878   5
   3  -6  -1 0.35473 1.22437   5
   3  -6  -1 -2.1408 0.88646   5
   3  -6  -1 0.46876 1.52943   4
  -3  -6   1 0.75970 0.51280   6
   3   6  -1 0.56147 1.22459   4
  -3   6   1 0.09719 1.01072   3
  -3   6   1 1.83335 1.46976   3
   3   6  -1 2.03817 1.39406   3
   3   6  -1 0.50532 1.17595   5
  -3   6   1 0.85597 1.57743   4
  -2  -6   1 79.4981 5.23592   5
   2  -6  -1 89.5678 5.84199   5
  -2  -6   1 79.9029 5.42221   5
   2  -6  -1 83.1856 5.57003   4
   2  -6  -1 90.9921 6.59558   5
  -2  -6   1 86.7149 5.08072   4
  -2  -6   1 90.1267 3.51878   6
  -2   6   1 86.7375 5.78340   3
   2   6  -1 83.7196 5.11805   3
   2   6  -1 97.4946 5.79617   3
  -2   6   1 78.2967 5.18717   3
   2   6  -1 77.4482 4.97790   4
  -2   6   1 87.2305 5.61616   4
   1  -6  -1 28.6149 3.75243   4
  -1  -6   1 23.5612 1.73965   6
  -1  -6   1 24.6988 3.58202   5
  -1  -6   1 22.5952 3.10378   4
   1  -6  -1 29.6589 3.99241   5
   1  -6  -1 27.4639 3.83531   5
  -1  -6   1 31.4996 3.88932   5
  -1   6   1 25.7062 3.68451   3
   1   6  -1 27.0670 3.40337   4
  -1   6   1 27.8816 3.64060   4
   1   6  -1 27.6622 3.65924   3
   1   6  -1 30.2371 3.72520   3
  -1   6   1 23.1505 3.26961   3
   0  -6   1 9.92697 1.54962   6
   0  -6   1 5.35990 1.95472   4
   0  -6  -1 9.84110 2.40234   5
   0  -6  -1 8.23846 1.52351   6
   0  -6   1 13.4333 2.55963   5
   0  -6  -1 6.71716 2.15706   5
   0  -6  -1 3.60623 1.90826   4
   0  -6   1 15.1707 2.85350   5
   0   6  -1 5.42381 2.06582   3
   0   6   1 10.1695 2.59387   3
   0   6   1 5.34987 1.80488   3
   0   6  -1 9.13544 2.10386   3
  -1  -6  -1 531.608 17.4183   6
  -1  -6  -1 508.359 19.7938   5
   1  -6   1 530.235 19.8191   5
   1  -6   1 523.755 19.8301   5
  -1  -6  -1 525.770 19.5059   5
   1  -6   1 528.111 17.9703   6
  -1  -6  -1 512.598 19.0668   4
   1  -6   1 512.890 19.4222   4
   1   6   1 508.870 19.0981   3
   1   6   1 511.380 19.7583   5
   1   6   1 524.269 19.6547   3
   1   6   1 549.585 19.1345   4
  -1   6  -1 521.096 19.1851   3
  -1   6  -1 507.831 19.9337   3
  -1   6  -1 512.083 19.5065   4
   2  -6   1 150.650 8.17190   5
  -2  -6  -1 161.505 6.06843   6
   2  -6   1 141.210 7.85170   4
   2  -6   1 152.922 8.20795   5
  -2  -6  -1 154.478 7.48809   4
   2  -6   1 148.807 7.28988   6
  -2  -6  -1 156.702 7.91496   5
   2   6   1 157.328 8.15449   5
  -2   6  -1 163.048 8.31078   4
   2   6   1 162.329 8.03373   3
  -2   6  -1 143.344 7.57479   3
  -2   6  -1 155.048 8.26574   3
  -3  -6  -1 87.4244 5.33452   4
   3  -6   1 103.619 6.57380   5
   3  -6   1 90.1232 6.17587   5
   3  -6   1 104.744 5.53949   6
   3  -6   1 100.951 6.34273   4
  -3  -6  -1 108.630 6.01807   5
  -3  -6  -1 99.4210 5.99857   3
  -3  -6  -1 107.274 4.38139   6
   3  -6   1 98.5587 5.85289   3
  -3   6  -1 93.1867 6.26755   3
   3   6   1 96.1027 6.16816   5
  -3   6  -1 100.077 6.38494   4
  -3   6  -1 92.3733 5.78656   3
   3   6   1 101.149 6.08758   3
  -4  -6  -1 15.6637 2.47494   4
   4  -6   1 23.0899 3.83957   5
   4  -6   1 20.4089 3.24738   3
  -4  -6  -1 18.0541 1.65994   6
  -4  -6  -1 15.9144 2.83860   5
   4  -6   1 12.7772 2.45996   6
  -4  -6  -1 18.1820 3.04575   3
   4  -6   1 20.3271 3.50717   4
   4   6   1 19.9934 3.18105   5
   4   6   1 17.5544 3.01836   3
  -4   6  -1 15.4897 3.05744   5
  -4   6  -1 19.3985 3.49005   4
  -5  -6  -1 96.6882 4.36226   6
   5  -6   1 92.1454 5.69193   6
   5  -6   1 91.5540 6.30473   4
  -5  -6  -1 93.6912 5.52245   4
   5  -6   1 87.7473 5.74162   3
  -5  -6  -1 92.3570 5.79384   3
  -5  -6  -1 94.9066 5.73213   5
  -5   6  -1 83.6809 5.67880   3
   5   6   1 88.0056 4.22481   6
   5   6   1 93.6971 5.92244   3
  -5   6  -1 96.0649 6.54990   4
  -5   6  -1 97.9661 6.50411   5
   5   6   1 90.8977 5.99544   5
  -6  -6  -1 14.7911 1.89556   6
  -6  -6  -1 16.4904 2.24392   4
  -6  -6  -1 17.0954 2.93037   5
   6  -6   1 21.4186 3.66610   5
   6  -6   1 12.8618 2.67692   3
   6  -6   1 18.9705 3.70770   4
   6  -6   1 18.4839 3.19011   6
  -6  -6  -1 18.4115 3.05115   3
   6   6   1 19.0422 3.20169   5
   6   6   1 17.8361 2.00190   6
   6   6   1 13.9709 2.80926   3
  -6   6  -1 16.1234 3.34094   5
  -6   6  -1 22.6392 3.83414   4
  -6   6  -1 20.9628 3.50295   3
  -7  -6  -1 3.53919 1.26291   4
  -7  -6  -1 2.24899 1.73139   5
  -7  -6  -1 4.08630 1.83159   3
   7  -6   1 1.20432 1.85709   5
   7  -6   1 3.72518 1.83258   6
  -7  -6  -1 2.69435 1.20743   6
   7  -6   1 6.02223 2.22988   3
   7  -6   1 5.09246 2.22602   4
   7   6   1 5.15876 2.01414   5
   7   6   1 3.65468 1.12944   6
   7   6   1 4.65310 1.98559   3
  -7   6  -1 6.49300 2.16126   3
  -7   6  -1 2.46425 2.08571   4
  -7   6  -1 6.25896 2.61286   5
  -8  -6  -1 104.517 4.74569   4
  -8  -6  -1 109.455 6.53907   5
   8  -6   1 106.274 6.98546   3
  -8  -6  -1 111.679 5.51254   6
   8  -6   1 107.887 7.28522   5
  -8  -6  -1 97.6760 6.32991   3
   8  -6   1 103.798 6.82221   6
   8   6   1 106.263 5.17911   6
   8   6   1 111.709 6.75445   3
  -8   6  -1 118.757 7.67519   5
   8   6   1 105.336 6.76212   5
  -8   6  -1 100.256 7.35646   4
  -9  -6  -1 32.2998 4.23909   3
  -9  -6  -1 28.7710 1.76372   4
   9  -6   1 32.0783 4.56017   3
   9  -6   1 19.7051 3.91325   5
  -9  -6  -1 30.8182 1.97522   4
  -9  -6  -1 34.0629 3.49493   6
   9  -6   1 34.5742 4.94667   6
   9   6   1 30.6563 4.32713   5
  -9   6  -1 31.7048 5.12889   5
   9   6   1 30.7904 2.75231   6
   9   6   1 31.4060 4.36892   3
  -9   6  -1 27.0123 4.71116   4
 -10  -6  -1 81.5720 5.76673   5
  10  -6   1 88.1033 6.45636   3
 -10  -6  -1 77.0441 5.55585   3
 -10  -6  -1 71.1530 4.86220   6
 -10   6  -1 86.6289 6.83658   5
  10   6   1 76.5576 5.73612   3
  10   6   1 72.7217 4.45139   6
 -10   6  -1 74.2310 6.46478   4
  10   6   1 73.8317 5.79302   5
  11  -6   1 19.0017 3.83768   3
 -11  -6  -1 17.0535 5.01268   3
 -11  -6  -1 22.7650 3.82494   5
 -11   6  -1 18.1006 4.16131   5
  11   6   1 24.8572 3.99862   3
 -11   6  -1 18.7904 4.10009   4
  11   6   1 24.3929 3.02016   6
  11   6   1 19.6995 3.75810   5
 -12  -6  -1 1.06786 2.00625   3
 -12  -6  -1 2.13028 1.91734   5
  12  -6   1 1.97942 2.31985   3
 -12   6  -1 -1.9846 1.29962   5
  12   6   1 0.85310 1.43650   6
  12   6   1 1.88693 2.03713   5
  12   6   1 -1.3538 1.56642   3
 -13  -6  -1 17.6089 3.17299   6
 -13  -6  -1 21.4056 3.58488   3
 -13  -6  -1 22.0528 4.11384   5
  13  -6   1 21.9086 4.54323   3
 -13   6  -1 17.5318 4.06898   4
  13   6   1 21.9409 4.11739   5
  13   6   1 16.8240 3.00469   6
 -13   6  -1 22.6019 4.73436   5
 -14  -6  -1 17.9874 3.76497   5
 -14  -6  -1 18.9469 3.60835   6
 -14  -6  -1 19.5589 3.49173   3
  14  -6   1 18.5316 4.48598   3
 -14   6  -1 12.8934 4.09286   4
  14   6   1 19.4915 4.55827   5
 -14   6  -1 16.6910 4.69038   5
  14   6   1 15.2908 3.08956   6
  14   6   1 17.9956 3.83496   3
 -15  -6  -1 95.8798 6.62798   3
 -15  -6  -1 110.808 7.75775   5
  15  -6   1 102.204 8.26382   3
  15   6   1 106.262 7.80682   5
 -15   6  -1 101.720 8.34591   4
  15   6   1 96.5215 7.50610   3
  15   6   1 100.076 6.40996   6
 -15   6  -1 106.061 8.82930   5
 -16  -6  -1 36.4043 5.21462   5
  16  -6   1 22.6678 4.90775   3
 -16   6  -1 30.5885 5.57115   4
  16   6   1 41.9521 5.80264   5
 -16   6  -1 28.5717 5.78259   5
  16   6   1 28.5568 5.07404   3
  17  -6   1 2.44263 2.73615   3
 -17  -6  -1 -1.9198 2.03427   5
 -17   6  -1 5.03692 3.13635   5
 -17   6  -1 0.78695 2.58244   4
  17   6   1 -3.8767 1.80054   3
 -18  -6  -1 3.97227 3.22466   5
  18  -6   1 1.62693 4.75424   3
  18   6   1 5.38486 3.35952   3
 -18   6  -1 5.37291 3.51427   5
 -18   6  -1 3.10145 2.63568   4
  18  -7  -1 7.12932 3.84510   3
 -17  -7   1 -0.0056 2.08034   5
  17  -7  -1 2.07872 2.83974   3
 -17   7   1 1.95077 2.87865   3
 -17   7   1 1.55324 2.66642   5
  17   7  -1 3.21155 2.78124   3
 -17   7   1 1.22525 2.45889   4
 -16  -7   1 27.9022 4.98542   5
  16  -7  -1 28.9037 5.63041   3
  16   7  -1 32.3683 4.39910   6
 -16   7   1 36.9981 5.85741   4
 -16   7   1 27.1079 5.49037   3
  16   7  -1 27.9760 4.85333   3
 -16   7   1 38.6781 6.23283   5
  16   7  -1 35.6974 6.43652   5
 -15  -7   1 13.4809 2.80628   3
  15  -7  -1 6.10864 3.10420   3
 -15  -7   1 7.92409 2.93302   5
  15   7  -1 5.62285 2.71579   3
 -15   7   1 11.4070 3.80554   4
 -15   7   1 12.5778 3.65276   3
  15   7  -1 13.1100 3.43394   5
  15   7  -1 8.19423 2.20211   6
 -15   7   1 8.45579 3.73324   5
  14  -7  -1 4.04807 2.60633   3
 -14  -7   1 2.68066 1.85849   3
 -14  -7   1 3.38733 2.39398   5
 -14   7   1 5.42866 3.09814   5
 -14   7   1 0.37055 2.36086   3
  14   7  -1 4.85705 1.80410   6
  14   7  -1 -0.3590 2.14417   3
 -14   7   1 0.86161 2.30758   4
  14   7  -1 8.54331 3.02374   5
 -13  -7   1 104.733 6.25930   3
 -13  -7   1 97.8775 6.94726   5
  13  -7  -1 98.1543 7.96279   3
 -13   7   1 99.0913 8.23184   5
  13   7  -1 94.4012 5.33491   6
 -13   7   1 93.0900 7.97001   4
 -13   7   1 102.900 8.10388   3
  13   7  -1 97.0925 7.37893   5
 -12  -7   1 4.50675 2.02267   3
 -12  -7   1 3.10693 2.10405   5
  12  -7  -1 3.56137 2.17077   3
 -12   7   1 0.42967 1.88675   5
  12   7  -1 6.04080 2.39170   5
 -12   7   1 7.16280 2.92504   3
  12   7  -1 2.57016 1.33352   6
 -12   7   1 5.55849 2.79985   4
  12   7  -1 8.49688 2.77295   3
 -11  -7   1 169.931 8.75940   3
  11  -7  -1 179.510 10.2659   3
 -11   7   1 177.011 10.6720   4
  11   7  -1 162.874 9.62638   5
 -11   7   1 177.099 10.7177   5
  11   7  -1 165.404 9.42288   3
 -10  -7   1 23.1331 3.57033   5
  10  -7  -1 15.3503 3.63719   3
  10   7  -1 21.6965 3.79777   3
  10   7  -1 17.2273 3.54911   5
  10   7  -1 22.9285 2.07486   6
 -10   7   1 31.5328 5.07584   3
 -10   7   1 24.1943 4.78017   5
 -10   7   1 20.0748 4.31305   4
   9  -7  -1 4.85275 2.31259   3
  -9  -7   1 5.55880 2.15890   5
   9   7  -1 3.02846 1.89244   3
  -9   7   1 4.63647 2.70944   4
   9   7  -1 6.89524 2.35499   5
  -9   7   1 5.03080 2.88053   5
  -9   7   1 2.61870 2.45742   3
   9   7  -1 5.79310 1.26152   6
  -8  -7   1 14.8559 3.00646   5
   8  -7  -1 13.7596 3.09808   3
  -8  -7   1 13.6100 1.93765   4
   8  -7  -1 9.88576 2.77017   6
  -8   7   1 11.8623 3.19027   4
   8   7  -1 11.3827 2.88526   5
  -8   7   1 14.2621 3.51850   3
  -8   7   1 13.8340 3.31154   5
   8   7  -1 14.0921 3.18933   3
   7  -7  -1 1.80542 1.72696   3
   7  -7  -1 1.86008 1.63637   6
  -7  -7   1 2.78095 1.66439   5
   7  -7  -1 -1.2538 1.05139   5
  -7  -7   1 -0.8734 1.56710   4
  -7  -7   1 1.70343 0.71478   6
  -7   7   1 2.40712 2.27172   5
   7   7  -1 1.17839 1.74840   3
   7   7  -1 -0.5552 1.48440   5
  -7   7   1 0.69024 2.09034   4
  -7   7   1 -1.4850 1.36695   3
   6  -7  -1 5.67693 2.52898   3
   6  -7  -1 7.00846 2.73210   5
   6  -7  -1 6.53894 2.51680   5
  -6  -7   1 5.00889 0.77765   6
   6  -7  -1 4.24183 2.10188   6
  -6  -7   1 4.84861 1.56634   4
  -6  -7   1 6.62342 2.21647   5
  -6   7   1 6.06755 2.71737   3
   6   7  -1 3.21402 2.01396   5
  -6   7   1 4.80568 2.43593   4
   6   7  -1 4.94391 2.27261   3
   5  -7  -1 100.730 6.92827   5
   5  -7  -1 90.5125 5.88940   6
  -5  -7   1 89.6655 3.84726   6
  -5  -7   1 83.3759 5.10085   4
   5  -7  -1 97.2661 6.99642   5
   5  -7  -1 90.8148 6.20166   3
  -5  -7   1 86.1373 5.78000   5
   5  -7  -1 98.5318 6.83814   4
   5   7  -1 84.0190 5.95284   3
   5   7  -1 95.1540 6.42111   5
  -5   7   1 76.3804 6.55596   3
  -5   7   1 103.027 6.99285   3
  -5   7   1 91.9193 6.65974   4
  -4  -7   1 96.0465 6.21824   5
  -4  -7   1 110.567 5.89250   4
   4  -7  -1 98.1693 6.97077   5
   4  -7  -1 99.7608 6.89087   4
   4  -7  -1 99.3365 7.01769   5
  -4  -7   1 104.151 3.75838   6
   4  -7  -1 106.933 6.16941   6
  -4   7   1 99.5345 6.85394   4
   4   7  -1 94.2056 6.43470   3
   4   7  -1 106.891 6.82624   5
  -4   7   1 89.7965 6.71916   3
  -4   7   1 94.8494 6.34599   3
   3  -7  -1 -0.7864 1.32163   5
  -3  -7   1 0.00519 1.39911   5
   3  -7  -1 -0.5930 1.71558   4
  -3  -7   1 -0.1136 1.33698   5
  -3  -7   1 1.16445 0.60097   6
   3  -7  -1 1.48790 1.81768   5
  -3  -7   1 1.06603 1.45976   4
  -3   7   1 -1.4901 1.25741   3
   3   7  -1 0.35850 1.48012   4
   3   7  -1 2.38033 1.76382   3
  -3   7   1 1.66259 1.74858   3
   3   7  -1 -0.2729 1.39300   3
  -3   7   1 1.75022 1.71465   4
   2  -7  -1 12.3462 2.91849   5
  -2  -7   1 14.7993 2.93246   5
  -2  -7   1 8.47625 2.34963   4
  -2  -7   1 11.1761 1.31476   6
  -2  -7   1 10.4856 2.52346   5
   2  -7  -1 8.73133 2.78382   5
  -2   7   1 13.5059 2.97125   3
  -2   7   1 11.0437 2.79758   4
   2   7  -1 13.4581 2.65208   4
  -2   7   1 11.4717 2.70061   3
   2   7  -1 11.7555 2.94805   3
   2   7  -1 11.2206 2.68496   3
  -1  -7   1 112.696 7.20705   5
   1  -7  -1 118.631 7.16201   4
   1  -7  -1 122.857 7.53091   5
   1  -7  -1 111.459 5.56300   6
   1  -7  -1 110.178 7.08944   5
  -1  -7   1 113.870 7.13793   5
  -1  -7   1 115.045 6.74617   4
  -1  -7   1 117.081 4.92480   6
  -1  -7   1 120.310 5.21779   6
  -1   7   1 118.486 6.91683   3
   1   7  -1 130.543 7.52253   3
  -1   7   1 122.148 7.42263   3
  -1   7   1 117.230 7.12804   4
   1   7  -1 130.056 7.07759   4
   1   7  -1 111.351 6.74234   3
   0  -7  -1 19.1249 3.35724   4
   0  -7  -1 16.6698 3.50119   5
   0  -7  -1 22.7980 3.68902   5
   0  -7   1 19.2607 2.20615   6
   0  -7   1 21.4107 3.45761   4
   0  -7   1 17.5660 3.20726   5
   0  -7  -1 22.0991 2.37799   6
   0  -7   1 21.8988 3.75539   5
   0  -7   1 21.0200 2.41433   6
   0   7   1 16.3860 3.08513   4
   0   7  -1 24.4173 3.75452   4
   0   7   1 23.8241 3.85715   3
   0   7  -1 19.8248 3.27415   3
   0   7  -1 19.9581 3.51890   3
   0   7   1 17.2512 3.21232   3
  -1  -7  -1 1160.17 39.3819   5
   1  -7   1 1147.06 39.5885   4
  -1  -7  -1 1133.17 40.0404   5
  -1  -7  -1 1140.16 39.2513   4
   1  -7   1 1126.88 40.0180   5
   1  -7   1 1161.52 39.6193   5
   1   7   1 1142.38 39.8888   3
  -1   7  -1 1150.23 39.3825   4
   1   7   1 1091.74 39.1643   3
  -1   7  -1 1191.43 39.1415   3
   1   7   1 1189.50 38.8517   4
  -1   7  -1 1176.32 39.8480   3
   2  -7   1 80.2950 4.76492   6
   2  -7   1 89.8193 6.16465   5
  -2  -7  -1 87.3357 3.96680   6
   2  -7   1 75.7905 5.85785   5
  -2  -7  -1 84.8930 5.72314   5
   2  -7   1 83.4737 6.77435   4
  -2  -7  -1 79.4284 5.41301   4
   2   7   1 74.6321 5.50862   3
   2   7   1 83.1528 6.00499   5
  -2   7  -1 80.0091 5.93974   4
  -2   7  -1 65.8155 5.29296   3
  -2   7  -1 73.3254 5.81640   3
   2   7   1 75.0654 5.78435   3
   3  -7   1 120.677 7.79523   5
   3  -7   1 129.132 6.68526   6
   3  -7   1 119.086 7.71631   4
  -3  -7  -1 130.844 6.94383   4
  -3  -7  -1 128.688 7.44162   5
   3  -7   1 125.442 7.92310   5
  -3  -7  -1 128.540 5.35495   6
  -3   7  -1 134.580 8.07824   3
  -3   7  -1 127.219 7.43272   3
   3   7   1 124.990 7.74942   5
  -3   7  -1 134.775 7.98794   4
   3   7   1 129.107 7.61814   3
   4  -7   1 360.835 16.1817   5
   4  -7   1 387.663 14.7235   6
  -4  -7  -1 367.917 14.5696   4
   4  -7   1 351.076 15.1876   3
  -4  -7  -1 397.851 15.5610   5
  -4  -7  -1 372.806 12.8224   6
   4  -7   1 372.676 16.2867   5
   4  -7   1 369.988 16.0732   4
  -4   7  -1 372.946 16.1545   3
   4   7   1 344.769 15.7389   5
  -4   7  -1 367.529 16.1780   4
   4   7   1 392.115 15.7785   3
  -4   7  -1 370.359 15.4951   3
  -5  -7  -1 0.78803 1.19836   4
   5  -7   1 1.41030 1.47199   5
  -5  -7  -1 3.81191 2.13312   5
   5  -7   1 1.04688 1.64180   3
   5  -7   1 0.39718 1.54540   6
   5  -7   1 0.26370 1.75775   4
   5  -7   1 2.29712 1.81088   5
  -5  -7  -1 1.01379 0.84524   6
  -5  -7  -1 -0.3716 1.46638   3
   5   7   1 -0.1297 1.70147   3
  -5   7  -1 1.49456 1.70357   5
   5   7   1 1.56849 1.66934   5
  -5   7  -1 0.50233 1.75513   3
  -5   7  -1 -0.0408 1.67529   4
  -6  -7  -1 17.2545 3.16956   5
  -6  -7  -1 14.4091 1.94581   6
   6  -7   1 16.7618 3.23582   6
  -6  -7  -1 19.0806 2.65643   4
   6  -7   1 17.1033 3.54665   3
  -6  -7  -1 22.1862 3.70946   3
  -6   7  -1 17.0256 3.53355   5
   6   7   1 12.6442 3.11886   3
   6   7   1 16.2079 3.40558   5
  -6   7  -1 19.7757 3.95227   3
  -6   7  -1 12.3823 3.29353   4
   7  -7   1 596.383 23.4886   6
  -7  -7  -1 606.447 24.7440   3
  -7  -7  -1 640.613 21.1246   6
  -7  -7  -1 641.036 23.4385   5
  -7  -7  -1 647.472 22.2789   4
   7  -7   1 609.463 23.6746   3
  -7   7  -1 640.585 24.8207   5
   7   7   1 625.533 20.9150   6
   7   7   1 618.965 23.6267   3
  -7   7  -1 634.464 24.7922   4
   7   7   1 597.723 23.8453   5
  -8  -7  -1 120.976 6.07340   6
  -8  -7  -1 140.380 7.86727   5
  -8  -7  -1 129.981 5.91466   4
   8  -7   1 142.037 8.27830   6
   8  -7   1 132.933 8.20881   3
   8   7   1 144.705 8.07327   3
   8   7   1 128.564 8.09911   5
  -8   7  -1 131.225 8.74069   4
  -8   7  -1 113.370 8.32898   5
   9  -7   1 130.413 8.39596   3
  -9  -7  -1 127.778 8.09757   3
  -9  -7  -1 127.615 6.36915   6
  -9  -7  -1 134.501 5.47979   4
  -9  -7  -1 140.490 7.89662   5
  -9   7  -1 127.793 8.89225   5
   9   7   1 130.761 6.03144   6
   9   7   1 130.434 7.96811   3
  -9   7  -1 127.371 8.88399   4
   9   7   1 126.415 8.25841   5
 -10  -7  -1 4.43917 2.17228   3
 -10  -7  -1 6.52447 2.28559   5
 -10  -7  -1 3.83086 0.70265   4
 -10  -7  -1 4.83426 0.86020   4
 -10  -7  -1 6.17797 1.76986   6
  10   7   1 5.91969 1.62239   6
  10   7   1 8.44308 2.58518   3
 -10   7  -1 7.11610 3.17150   5
  10   7   1 4.48178 2.13574   5
  11  -7   1 43.6798 5.89067   3
 -11  -7  -1 32.9461 4.53301   3
 -11  -7  -1 41.1642 5.28215   5
 -11  -7  -1 39.8646 3.56769   6
  11   7   1 28.2112 4.73310   5
  11   7   1 33.7937 3.07884   6
 -11   7  -1 25.7870 5.05864   5
  11   7   1 29.2076 4.69078   3
 -11   7  -1 32.6275 5.72471   4
 -12  -7  -1 53.8111 5.12698   3
 -12  -7  -1 62.0199 6.62552   5
 -12  -7  -1 66.0746 4.78716   6
  12  -7   1 47.4450 6.28831   3
  12   7   1 58.8874 5.64056   3
  12   7   1 61.3114 4.19639   6
  12   7   1 69.3510 6.13945   5
 -12   7  -1 57.9619 7.33943   4
 -13  -7  -1 122.477 7.61076   3
  13  -7   1 117.209 8.78018   3
 -13  -7  -1 121.136 7.11034   6
 -13  -7  -1 126.951 8.22240   5
 -13   7  -1 126.197 9.29056   4
  13   7   1 126.285 8.37235   3
  13   7   1 129.569 10.0566   5
  13   7   1 118.925 6.53649   6
 -13   7  -1 111.673 9.21129   5
 -14  -7  -1 38.4288 5.29592   5
 -14  -7  -1 36.6565 5.19992   3
  14  -7   1 42.7630 6.41311   3
  14   7   1 45.2300 6.13371   5
 -14   7  -1 43.4581 6.76976   5
  14   7   1 54.8150 6.73349   3
 -14   7  -1 43.0370 6.64060   4
  15  -7   1 7.55123 3.56572   3
 -15  -7  -1 10.0155 3.49193   5
 -15   7  -1 8.26817 3.65426   5
  15   7   1 9.39310 3.29466   3
 -15   7  -1 10.0652 3.70783   4
  15   7   1 12.9636 3.82740   5
  15   7   1 7.48797 2.52898   6
  16  -7   1 4.21471 2.93503   3
 -16  -7  -1 5.21257 2.79509   5
 -16   7  -1 2.86405 2.88635   5
  16   7   1 8.60504 3.19208   3
 -16   7  -1 5.42815 3.13815   4
  17  -7   1 7.73525 4.07025   3
 -17  -7  -1 7.59638 3.15160   5
  17   7   1 7.26066 2.96770   3
 -17   7  -1 8.54819 3.59014   5
 -17   7  -1 9.15747 3.54994   4
 -16  -8   1 26.1074 4.88938   5
 -16   8   1 41.5202 7.19456   5
 -16   8   1 36.3315 6.32227   3
 -16   8   1 38.0766 6.62321   4
  16   8  -1 41.3302 5.92351   3
  15  -8  -1 186.914 11.6183   3
 -15  -8   1 182.315 10.7302   5
 -15   8   1 179.934 12.1754   4
  15   8  -1 187.601 10.6789   3
 -15   8   1 190.642 12.2272   5
  15   8  -1 159.882 11.2029   5
  14  -8  -1 7.67926 3.05958   3
 -14  -8   1 8.36869 3.07491   5
 -14   8   1 4.66605 3.25872   5
  14   8  -1 3.20616 2.72909   3
 -14   8   1 6.04187 3.41083   4
 -14   8   1 9.93614 3.60966   3
  14   8  -1 8.99941 1.95091   6
  14   8  -1 14.5280 4.53291   5
  13  -8  -1 27.7618 5.14705   3
 -13  -8   1 22.5464 4.09413   5
 -13   8   1 23.4587 5.08309   4
  13   8  -1 20.7289 4.49451   5
 -13   8   1 19.5596 4.99413   5
  13   8  -1 24.7754 4.47567   3
 -13   8   1 22.6371 4.96158   3
  13   8  -1 19.6575 2.42764   6
 -12  -8   1 7.04305 2.76698   5
  12  -8  -1 3.98682 2.66033   3
 -12   8   1 3.00345 2.88717   5
 -12   8   1 7.17528 3.30625   3
 -12   8   1 1.79207 2.58354   4
  12   8  -1 7.24964 2.74922   3
  12   8  -1 0.75627 1.99492   5
 -11  -8   1 26.1839 4.29931   5
  11  -8  -1 26.3644 4.91807   3
 -11   8   1 18.4332 4.43393   5
  11   8  -1 31.6918 4.85893   5
  11   8  -1 29.6078 2.23553   6
  11   8  -1 32.6328 5.39410   3
 -11   8   1 18.4037 4.27293   3
 -11   8   1 35.9900 5.87214   4
  10  -8  -1 46.6596 6.12560   3
 -10  -8   1 44.4292 2.12840   4
 -10  -8   1 42.3974 5.37088   5
 -10   8   1 38.2090 5.97120   4
 -10   8   1 44.6115 6.40404   3
  10   8  -1 52.4460 6.24188   5
 -10   8   1 45.2728 7.42631   5
  10   8  -1 57.5704 6.40966   3
  -9  -8   1 140.628 8.48331   5
  -9  -8   1 144.314 6.03383   4
   9  -8  -1 144.029 9.95825   5
   9  -8  -1 148.681 9.09663   3
  -9   8   1 169.924 10.2498   4
  -9   8   1 143.210 9.75631   5
   9   8  -1 139.906 9.11481   5
  -9   8   1 152.847 9.86126   3
   9   8  -1 143.847 8.89253   3
   8  -8  -1 39.7575 5.96803   5
  -8  -8   1 36.9177 4.72570   5
  -8  -8   1 42.6337 3.34058   4
   8   8  -1 33.7626 5.19538   5
   8   8  -1 44.6206 5.74731   3
   7  -8  -1 142.036 8.38247   6
   7  -8  -1 133.972 8.58602   3
  -7  -8   1 143.396 8.18488   5
   7  -8  -1 135.353 9.23253   5
  -7  -8   1 129.129 6.56985   4
  -7   8   1 138.274 9.18657   4
  -7   8   1 127.826 9.00200   3
   7   8  -1 130.806 8.51973   5
   7   8  -1 141.013 8.53736   3
   6  -8  -1 5.45118 2.98340   5
  -6  -8   1 6.38681 2.55117   5
   6  -8  -1 -0.3120 1.81814   3
  -6  -8   1 2.99899 1.63625   4
   6  -8  -1 2.64813 1.98244   6
   6   8  -1 6.15537 2.65459   5
  -6   8   1 5.08837 2.62755   4
   6   8  -1 2.95159 2.10792   3
  -6   8   1 5.20165 2.68489   3
  -5  -8   1 3.66796 1.97723   5
   5  -8  -1 1.46132 2.03767   5
   5  -8  -1 0.88238 1.52261   6
  -5  -8   1 2.75589 1.69249   4
   5   8  -1 1.27078 1.82996   5
  -5   8   1 -2.9076 1.24191   3
  -5   8   1 -0.7388 1.51515   4
   5   8  -1 1.94309 1.96466   3
  -4  -8   1 43.3021 3.93277   4
   4  -8  -1 43.6982 5.71973   5
   4  -8  -1 41.5522 4.58935   6
  -4  -8   1 45.6444 5.13519   5
   4   8  -1 40.9893 5.24899   3
  -4   8   1 42.9162 5.53622   4
  -4   8   1 39.8844 5.47132   3
  -3  -8   1 225.786 7.90532   6
  -3  -8   1 232.499 7.76941   6
  -3  -8   1 223.456 10.5792   4
   3  -8  -1 221.452 11.8340   5
  -3  -8   1 227.582 11.2478   5
   3  -8  -1 209.924 10.0513   6
   3   8  -1 248.567 11.6813   3
  -3   8   1 235.578 11.7836   4
  -3   8   1 231.082 11.9529   3
   3   8  -1 218.317 10.4777   4
   2  -8  -1 16.8588 3.67406   5
   2  -8  -1 15.9801 3.56215   4
  -2  -8   1 21.7358 3.65232   4
  -2  -8   1 18.5818 3.51417   5
  -2  -8   1 18.5436 1.91925   6
   2  -8  -1 18.2828 2.71775   6
  -2  -8   1 15.6314 1.63949   6
   2   8  -1 20.1620 3.43636   4
   2   8  -1 21.4616 4.01603   3
  -2   8   1 23.8940 4.51021   3
  -2   8   1 25.4924 4.34566   4
  -1  -8   1 128.218 5.34933   6
   1  -8  -1 127.327 8.14487   5
   1  -8  -1 131.447 6.18023   6
   1  -8  -1 135.126 8.07775   4
  -1  -8   1 131.500 8.05805   5
  -1  -8   1 125.057 5.66548   6
  -1   8   1 132.264 7.97676   4
   1   8  -1 120.887 8.05117   3
  -1   8   1 139.850 8.46695   3
   1   8  -1 125.194 7.64681   4
   0  -8   1 20.2981 2.23929   6
   0  -8   1 22.1024 4.02377   5
   0  -8  -1 16.6649 2.26028   6
   0  -8   1 19.0091 3.78996   4
   0  -8   1 18.3841 2.42832   6
   0  -8  -1 23.1105 4.18603   5
   0  -8  -1 15.6398 3.57288   4
   0   8   1 21.9282 4.09242   3
   0   8  -1 19.4411 3.82372   3
   0   8  -1 22.5629 3.81570   4
   0   8   1 19.6428 3.50418   4
   1  -8   1 86.9413 4.88492   6
  -1  -8  -1 83.2998 6.41284   5
   1  -8   1 80.8522 6.55420   5
  -1  -8  -1 84.8376 4.32401   6
   1  -8   1 81.7732 6.37667   4
  -1   8  -1 94.7960 6.56193   4
  -1   8  -1 97.2473 7.04904   3
   1   8   1 90.2673 6.73832   3
  -2  -8  -1 270.623 12.4405   5
  -2  -8  -1 247.758 11.7774   4
   2  -8   1 256.997 12.5176   4
   2  -8   1 243.461 10.5900   6
  -2  -8  -1 260.003 9.45649   6
   2  -8   1 256.990 12.6594   5
  -2   8  -1 261.221 12.6060   4
  -2   8  -1 245.632 12.7594   3
   2   8   1 258.457 12.4912   3
   3  -8   1 18.1636 2.99747   6
  -3  -8  -1 11.5021 2.78938   4
  -3  -8  -1 18.4593 3.49915   5
   3  -8   1 15.3150 3.74152   5
  -3  -8  -1 14.4484 1.83850   6
  -3   8  -1 18.7670 3.86589   4
   3   8   1 13.6803 3.47562   5
  -3   8  -1 12.7776 3.48121   3
   3   8   1 14.0463 3.44019   3
   4  -8   1 154.396 9.30573   5
   4  -8   1 139.075 7.48489   6
  -4  -8  -1 135.652 5.69316   6
  -4  -8  -1 142.707 8.28498   5
  -4  -8  -1 128.410 7.45115   4
  -4   8  -1 143.037 9.01309   3
   4   8   1 123.495 8.49320   5
  -4   8  -1 152.869 9.19263   4
   4   8   1 122.959 8.21541   3
   5  -8   1 28.9920 4.46515   3
  -5  -8  -1 30.0218 3.79281   4
  -5  -8  -1 27.3647 2.16841   6
   5  -8   1 36.2162 5.45624   5
   5  -8   1 22.0359 3.54129   6
  -5  -8  -1 31.2809 4.49150   5
  -5   8  -1 28.8279 4.73891   4
   5   8   1 21.8784 4.14668   5
  -5   8  -1 24.9883 4.74140   3
   5   8   1 33.2949 4.91416   3
  -6  -8  -1 37.8492 4.97539   5
   6  -8   1 40.3461 5.85543   5
  -6  -8  -1 51.6784 4.04814   4
   6  -8   1 52.1789 5.96639   3
  -6  -8  -1 47.4757 2.89981   6
   6  -8   1 51.1790 4.65076   6
   6   8   1 41.1093 5.26672   3
  -6   8  -1 40.6145 5.71048   3
   6   8   1 44.6253 5.74492   5
  -6   8  -1 54.0916 6.55723   4
   7  -8   1 2.33058 1.83840   6
  -7  -8  -1 1.80187 1.06333   6
  -7  -8  -1 1.13069 1.34269   4
   7  -8   1 2.17815 1.94489   3
   7  -8   1 3.76629 2.65543   5
  -7  -8  -1 -1.4871 1.68464   5
  -7   8  -1 2.38151 2.38049   5
   7   8   1 3.20600 2.40925   5
  -7   8  -1 0.95485 2.27560   4
   7   8   1 3.67876 2.34391   3
  -7   8  -1 0.81915 2.44581   3
  -8  -8  -1 11.0042 2.95392   3
  -8  -8  -1 8.70499 1.94163   4
  -8  -8  -1 13.1877 3.16762   5
  -8  -8  -1 11.1505 1.86847   6
   8   8   1 11.5348 3.26560   3
  -8   8  -1 8.10746 3.13804   4
  -8   8  -1 14.2296 4.05018   5
   8   8   1 12.2266 3.37940   5
  -8   8  -1 9.78577 3.67485   3
  -9  -8  -1 10.4119 1.93214   4
  -9  -8  -1 9.63292 2.71765   3
  -9  -8  -1 9.99912 1.95193   6
  -9  -8  -1 8.32124 2.76569   5
   9  -8   1 10.2481 3.31865   3
  -9   8  -1 11.1091 3.46356   4
   9   8   1 13.6106 3.82811   5
  -9   8  -1 15.5930 4.08807   3
 -10  -8  -1 127.496 7.87980   5
 -10  -8  -1 108.256 4.40617   4
 -10  -8  -1 110.606 7.40893   3
  10  -8   1 110.823 8.07027   3
 -10  -8  -1 110.307 5.72679   6
 -10  -8  -1 110.258 4.53601   4
  10   8   1 110.590 5.52147   6
  10   8   1 117.600 7.74319   3
 -10   8  -1 105.354 8.50109   3
  10   8   1 101.864 9.48245   5
 -10   8  -1 110.416 8.78141   5
 -10   8  -1 93.2311 8.22662   4
  11  -8   1 42.5300 6.07430   3
 -11  -8  -1 32.5274 4.90410   5
 -11  -8  -1 44.6339 8.08436   3
 -11  -8  -1 46.0002 3.62541   6
 -11   8  -1 43.6968 6.41155   5
  11   8   1 48.3903 6.19954   3
 -11   8  -1 45.5661 6.63042   4
  11   8   1 49.3904 6.51693   5
  11   8   1 43.4251 3.36769   6
 -11   8  -1 34.6456 6.06012   3
  12  -8   1 -0.0510 2.08954   3
 -12  -8  -1 -0.0917 1.49342   6
 -12  -8  -1 -0.4285 1.70976   5
 -12   8  -1 -1.6912 2.19773   3
 -12   8  -1 -2.2014 1.91555   4
  12   8   1 1.74978 2.20828   5
  12   8   1 0.25297 1.33701   6
 -12   8  -1 -0.2495 2.23734   5
  12   8   1 2.39259 2.31726   3
 -13  -8  -1 15.1476 3.83865   5
  13  -8   1 13.9719 4.19114   3
 -13   8  -1 9.08804 3.84459   4
 -13   8  -1 14.2990 4.27104   5
  13   8   1 23.4085 4.68661   5
  13   8   1 15.6715 2.71154   6
  13   8   1 15.0763 3.94537   3
 -13   8  -1 13.9481 4.21582   3
  14  -8   1 78.2478 8.83182   3
 -14  -8  -1 71.1521 6.64347   5
 -14   8  -1 77.2772 8.83034   3
  14   8   1 66.0343 7.51959   3
  14   8   1 68.8394 5.00044   6
 -14   8  -1 74.3592 9.32678   5
 -14   8  -1 63.4032 8.02798   4
  15  -8   1 16.1207 4.53454   3
 -15  -8  -1 9.58587 3.48129   5
  15   8   1 10.0286 3.56399   3
 -15   8  -1 12.8856 4.08168   3
 -15   8  -1 9.71796 4.06080   5
 -15   8  -1 9.19846 3.53247   4
  16  -8   1 3.70819 3.24501   3
 -16  -8  -1 4.92889 3.12299   5
 -16   8  -1 4.77789 3.39152   3
  16   8   1 0.35862 2.75948   3
 -16   8  -1 0.08880 3.07246   5
  15  -9  -1 4.27203 2.72094   3
 -15   9   1 -0.3583 2.55575   5
 -14  -9   1 3.84203 2.51375   5
  14  -9  -1 7.70174 3.61497   3
 -14   9   1 2.71549 3.21328   5
 -14   9   1 5.48068 3.36072   3
 -14   9   1 -1.5374 1.90272   4
  14   9  -1 5.18275 2.81489   3
  13  -9  -1 26.4522 5.38004   3
 -13  -9   1 28.9042 4.75389   5
  13   9  -1 32.6921 5.59516   5
 -13   9   1 28.5019 5.41673   3
 -13   9   1 25.9925 5.79008   4
  13   9  -1 24.2395 4.78632   3
 -13   9   1 29.9097 5.74718   5
  12  -9  -1 50.6218 6.75088   3
 -12  -9   1 48.5195 5.91980   5
  12  -9  -1 45.3032 7.16167   5
 -12   9   1 34.8290 5.99292   5
 -12   9   1 40.9415 6.66848   4
  12   9  -1 33.2383 5.53064   5
  12   9  -1 40.3727 5.77368   3
 -12   9   1 38.2291 6.41644   3
  11  -9  -1 7.78121 3.10211   3
 -11  -9   1 6.27459 2.66127   5
  11  -9  -1 4.27098 2.83753   5
 -11   9   1 9.30727 3.52176   4
  11   9  -1 2.73625 2.45945   3
 -11   9   1 6.05937 3.47053   3
  11   9  -1 10.1256 3.84041   5
 -10  -9   1 1.53776 2.23628   5
  10  -9  -1 1.09789 2.70917   5
  10  -9  -1 -2.3423 1.71728   3
 -10  -9   1 0.03213 0.75928   4
 -10   9   1 -0.4457 2.09470   4
  10   9  -1 -0.9329 2.86000   5
 -10   9   1 -2.4442 1.70353   3
  10   9  -1 -2.0988 1.73085   3
  -9  -9   1 14.9454 3.54251   5
   9  -9  -1 17.7008 4.27394   3
   9  -9  -1 13.9413 4.05095   5
  -9  -9   1 16.4652 2.88230   4
   9   9  -1 18.0194 4.07031   3
  -9   9   1 13.4038 4.01368   4
  -9   9   1 16.4650 4.20445   3
   9   9  -1 15.3629 4.00200   5
   8  -9  -1 -0.8179 1.51181   3
  -8  -9   1 0.26875 1.78108   5
   8  -9  -1 0.50246 2.40464   5
  -8  -9   1 -0.3791 1.16670   4
  -8   9   1 -1.5786 1.65137   3
  -8   9   1 -1.2503 1.98757   4
   8   9  -1 -2.1448 1.94029   3
   8   9  -1 2.46989 2.29513   5
   7  -9  -1 12.0810 4.10499   5
  -7  -9   1 11.1139 2.50482   4
  -7  -9   1 6.46962 2.69207   5
  -7   9   1 11.1554 3.75673   4
   7   9  -1 6.04548 2.92416   5
  -7   9   1 6.24727 3.23699   3
  -6  -9   1 50.1313 5.95058   5
  -6  -9   1 59.0652 4.50479   4
   6  -9  -1 53.6439 7.18447   5
   6  -9  -1 56.4956 6.08215   6
   6   9  -1 48.7147 8.65680   3
  -6   9   1 55.2600 7.02757   3
   6   9  -1 47.8255 6.27826   5
  -6   9   1 54.4925 6.92290   4
   5  -9  -1 75.3711 6.88684   5
  -5  -9   1 79.6529 6.29078   5
   5  -9  -1 85.5793 6.02527   6
  -5  -9   1 71.2863 5.52958   4
   5   9  -1 92.6664 7.01779   3
  -5   9   1 83.3939 7.24148   3
   4  -9  -1 51.1871 5.37385   6
   4  -9  -1 63.8813 7.46327   5
  -4  -9   1 47.4222 5.63432   5
   4   9  -1 43.6988 5.79119   3
  -4   9   1 46.7359 6.09877   4
  -4   9   1 39.1342 5.73399   3
  -3  -9   1 61.3109 5.29541   4
  -3  -9   1 63.0886 5.73575   5
   3  -9  -1 77.7691 6.74130   5
   3  -9  -1 63.0606 4.82400   6
   3  -9  -1 60.5809 4.54066   6
  -3   9   1 63.1887 7.00893   4
   3   9  -1 53.2468 6.51732   3
  -2  -9   1 -0.9597 1.52984   4
  -2  -9   1 3.90209 2.56364   5
  -2  -9   1 1.21000 0.78525   6
  -2  -9   1 0.48098 0.85621   6
   2  -9  -1 2.59399 1.59992   6
   2  -9  -1 1.08909 2.27441   5
  -2   9   1 -0.1504 1.98834   4
   2   9  -1 2.65417 2.08261   4
  -2   9   1 -2.6943 2.09558   3
   2   9  -1 1.26456 2.21001   3
   1  -9  -1 123.038 6.03233   6
   1  -9  -1 123.442 6.46499   6
  -1  -9   1 123.108 5.16363   6
  -1  -9   1 127.475 8.59826   4
  -1  -9   1 118.592 5.45970   6
   1  -9  -1 120.014 8.20297   5
  -1  -9   1 125.424 8.22740   5
  -1   9   1 116.479 7.96372   4
   1   9  -1 125.582 7.80881   4
  -1   9   1 127.144 8.65638   3
   1   9  -1 118.048 8.38276   3
   0  -9   1 3.20778 2.29278   5
   0  -9   1 1.51041 1.05582   6
   0  -9  -1 2.57306 2.44905   5
   0  -9  -1 1.49130 1.12180   6
   0   9  -1 0.23791 1.89086   3
   0   9   1 1.58211 2.18018   3
   0   9  -1 7.08606 2.61094   4
   1  -9   1 245.271 10.0183   6
  -1  -9  -1 260.267 12.6610   4
  -1  -9  -1 262.719 9.56231   6
  -1  -9  -1 269.420 12.8642   5
   1  -9   1 260.079 13.0986   5
   1  -9   1 242.760 10.3093   6
  -1   9  -1 260.521 13.4219   3
   1   9   1 233.632 12.8428   3
  -1   9  -1 233.699 12.5114   4
  -2  -9  -1 2.44528 1.94417   4
   2  -9   1 2.49060 1.52441   6
  -2  -9  -1 3.30736 2.08995   5
   2  -9   1 1.05559 2.26552   5
  -2  -9  -1 2.00511 1.04826   6
  -2   9  -1 2.51413 2.54381   3
   2   9   1 3.15746 2.37423   3
  -2   9  -1 12.5051 3.30992   4
   3  -9   1 79.6339 6.93532   5
   3  -9   1 80.7851 5.38627   6
  -3  -9  -1 77.2878 6.37773   5
  -3  -9  -1 84.0879 3.95442   6
  -3  -9  -1 72.7250 5.91704   4
   3   9   1 79.3238 7.35733   3
  -3   9  -1 78.9405 6.96352   4
   4  -9   1 25.2033 4.94734   5
  -4  -9  -1 26.9026 4.51466   5
   4  -9   1 21.9652 3.47375   6
  -4  -9  -1 26.6836 2.06374   6
  -4   9  -1 27.6846 4.92202   4
  -4   9  -1 32.4272 5.12719   3
   5  -9   1 4.06103 2.49800   5
  -5  -9  -1 5.09641 2.37978   5
  -5  -9  -1 3.60106 2.05653   4
  -5   9  -1 1.97477 2.44494   3
   5   9   1 0.01774 2.06396   5
   5   9   1 6.75792 4.34322   3
  -5   9  -1 4.07731 2.59654   4
   6  -9   1 2.67189 2.64841   5
   6  -9   1 1.74510 1.95445   6
  -6  -9  -1 1.11403 1.75895   4
  -6  -9  -1 1.85024 0.92575   6
  -6  -9  -1 -0.5418 1.80217   5
   6   9   1 3.65721 2.52232   5
  -6   9  -1 -1.0419 2.18111   4
  -6   9  -1 3.14771 2.47539   3
   6   9   1 2.43127 2.11076   3
  -7  -9  -1 29.5555 2.15391   6
   7  -9   1 44.7431 6.01857   3
  -7  -9  -1 35.8591 5.06031   5
  -7  -9  -1 38.2475 4.10676   4
   7  -9   1 28.7394 5.37359   5
   7   9   1 24.6253 4.76680   5
  -7   9  -1 32.7090 5.50280   4
  -7   9  -1 30.6218 5.54965   3
   7   9   1 39.4695 5.74213   3
   8  -9   1 36.4129 5.37645   3
  -8  -9  -1 42.9335 2.72262   6
   8  -9   1 59.9135 7.82195   5
  -8  -9  -1 45.3703 3.60543   4
  -8  -9  -1 39.1299 5.37446   5
   8   9   1 48.0603 6.07412   3
  -8   9  -1 40.3004 6.24051   4
  -8   9  -1 50.1750 7.04328   3
   8   9   1 53.0071 7.02361   5
  -9  -9  -1 43.1389 5.78177   5
   9  -9   1 45.6275 6.54737   3
  -9  -9  -1 45.7335 2.86124   6
  -9  -9  -1 48.1957 3.42522   4
   9  -9   1 44.7835 6.95146   5
  -9   9  -1 40.0434 6.23432   3
   9   9   1 50.2159 6.40353   3
   9   9   1 48.5369 6.68766   5
  -9   9  -1 41.5209 6.37827   4
 -10  -9  -1 94.7600 7.45404   5
 -10  -9  -1 100.588 4.60931   4
  10  -9   1 96.9468 8.03105   3
  10   9   1 100.379 8.04807   5
 -10   9  -1 96.4401 8.47919   5
 -10   9  -1 103.498 8.91397   4
 -10   9  -1 100.117 8.59817   3
  10   9   1 108.668 7.91151   3
 -11  -9  -1 15.4385 3.79590   5
  11  -9   1 15.8446 3.94737   3
  11   9   1 15.3835 3.93713   3
 -11   9  -1 22.5048 5.12181   4
 -11   9  -1 23.8503 4.95722   3
 -11   9  -1 14.6016 4.13450   5
 -12  -9  -1 13.5556 3.75308   5
  12  -9   1 6.11766 3.18630   3
  12   9   1 7.52836 3.29316   3
 -12   9  -1 9.87044 3.97363   5
 -12   9  -1 12.3264 4.32092   3
 -12   9  -1 13.9457 4.37498   4
 -13  -9  -1 31.3635 5.30074   5
  13  -9   1 34.7721 6.04976   3
 -13   9  -1 43.3240 6.51357   3
  13   9   1 34.7759 5.52925   3
 -13   9  -1 41.1434 6.71869   4
 -13   9  -1 37.1037 6.88127   5
 -14  -9  -1 5.58012 2.89833   5
 -14   9  -1 3.94475 3.11260   5
 -14   9  -1 2.32132 3.31867   4
  14   9   1 7.31388 3.19853   3
 -14   9  -1 4.64489 4.57678   3
  12 -10  -1 9.84629 4.18314   5
  12 -10  -1 19.5850 6.97500   3
 -12 -10   1 9.85895 3.26650   5
  12  10  -1 9.83710 3.73798   3
 -12  10   1 9.95681 3.94242   3
  11 -10  -1 25.7586 5.94265   5
 -11 -10   1 24.9001 4.85396   5
  11 -10  -1 25.2155 4.99560   3
 -11  10   1 23.3255 5.57571   4
  11  10  -1 28.4743 4.79931   3
 -11  10   1 15.5737 4.56948   3
  11  10  -1 25.8028 6.47662   5
  10 -10  -1 12.7625 4.21231   5
  10 -10  -1 13.0172 3.92766   3
 -10 -10   1 9.19087 3.18301   5
  10  10  -1 7.55212 3.05172   5
 -10  10   1 10.0121 3.90692   4
  10  10  -1 9.31085 3.32552   3
 -10  10   1 14.7884 4.31434   3
  -9 -10   1 26.7710 3.13388   4
   9 -10  -1 20.4809 5.11290   5
  -9 -10   1 33.6391 5.16745   5
   9  10  -1 26.9326 4.93096   3
   9  10  -1 24.2547 5.03613   5
  -9  10   1 29.0688 5.91912   4
  -9  10   1 29.7220 5.96294   3
  -8 -10   1 -0.6774 1.19267   4
  -8 -10   1 1.35439 2.21608   5
   8 -10  -1 -0.6463 2.14543   5
  -8  10   1 0.87212 2.53346   3
   8  10  -1 3.80158 2.60085   3
  -8  10   1 2.45109 2.77457   4
   8  10  -1 1.30739 2.36120   5
  -7 -10   1 180.682 10.5996   5
  -7 -10   1 185.455 8.94645   4
   7 -10  -1 192.322 12.0553   5
  -7  10   1 174.840 11.6147   3
  -7  10   1 164.962 11.2735   4
   7  10  -1 190.044 11.1345   3
  -6 -10   1 5.80244 3.48699   4
   6 -10  -1 -0.4914 2.29562   5
  -6 -10   1 4.43381 2.63572   5
  -6  10   1 2.16386 2.59292   3
   6  10  -1 6.22497 3.02949   3
  -6  10   1 5.63676 3.00521   4
   5 -10  -1 68.3544 8.13228   5
   5 -10  -1 74.4861 5.72496   6
  -5 -10   1 53.9993 4.95466   4
  -5 -10   1 49.7603 6.29723   5
  -5  10   1 65.9306 8.02490   3
   5  10  -1 64.8831 6.24576   3
  -5  10   1 72.9857 8.11778   4
  -4 -10   1 4.81516 2.53982   5
   4 -10  -1 9.99165 3.17175   6
   4 -10  -1 7.32928 3.74154   5
  -4 -10   1 7.68450 2.59407   4
   4 -10  -1 8.90989 2.50504   6
  -4  10   1 5.25412 3.24493   3
  -4  10   1 11.9353 3.73072   4
   4  10  -1 7.99588 3.07919   3
  -3 -10   1 -0.4060 1.92911   5
   3 -10  -1 -1.8972 1.91173   5
   3 -10  -1 1.46420 1.41933   6
   3 -10  -1 -0.2616 1.50227   6
  -3  10   1 0.19974 2.08780   3
   3  10  -1 -1.3529 1.68384   3
  -3  10   1 0.73102 2.22982   4
   2 -10  -1 98.7963 5.95884   6
  -2 -10   1 95.6808 3.88747   6
  -2 -10   1 104.167 7.78332   5
  -2 -10   1 97.1090 3.80044   6
   2 -10  -1 92.2240 7.88752   5
   2 -10  -1 98.9247 5.50538   6
   2  10  -1 96.2951 7.77438   3
  -2  10   1 97.5348 7.97378   3
  -1 -10   1 95.5768 7.58151   5
  -1 -10   1 92.6229 4.31806   6
   1 -10  -1 92.5177 5.59158   6
   1 -10  -1 102.823 5.76296   6
  -1 -10   1 98.8702 4.52547   6
   1 -10  -1 87.5090 7.67107   5
   1  10  -1 108.411 7.37336   4
   1  10  -1 98.0670 7.98136   3
  -1  10   1 90.1508 7.88647   3
   0 -10  -1 6.20799 1.57816   6
   0 -10  -1 1.76022 2.45705   5
   0 -10   1 5.07076 2.75439   5
   0 -10   1 3.78766 1.30178   6
   0 -10  -1 3.45431 1.60831   6
   0  10  -1 5.73520 2.66192   4
   0  10  -1 3.91424 2.62851   3
   0  10   1 1.67544 2.45123   3
  -1 -10  -1 53.9280 6.72264   5
  -1 -10  -1 51.8381 3.64898   6
   1 -10   1 49.5100 3.83465   6
   1 -10   1 53.9527 3.53792   6
  -1 -10  -1 45.6962 3.21455   6
   1 -10   1 57.6141 7.11848   5
  -1  10  -1 59.2476 6.94440   4
  -1  10  -1 50.6549 7.10409   3
   1  10   1 53.8236 6.74742   3
   2 -10   1 2.39240 1.56041   6
   2 -10   1 4.16518 2.83591   5
  -2 -10  -1 3.56151 2.04434   6
  -2 -10  -1 -0.8805 2.21402   5
  -2 -10  -1 1.44704 1.02556   6
  -2  10  -1 4.44458 2.64930   4
  -2  10  -1 1.40003 2.60786   3
   2  10   1 2.06335 2.49068   3
   3 -10   1 4.63271 2.05326   6
  -3 -10  -1 8.74485 1.46812   6
   3 -10   1 6.09912 3.38975   5
  -3 -10  -1 7.32528 2.92305   5
  -3 -10  -1 8.42892 1.35741   6
   3  10   1 6.75821 3.34311   3
  -3  10  -1 7.91197 3.14364   4
   4 -10   1 2.58921 2.15646   6
  -4 -10  -1 -2.1162 1.80758   5
  -4 -10  -1 0.69472 1.66286   4
  -4 -10  -1 1.53713 0.80940   6
   4 -10   1 4.23413 2.87927   5
   4  10   1 4.25052 2.85520   3
  -4  10  -1 1.21008 2.25336   3
  -4  10  -1 3.43527 2.61975   4
  -5 -10  -1 194.559 11.2725   5
   5 -10   1 186.735 9.97161   6
  -5 -10  -1 193.971 10.2542   4
  -5  10  -1 219.463 12.4061   4
   5  10   1 225.926 12.1171   3
  -5  10  -1 177.868 11.8719   3
   6 -10   1 10.1751 3.70938   5
  -6 -10  -1 6.98677 3.04117   5
  -6 -10  -1 11.6762 2.83902   4
   6  10   1 17.2632 4.27328   3
  -6  10  -1 7.86324 3.46933   3
  -6  10  -1 13.0216 4.16349   4
  -7 -10  -1 33.0380 4.06156   4
  -7 -10  -1 30.3591 5.09610   5
   7 -10   1 22.4067 5.19619   5
  -7  10  -1 25.4363 5.06461   4
  -7  10  -1 36.8473 6.26011   3
   7  10   1 25.6761 4.96791   3
  -8 -10  -1 35.3080 5.56627   5
  -8 -10  -1 35.3020 4.09281   4
   8 -10   1 45.8131 7.05565   5
  -8  10  -1 29.7199 5.92942   3
  -8  10  -1 47.8504 7.06382   4
   8  10   1 30.6708 5.30195   3
  -9 -10  -1 34.9072 3.15071   4
   9 -10   1 31.4113 5.57331   3
  -9 -10  -1 30.1578 4.87676   5
   9 -10   1 30.1855 6.17541   5
  -9  10  -1 33.1034 6.12673   3
  -9  10  -1 34.1788 6.12247   4
   9  10   1 34.4561 5.48767   3
  10 -10   1 -1.2752 2.29830   5
  10 -10   1 3.30870 2.75687   3
 -10 -10  -1 2.75461 2.47771   5
 -10  10  -1 -1.8562 2.16079   4
 -10  10  -1 2.17012 2.72499   3
  10  10   1 -0.0799 2.17687   3
  11 -10   1 16.2121 4.41665   3
  11 -10   1 11.0505 4.66113   5
 -11 -10  -1 7.83038 3.43069   5
 -11  10  -1 9.31982 4.36378   4
 -11  10  -1 15.4790 4.90637   3
  11  10   1 15.5744 4.48735   3
  12 -10   1 3.07267 4.92479   3
  12 -10   1 1.20830 3.19453   5
 -12 -10  -1 -0.6004 1.82069   5
 -12  10  -1 -1.0978 2.52137   3
 -12  10  -1 2.12260 2.95428   4
  12  10   1 0.99605 2.84415   3
 -10  11   1 7.74189 3.76942   3
 -10  11   1 13.1044 3.98198   4
   9 -11  -1 3.06103 2.80834   5
  -9 -11   1 2.38704 2.33418   5
   9  11  -1 4.81359 2.80037   3
  -8 -11   1 217.257 12.4680   5
   8 -11  -1 223.848 14.1023   5
  -8  11   1 215.359 13.8236   4
  -8  11   1 224.941 13.1453   3
   8  11  -1 220.184 13.0967   3
  -7 -11   1 21.9761 4.41160   5
   7 -11  -1 24.7331 5.67980   5
   7  11  -1 18.5132 4.67834   3
  -7  11   1 31.1313 5.76494   4
  -7  11   1 19.3780 4.84481   3
   6 -11  -1 5.62732 3.41655   5
  -6 -11   1 4.45244 2.76535   5
  -6  11   1 2.24069 2.85874   4
   6  11  -1 4.75057 3.18855   3
  -6  11   1 -0.8086 2.25651   3
  -5 -11   1 4.85025 2.69667   5
   5 -11  -1 4.54034 2.70396   5
   5 -11  -1 3.40748 1.98053   6
   5  11  -1 11.7754 3.73292   3
  -5  11   1 8.44293 3.54835   3
  -5  11   1 1.44538 2.52111   4
   4 -11  -1 25.9312 3.89806   6
  -4 -11   1 30.7567 5.23335   5
   4 -11  -1 28.4134 5.29895   5
   4 -11  -1 19.5934 3.35464   6
  -4  11   1 28.6028 5.32206   4
   4  11  -1 21.9058 4.97941   3
  -4  11   1 23.6900 4.86884   3
   3 -11  -1 80.3797 9.07826   5
  -3 -11   1 71.6144 6.90605   5
   3 -11  -1 73.2277 4.98331   6
   3  11  -1 79.3469 7.35921   3
  -3  11   1 68.8015 8.36147   3
   2 -11  -1 10.5858 3.65926   5
  -2 -11   1 21.0799 4.81143   5
   2 -11  -1 27.8733 3.66498   6
   2 -11  -1 22.6906 3.11838   6
  -2  11   1 21.0887 4.99228   3
   2  11  -1 25.2957 5.40680   3
  -1 -11   1 32.1170 5.55961   5
   1 -11  -1 39.2433 3.49488   6
   1 -11  -1 34.7859 5.78836   5
  -1 -11   1 33.0819 2.03833   6
  -1 -11   1 29.3307 1.89236   6
   1  11  -1 28.0994 5.19602   3
  -1  11   1 29.1574 5.64774   3
   0 -11  -1 16.5543 2.30347   6
   0 -11   1 17.6145 2.03622   6
   0 -11  -1 18.1909 2.63821   6
   0 -11   1 12.3427 4.06168   5
   0  11   1 20.8137 4.79223   3
   0  11  -1 17.6070 4.69765   3
   1 -11   1 60.0509 3.75796   6
   1 -11   1 70.5079 9.11984   5
   1 -11   1 60.1243 4.03706   6
  -1 -11  -1 48.8123 7.74924   5
  -1 -11  -1 56.4110 3.43230   6
  -1  11  -1 69.4852 7.81405   4
   1  11   1 59.3914 7.57879   3
  -1  11  -1 72.2326 8.71489   3
  -2 -11  -1 42.2446 2.65344   6
   2 -11   1 39.3867 7.21836   5
   2 -11   1 41.5315 3.80205   6
  -2 -11  -1 37.3560 5.77378   5
  -2 -11  -1 45.3151 2.82247   6
   2  11   1 54.5962 7.33864   3
  -2  11  -1 46.1732 6.96399   3
  -2  11  -1 50.9626 6.78016   4
  -3 -11  -1 -0.5321 2.30101   5
   3 -11   1 -0.2210 2.11196   5
   3 -11   1 -1.3351 1.34705   6
   3 -11   1 0.29786 1.54378   6
  -3  11  -1 8.86539 3.59523   3
  -3  11  -1 1.31061 2.25702   4
   3  11   1 4.21177 3.01212   3
   4 -11   1 26.0641 3.88072   6
   4 -11   1 25.3194 3.51392   6
   4 -11   1 34.8297 6.22267   5
  -4 -11  -1 20.1491 4.69461   5
   4  11   1 20.8290 5.09060   3
  -4  11  -1 32.4947 5.59279   4
  -4  11  -1 29.0014 5.45129   3
  -5 -11  -1 6.22693 2.88487   5
   5 -11   1 8.86597 3.70973   5
   5 -11   1 8.91847 2.73738   6
  -5  11  -1 8.01909 3.43596   4
   5  11   1 8.10945 3.59228   3
  -5  11  -1 13.2764 4.04482   3
  -6 -11  -1 7.14128 3.25423   5
   6 -11   1 3.91824 3.13258   5
   6  11   1 8.32952 3.52378   3
  -6  11  -1 8.75723 3.73704   3
  -6  11  -1 7.86077 3.54849   4
   7 -11   1 114.266 9.38451   5
  -7 -11  -1 97.4473 7.60451   5
  -7  11  -1 79.2948 9.30369   4
  -7  11  -1 128.953 9.64523   3
   7  11   1 94.2110 8.53447   3
   8 -11   1 7.34680 4.13137   5
  -8 -11  -1 10.6385 3.43892   5
  -8  11  -1 8.49034 5.80678   3
  -8  11  -1 11.9520 4.10141   4
   8  11   1 7.74350 3.80331   3
   9 -11   1 2.12161 3.02038   5
  -9 -11  -1 5.32248 2.81591   5
  -9  11  -1 2.86731 3.61026   3
  -9  11  -1 -0.5825 2.73036   4
   9  11   1 -0.1583 2.49270   3
   5 -12  -1 5.82383 2.10413   6
  -5 -12   1 7.52061 3.78040   5
   5 -12  -1 3.60941 3.18797   5
  -5  12   1 10.3121 3.75336   3
   4 -12  -1 6.70612 3.24819   5
  -4 -12   1 5.71506 3.33365   5
   4 -12  -1 4.67651 2.08291   6
  -4  12   1 4.75363 3.58500   3
   4  12  -1 6.83489 3.51983   3
   3 -12  -1 62.9733 7.87971   5
  -3 -12   1 58.6328 7.09619   5
   3 -12  -1 53.2719 4.39973   6
   3  12  -1 52.4972 7.72976   3
  -2 -12   1 15.4912 3.79137   5
   2 -12  -1 11.9734 4.02047   5
   2 -12  -1 15.4632 2.43609   6
   2  12  -1 21.0944 4.91619   3
  -1 -12   1 19.4355 4.38047   5
   1 -12  -1 21.3156 4.69344   5
  -1  12   1 14.2218 6.62321   3
   1  12  -1 20.3270 4.97354   3
   0 -12  -1 18.4400 4.71875   5
   0 -12  -1 20.2723 2.33367   6
   0 -12   1 16.3461 4.30784   5
   0  12   1 12.6883 6.35385   3
   0  12  -1 27.1857 5.72671   3
   1 -12   1 68.0292 3.59124   6
  -1 -12  -1 62.5920 4.49100   6
  -1 -12  -1 59.7364 7.51585   5
   1 -12   1 64.7657 7.94182   5
  -1  12  -1 69.3217 9.14129   3
   1  12   1 77.7012 11.5012   3
  -2 -12  -1 30.1864 5.52600   5
   2 -12   1 36.4378 6.14033   5
   2  12   1 27.1286 8.43607   3
   3 -12   1 3.73758 1.66729   6
   3 -12   1 3.75519 3.30993   5
  -3 -12  -1 3.71855 2.62225   5
  -3  12  -1 5.46228 4.64896   3
  -3  12  -1 0.93231 2.53989   4
   4 -12   1 0.45682 1.60402   6
   4 -12   1 2.17838 2.60436   5
  -4 -12  -1 -0.7440 2.03571   5
  -4  12  -1 1.15838 2.69302   3
  -4  12  -1 2.40624 2.33473   4
 -22   0   2 20.7691 4.85204   5
  21   0  -2 1.99938 2.77872   3
 -21   0   2 0.96904 2.57804   5
  20   0  -2 2.00812 1.46975   4
  20   0  -2 1.77076 2.31096   3
  20   0  -2 0.96286 2.26038   5
 -20   0   2 1.41567 2.41419   5
 -20   0   2 3.15183 1.96368   3
  19   0  -2 0.26430 1.53944   4
 -19   0   2 -0.2996 2.09180   5
 -19   0   2 -2.2968 1.35324   3
  19   0  -2 0.85654 2.35331   3
  19   0  -2 -1.3650 1.98976   5
 -18   0   2 66.4321 5.08900   3
  18   0  -2 56.9242 4.32098   4
  18   0  -2 65.9179 5.69476   5
 -18   0   2 71.4680 6.29922   5
  18   0  -2 59.2472 6.73123   3
  17   0  -2 -0.3335 1.36555   4
  17   0  -2 -2.2003 1.53802   3
 -17   0   2 -0.6868 1.59671   3
 -17   0   2 1.73739 2.29912   5
  17   0  -2 1.94599 1.63146   5
 -17   0   2 -0.3249 1.21208   4
  16   0  -2 112.909 5.98482   4
 -16   0   2 106.142 8.48346   5
 -16   0   2 104.853 6.03694   4
 -16   0   2 100.345 5.91347   3
  16   0  -2 106.985 7.17187   3
  16   0  -2 105.573 6.93974   5
  15   0  -2 0.74500 1.48794   5
 -15   0   2 -0.0403 1.23180   4
 -15   0   2 1.11105 1.74702   5
  15   0  -2 1.52697 1.26736   4
 -15   0   2 -0.1259 1.14793   3
  15   0  -2 0.67599 1.60455   3
 -14   0   2 34.6248 4.61372   5
  14   0  -2 37.9596 4.37482   5
 -14   0   2 34.1547 3.04567   3
  14   0  -2 42.5137 4.75414   3
  14   0  -2 34.3829 4.68398   6
  14   0  -2 33.5558 3.54495   4
 -14   0   2 29.7185 3.45451   4
 -13   0   2 0.14705 1.03795   4
 -13   0   2 -1.0167 1.10329   5
  13   0  -2 0.59897 1.08817   4
 -13   0   2 -1.3005 0.84201   3
  13   0  -2 1.25255 1.63573   6
  13   0  -2 -2.1455 1.27506   3
  13   0  -2 0.46567 1.22994   5
  12   0  -2 546.081 20.8101   5
  12   0  -2 545.587 19.7342   3
 -12   0   2 556.179 20.2548   5
 -12   0   2 529.080 18.8150   3
 -12   0   2 548.485 19.0781   4
  12   0  -2 553.486 20.8617   6
  12   0  -2 538.710 18.9387   4
 -11   0   2 -0.9147 0.74432   4
  11   0  -2 0.85067 0.99215   4
 -11   0   2 0.52416 1.11067   5
 -11   0   2 0.43588 0.90100   3
  11   0  -2 0.92148 1.36419   6
  11   0  -2 -0.8092 0.70628   5
  10   0  -2 1.85096 1.04596   4
  10   0  -2 1.89473 1.13968   3
 -10   0   2 2.22893 1.29643   5
 -10   0   2 1.82515 0.97702   3
  10   0  -2 2.39371 1.15475   5
 -10   0   2 1.37979 1.00061   4
  10   0  -2 1.04820 1.27564   6
  -9   0   2 0.47723 0.74673   3
   9   0  -2 0.44901 0.72349   4
  -9   0   2 0.67306 1.00140   5
   9   0  -2 -0.0671 0.73866   5
   9   0  -2 -0.6324 0.74520   3
   9   0  -2 -1.6320 0.73823   6
  -9   0   2 0.63749 0.71107   4
  -8   0   2 1165.66 54.2688   2
   8   0  -2 1245.64 54.9916   2
  -8   0   2 1205.99 50.5623   1
   8   0  -2 1270.58 50.3055   1
  -7   0   2 -0.1755 0.60435   4
   7   0  -2 0.68985 0.67768   4
  -7   0   2 -0.3499 0.47313   3
   7   0  -2 -0.3503 0.57171   3
  -7   0   2 0.27849 0.68805   5
   7   0  -2 -0.7798 0.51424   5
  -6   0   2 1881.33 66.7136   2
   6   0  -2 1788.84 69.5319   2
  -5   0   2 0.31660 0.38907   3
  -5   0   2 0.49647 0.51621   4
   5   0  -2 -0.2645 0.39260   3
   5   0  -2 0.45335 0.54993   4
   5   0  -2 0.19618 0.45134   5
   5   0  -2 -0.9142 0.46562   6
  -5   0   2 0.23980 0.50167   5
  -4   0   2 1480.23 51.6433   2
   4   0  -2 1430.56 51.9023   2
   3   0  -2 -0.4819 0.24934   5
   3   0  -2 0.08608 0.31577   4
   3   0  -2 -0.0464 0.23240   3
  -3   0   2 0.32379 0.20970   3
   2   0  -2 3.12055 0.38464   5
  -1   0   2 0.41630 0.14010   5
  -1   0   2 -0.1128 0.18908   6
   0   0  -2 1189.80 41.7522   2
   0   0   2 1245.97 41.5291   2
  -1   0  -2 0.34765 0.30368   4
   1   0   2 0.27795 0.33827   3
   1   0   2 0.62681 0.32125   4
  -1   0  -2 0.04682 0.27654   3
  -1   0  -2 0.64794 0.38587   6
  -1   0  -2 -0.1509 0.26416   5
   1   0   2 0.03991 0.32218   5
   1   0   2 1.40594 0.46264   6
   2   0   2 869.019 35.0593   2
  -2   0  -2 881.983 34.9195   2
   3   0   2 -0.1945 0.53770   6
  -3   0  -2 -0.9880 0.40460   5
  -3   0  -2 -0.2669 0.43946   4
   3   0   2 0.15731 0.42174   4
  -3   0  -2 0.84912 0.70957   6
   3   0   2 -0.3226 0.47414   3
   3   0   2 -0.0314 0.47154   5
  -3   0  -2 -0.4528 0.41861   3
  -4   0  -2 1518.83 58.8228   2
   4   0   2 1480.37 59.1894   2
  -5   0  -2 -0.2328 0.59921   3
   5   0   2 -0.2008 0.54768   4
  -5   0  -2 -1.0207 0.50396   4
   5   0   2 -0.2990 0.68987   3
   5   0   2 -0.7745 0.57080   5
  -5   0  -2 0.09661 0.63816   5
  -5   0  -2 0.42984 0.84834   6
   5   0   2 1.49478 0.90328   6
  -6   0  -2 399.007 13.7737   4
  -6   0  -2 397.907 14.6021   6
   6   0   2 404.919 13.9303   3
   6   0   2 398.795 14.3828   6
  -6   0  -2 396.437 14.3299   5
   6   0   2 388.035 14.1208   5
   6   0   2 391.952 13.5692   4
  -6   0  -2 383.436 13.8004   3
  -7   0  -2 0.35642 0.99224   6
  -7   0  -2 0.77189 0.82258   3
   7   0   2 0.29258 0.67831   4
   7   0   2 -0.4938 0.87736   6
  -7   0  -2 -0.3494 0.66852   4
   7   0   2 -0.9205 0.70428   5
  -7   0  -2 0.38770 0.88227   5
   7   0   2 0.38369 0.87137   3
   8   0   2 775.232 26.3965   6
  -8   0  -2 802.184 25.5617   4
  -8   0  -2 723.338 25.5776   3
   8   0   2 751.793 26.0793   5
   8   0   2 766.793 25.3208   4
   8   0   2 791.460 25.9553   3
  -8   0  -2 777.522 26.6824   6
  -8   0  -2 742.301 26.3520   5
  -9   0  -2 -0.3664 0.98183   5
  -9   0  -2 -0.1686 0.89551   4
   9   0   2 -0.3909 1.05100   3
  -9   0  -2 0.42872 0.97813   3
   9   0   2 0.66244 1.22316   6
  -9   0  -2 -0.1316 1.20896   6
   9   0   2 -1.1926 0.64949   4
   9   0   2 -0.5997 0.83298   5
 -10   0  -2 14.5581 2.35682   4
  10   0   2 14.7967 2.58575   3
  10   0   2 13.8547 2.04723   4
 -10   0  -2 12.8274 2.61608   5
 -10   0  -2 15.9374 2.50477   3
 -10   0  -2 11.9286 2.80350   6
  10   0   2 16.8702 2.90797   6
  10   0   2 11.9901 2.35760   5
  11   0   2 -0.8855 0.84027   4
  11   0   2 0.05594 1.08797   5
 -11   0  -2 0.59256 1.15357   4
 -11   0  -2 -0.1804 1.66014   6
  11   0   2 -0.0922 1.33421   3
 -11   0  -2 -0.6924 1.19813   5
 -11   0  -2 0.53158 1.13815   3
  12   0   2 9.08537 2.45149   3
  12   0   2 7.75174 1.83660   4
 -12   0  -2 8.47830 2.71239   5
 -12   0  -2 6.40532 1.86995   3
 -12   0  -2 5.14077 2.22823   6
  12   0   2 4.67702 1.90065   5
  12   0   2 8.66550 2.51669   6
 -12   0  -2 10.9000 2.30309   4
 -13   0  -2 0.83594 1.82390   6
 -13   0  -2 -1.4622 1.13000   3
 -13   0  -2 -0.6795 1.15827   4
  13   0   2 -0.9500 0.96560   4
  13   0   2 2.85976 1.87396   3
 -13   0  -2 0.40691 1.67177   5
  13   0   2 -0.2510 1.39057   5
  14   0   2 388.894 16.2585   3
  14   0   2 380.818 14.5105   4
  14   0   2 376.087 15.9312   5
 -14   0  -2 397.155 17.4631   6
 -14   0  -2 369.168 15.3343   3
 -14   0  -2 398.733 15.3019   4
 -14   0  -2 369.305 16.7316   5
  15   0   2 -1.5033 1.23466   5
  15   0   2 1.38163 1.90243   3
 -15   0  -2 1.73307 1.57102   4
 -15   0  -2 0.86329 2.02354   5
  15   0   2 -0.7624 1.27922   4
 -16   0  -2 1.11188 1.60682   4
  16   0   2 4.04736 2.26867   5
  16   0   2 1.15633 1.61101   4
  16   0   2 -0.7348 1.96734   3
 -16   0  -2 -2.5081 1.40604   5
  17   0   2 -1.4859 1.94696   3
 -17   0  -2 0.41868 2.05622   5
 -17   0  -2 -0.2431 1.54830   4
  17   0   2 0.47422 1.43565   4
  18   0   2 128.831 9.29551   3
 -18   0  -2 120.423 9.38911   5
 -18   0  -2 139.144 7.89253   4
  18   0   2 149.904 7.89891   4
 -19   0  -2 -1.1181 1.27386   4
  19   0   2 -0.8543 2.22620   3
 -19   0  -2 1.14606 2.28834   5
  19   0   2 -1.1876 1.33078   4
  20   0   2 46.2700 6.80322   3
 -20   0  -2 48.3358 4.44534   4
  21  -1  -2 0.00414 2.87261   3
 -21  -1   2 6.35177 2.98501   5
  21   1  -2 5.78065 3.03217   3
 -21   1   2 4.64243 3.08161   5
  20  -1  -2 52.6730 9.31846   5
  20  -1  -2 74.9719 5.45308   4
 -20  -1   2 75.9815 6.91791   5
 -20  -1   2 76.6772 5.52515   3
  20  -1  -2 74.0463 7.10810   3
  20   1  -2 78.0645 6.93711   3
  20   1  -2 74.0201 6.55599   5
  20   1  -2 72.9519 4.28212   4
 -20   1   2 77.2990 7.25617   5
  19  -1  -2 9.27857 3.21919   5
  19  -1  -2 5.83081 2.96287   3
  19  -1  -2 7.95547 2.40108   4
 -19  -1   2 7.44315 3.02149   5
 -19   1   2 7.45634 2.48815   4
  19   1  -2 8.40981 1.74078   4
 -19   1   2 11.9105 3.73404   5
  19   1  -2 6.82684 3.13035   3
  19   1  -2 4.35405 2.56441   5
  18  -1  -2 16.1014 3.98807   3
 -18  -1   2 14.5054 2.67381   3
  18  -1  -2 15.3240 2.92962   4
 -18  -1   2 9.38761 3.06191   5
  18   1  -2 9.00245 3.12138   5
 -18   1   2 13.0983 3.68093   5
 -18   1   2 13.3029 2.76438   3
  18   1  -2 11.8774 1.98323   4
  18   1  -2 4.24891 2.97118   3
 -18   1   2 12.7344 2.92988   4
  17  -1  -2 3.73758 2.20401   5
 -17  -1   2 4.53765 1.81176   3
  17  -1  -2 1.98376 1.72227   4
  17  -1  -2 1.93464 2.35517   3
 -17  -1   2 0.13706 1.94160   5
  17   1  -2 3.31263 1.41005   4
  17   1  -2 3.28957 2.48306   3
  17   1  -2 0.97020 2.02107   5
 -17   1   2 3.29161 2.56162   5
 -17   1   2 4.55758 1.90284   4
 -17   1   2 1.39613 1.74453   3
  16  -1  -2 2.63947 1.90828   5
  16  -1  -2 0.81733 1.81957   4
  16  -1  -2 4.11633 2.43842   3
 -16  -1   2 -0.0436 1.42553   3
 -16  -1   2 0.80366 1.90560   5
 -16   1   2 3.96865 2.42805   5
 -16   1   2 1.92534 1.71646   4
  16   1  -2 -0.4306 1.84855   3
  16   1  -2 3.13164 2.03339   5
  16   1  -2 3.12626 1.32097   4
  15  -1  -2 10.6277 2.57669   5
  15  -1  -2 16.9349 3.44926   3
  15  -1  -2 12.5666 2.68751   4
 -15  -1   2 12.6252 3.01380   5
 -15  -1   2 10.1783 2.25443   3
  15   1  -2 14.3280 3.20405   3
 -15   1   2 7.89203 3.13036   5
 -15   1   2 11.8475 2.55585   4
 -15   1   2 10.1750 2.25625   3
  15   1  -2 11.3396 2.76507   5
  14  -1  -2 267.812 12.2635   5
  14  -1  -2 295.526 12.5669   3
 -14  -1   2 285.172 12.5084   5
 -14  -1   2 285.655 10.5656   4
 -14  -1   2 261.220 11.0416   3
  14  -1  -2 276.081 11.6650   4
  14   1  -2 291.023 12.1946   3
 -14   1   2 276.314 11.8577   4
 -14   1   2 276.081 11.2520   3
 -14   1   2 292.527 12.9069   5
  14   1  -2 277.175 12.7892   6
  14   1  -2 276.285 10.3346   4
  14   1  -2 278.445 11.9194   5
 -13  -1   2 43.0978 2.89802   4
 -13  -1   2 45.0503 3.29186   3
  13  -1  -2 42.4247 3.62714   4
 -13  -1   2 47.5239 4.08962   5
  13  -1  -2 37.8254 4.46833   3
  13  -1  -2 48.2189 5.03063   5
  13  -1  -2 43.2309 5.34778   6
  13   1  -2 43.0951 5.48990   6
  13   1  -2 43.2425 3.70774   5
  13   1  -2 46.2195 2.82061   4
 -13   1   2 41.7978 3.67406   4
  13   1  -2 39.2121 4.34211   3
 -13   1   2 47.4311 5.23172   5
 -13   1   2 38.6345 3.34275   3
 -12  -1   2 2.33108 1.04139   4
 -12  -1   2 1.93897 1.09828   3
  12  -1  -2 1.71171 1.41611   5
  12  -1  -2 1.81459 1.47498   3
  12  -1  -2 2.05558 1.38138   4
 -12  -1   2 2.80593 1.47384   5
  12   1  -2 0.65145 1.16036   3
 -12   1   2 2.76253 1.54141   5
  12   1  -2 3.43192 1.48928   5
  12   1  -2 3.54486 1.07709   4
  12   1  -2 1.25116 1.62722   6
 -12   1   2 2.85528 1.40828   3
 -12   1   2 2.20231 1.36942   4
  11  -1  -2 26.0815 3.32519   3
 -11  -1   2 27.8796 2.35183   3
  11  -1  -2 34.1072 4.23874   5
 -11  -1   2 26.7579 2.10801   4
  11  -1  -2 35.6815 3.02754   4
  11  -1  -2 29.5388 3.94195   6
 -11  -1   2 25.5516 3.16458   5
 -11   1   2 29.8032 2.57747   3
  11   1  -2 31.7919 2.78504   5
 -11   1   2 31.4459 3.79113   5
  11   1  -2 26.1241 3.55210   6
 -11   1   2 29.1164 3.29514   4
  11   1  -2 28.6749 4.71448   3
  11   1  -2 26.7565 2.04563   4
  10  -1  -2 617.046 21.6434   5
 -10  -1   2 614.642 21.6590   5
  10  -1  -2 646.089 21.5390   3
 -10  -1   2 615.379 21.1084   3
  10  -1  -2 606.972 22.6074   6
 -10  -1   2 609.197 20.3135   4
  10  -1  -2 618.104 21.4993   4
  10   1  -2 632.004 20.0420   4
 -10   1   2 614.924 20.9398   3
 -10   1   2 617.999 21.5546   4
 -10   1   2 618.003 21.9392   5
  10   1  -2 617.991 21.2994   3
  10   1  -2 601.664 22.0937   6
  10   1  -2 634.987 21.1884   5
  -9  -1   2 507.393 17.1351   5
   9  -1  -2 475.446 18.2403   6
  -9  -1   2 478.217 16.3247   3
   9  -1  -2 478.178 17.2580   5
  -9  -1   2 478.174 16.0690   4
   9  -1  -2 501.666 18.0646   4
   9  -1  -2 477.947 17.0984   3
  -9   1   2 486.619 17.5284   5
   9   1  -2 482.302 17.5315   6
   9   1  -2 507.110 16.8285   3
  -9   1   2 476.866 17.3264   4
   9   1  -2 495.513 16.8529   5
  -9   1   2 478.204 16.6243   3
   9   1  -2 478.177 15.8779   4
  -8  -1   2 688.908 21.7736   4
   8  -1  -2 688.175 22.9998   4
  -8  -1   2 693.436 22.1895   3
   8  -1  -2 677.265 23.0177   5
   8  -1  -2 682.797 23.8020   6
   8   1  -2 662.992 23.2578   6
   8   1  -2 707.266 21.8106   4
  -8   1   2 688.495 23.2593   5
  -8   1   2 636.895 22.7952   4
   7  -1  -2 131.865 5.89094   4
   7  -1  -2 134.564 5.89089   5
   7  -1  -2 123.965 6.36231   6
   7  -1  -2 140.581 5.78510   3
  -7  -1   2 128.189 5.07353   3
  -7  -1   2 136.039 5.58607   5
   7   1  -2 131.212 5.42094   5
   7   1  -2 135.746 4.81383   4
  -7   1   2 131.372 5.99165   5
   7   1  -2 126.008 5.93152   6
  -7   1   2 130.511 5.83983   4
   7   1  -2 135.498 5.37489   3
  -7   1   2 133.356 5.42257   3
   6  -1  -2 865.926 28.7602   6
  -5  -1   2 17.7053 1.14961   3
   5  -1  -2 14.7950 1.79847   4
   5  -1  -2 17.9517 1.90587   5
   5  -1  -2 16.6428 1.49256   3
  -5  -1   2 16.6682 1.34115   5
  -5   1   2 19.7754 1.70764   5
   5   1  -2 17.3677 0.98441   4
  -5   1   2 16.6640 1.87571   4
   5   1  -2 17.5963 1.30612   5
   5   1  -2 18.3203 1.25902   3
   5   1  -2 16.6583 1.52339   6
  -5   1   2 19.1251 1.43523   3
   4  -1  -2 318.203 11.1004   4
   4  -1  -2 332.879 11.0470   5
  -4  -1   2 323.880 10.2989   3
  -4   1   2 313.939 11.0391   4
   4   1  -2 309.260 10.8615   6
   3  -1  -2 1222.26 47.2729   2
   3   1  -2 1278.59 42.9800   2
   3   1  -2 1272.73 42.8627   2
  -2  -1   2 4.47351 0.50195   4
   2  -1  -2 3.69525 0.78981   4
   2  -1  -2 3.64835 0.70664   5
   2  -1  -2 3.72375 0.67308   3
   2  -1  -2 4.85444 0.81641   3
  -2   1   2 3.52200 0.73571   3
   2   1  -2 3.76915 0.48167   5
  -2   1   2 4.69362 0.70044   3
  -2   1   2 6.77070 0.92138   5
   2   1  -2 4.52242 0.51199   4
  -1  -1   2 452.179 17.9867   2
   1  -1  -2 451.444 20.1551   2
   1   1  -2 458.039 18.1164   2
  -1   1   2 460.414 20.3831   2
   0  -1  -2 1682.14 54.8322   2
   0   1  -2 1322.63 50.9973   2
   1  -1   2 53.2015 2.60803   5
  -1  -1  -2 61.8336 2.65271   5
   1  -1   2 55.2733 2.56033   6
  -1  -1  -2 55.8282 2.56086   3
   1  -1   2 56.0824 2.68061   4
   1   1   2 62.7336 2.66352   5
  -1   1  -2 58.1481 2.73663   4
   1   1   2 64.8605 2.66620   3
  -1   1  -2 70.2524 2.84676   5
  -1   1  -2 54.6295 2.56708   6
   2  -1   2 382.190 12.9065   5
  -2   1  -2 372.486 12.9153   5
  -2   1  -2 392.002 12.9659   4
   3  -1   2 1.37340 0.73263   5
  -3  -1  -2 0.78406 0.41421   4
   3  -1   2 0.53542 0.63484   4
   3  -1   2 1.53272 0.74310   3
  -3  -1  -2 1.24975 0.75966   6
   3  -1   2 0.93934 0.76898   6
  -3  -1  -2 0.03546 0.56564   5
  -3  -1  -2 1.03842 0.54642   3
  -3   1  -2 0.79148 0.66642   5
   3   1   2 1.21214 0.64646   5
  -3   1  -2 0.08610 0.67781   4
  -3   1  -2 0.62330 0.56332   3
   3   1   2 0.22108 0.55066   6
   3   1   2 1.04599 0.59694   3
  -3   1  -2 0.56112 0.74685   6
   4  -1   2 217.928 8.13833   3
   4  -1   2 205.410 8.18526   5
  -4  -1  -2 218.666 7.79323   3
   4  -1   2 203.288 8.04130   4
   4  -1   2 205.801 8.29973   6
  -4  -1  -2 213.714 7.43062   4
  -4  -1  -2 205.050 8.09476   6
  -4  -1  -2 218.142 8.07505   5
  -4   1  -2 230.175 8.00287   3
   4   1   2 211.501 8.01172   6
  -4   1  -2 214.809 8.45522   6
   4   1   2 213.652 7.36084   4
   4   1   2 216.684 7.98402   3
   4   1   2 217.871 7.94895   5
  -4   1  -2 207.776 8.30983   5
  -4   1  -2 213.187 8.22005   4
   5  -1   2 1041.28 49.0526   2
   5  -1   2 1020.86 45.0224   1
  -5  -1  -2 1010.41 46.0151   2
  -5   1  -2 1093.00 44.4439   1
   5   1   2 1092.41 43.5237   1
   5   1   2 1071.53 47.2958   2
  -5   1  -2 1059.69 47.9827   2
   6  -1   2 111.672 5.39597   5
   6  -1   2 105.215 5.55211   6
  -6  -1  -2 111.514 5.23601   5
  -6  -1  -2 109.774 4.51388   4
  -6  -1  -2 103.154 4.96650   3
   6  -1   2 102.503 5.16400   3
   6  -1   2 99.0773 5.00221   4
  -6  -1  -2 113.427 5.42895   6
   6   1   2 111.622 4.35285   4
   6   1   2 108.363 5.07319   3
   6   1   2 106.450 5.13370   5
  -6   1  -2 108.372 5.24348   4
  -6   1  -2 116.603 5.15523   3
   6   1   2 110.136 5.29982   6
  -6   1  -2 99.9167 5.54049   6
  -6   1  -2 112.436 5.52866   5
   7  -1   2 27.7783 3.19861   6
  -7  -1  -2 32.3117 2.91006   6
   7  -1   2 29.8884 2.47343   4
   7  -1   2 28.6721 2.60666   5
  -7  -1  -2 30.0751 2.38986   3
  -7  -1  -2 25.5834 2.46993   5
  -7  -1  -2 27.0787 2.04730   4
   7  -1   2 27.3763 2.65047   3
  -7   1  -2 27.2719 3.25923   5
  -7   1  -2 28.3119 3.34890   6
   7   1   2 29.4147 2.50170   5
   7   1   2 29.3647 1.92044   4
   7   1   2 35.9023 2.80758   6
   7   1   2 29.9304 2.50441   3
  -7   1  -2 28.0771 2.53880   4
  -7   1  -2 25.3204 2.38387   3
   8  -1   2 9.49524 1.86503   5
   8  -1   2 11.6329 2.40690   3
  -8  -1  -2 9.94923 1.86529   5
   8  -1   2 14.5148 2.52440   6
  -8  -1  -2 12.5452 2.30665   6
   8  -1   2 10.0810 1.81314   4
  -8  -1  -2 14.2128 1.80696   4
   8   1   2 13.8191 2.17678   5
   8   1   2 9.51313 1.35647   4
   8   1   2 13.5705 2.18462   3
  -8   1  -2 16.8128 2.49857   4
  -8   1  -2 8.14130 1.91310   5
   9  -1   2 124.091 6.93060   6
  -9  -1  -2 138.724 7.17849   6
  -9  -1  -2 128.833 6.65730   5
   9  -1   2 131.640 6.69307   3
   9  -1   2 139.166 6.42650   4
  -9  -1  -2 121.138 6.08119   3
  -9  -1  -2 115.679 5.63286   4
   9  -1   2 134.160 6.72530   5
  -9   1  -2 124.963 6.90360   5
   9   1   2 131.830 5.43467   4
  -9   1  -2 113.513 6.29603   4
   9   1   2 138.406 6.61831   3
   9   1   2 129.288 6.69173   6
  -9   1  -2 126.545 6.21958   3
   9   1   2 140.776 6.64402   5
  -9   1  -2 137.724 7.38699   6
 -10  -1  -2 20.8495 3.41907   6
  10  -1   2 25.0782 3.56049   3
 -10  -1  -2 27.7099 3.68413   5
 -10  -1  -2 25.0851 2.76698   4
  10  -1   2 23.6473 3.53119   6
  10  -1   2 21.3314 3.16391   5
 -10  -1  -2 22.7278 2.86451   3
  10  -1   2 27.9003 3.20675   4
 -10   1  -2 20.8489 3.08605   4
  10   1   2 32.9331 3.81672   3
  10   1   2 32.1067 3.61565   5
 -10   1  -2 31.4423 4.02972   5
 -10   1  -2 27.4421 3.35346   3
  10   1   2 29.5484 3.70083   6
  10   1   2 24.5531 2.08508   4
 -10   1  -2 26.1151 3.84884   6
  11  -1   2 57.4132 4.58481   5
 -11  -1  -2 54.4160 3.94581   3
  11  -1   2 55.3041 4.82779   6
 -11  -1  -2 54.0739 4.44762   5
 -11  -1  -2 59.9188 4.94266   6
  11  -1   2 58.0210 4.58185   3
  11  -1   2 61.1203 4.17027   4
 -11  -1  -2 57.6225 3.73428   4
  11   1   2 58.8739 4.76001   6
 -11   1  -2 56.9500 5.02437   6
  11   1   2 49.6862 4.10534   5
 -11   1  -2 61.3155 5.08603   4
 -11   1  -2 58.0250 4.16830   3
  11   1   2 53.3279 4.33178   3
 -11   1  -2 52.6826 4.63430   5
  12  -1   2 45.3027 5.02444   3
  12  -1   2 46.9879 4.34136   5
 -12  -1  -2 45.8750 4.37431   5
  12  -1   2 48.6031 3.87833   4
 -12  -1  -2 53.4795 5.88533   6
  12  -1   2 60.9948 5.16232   6
 -12  -1  -2 52.9143 3.96380   3
 -12  -1  -2 49.4772 3.59348   4
  12   1   2 53.8233 3.25755   4
  12   1   2 48.4685 4.24027   3
  12   1   2 42.7766 4.91614   6
 -12   1  -2 52.5249 5.96159   6
 -12   1  -2 50.9710 5.46265   3
 -12   1  -2 51.0555 4.66062   5
 -12   1  -2 43.8536 4.14813   4
  12   1   2 41.8723 4.06585   5
  13  -1   2 27.7988 3.54890   4
  13  -1   2 25.2606 4.08720   3
 -13  -1  -2 24.3481 3.73607   3
 -13  -1  -2 22.3440 3.87475   5
 -13  -1  -2 28.6626 4.52441   6
  13  -1   2 21.5190 3.59094   5
 -13  -1  -2 26.8808 3.29321   4
  13   1   2 26.0836 2.72974   4
 -13   1  -2 32.0228 4.79297   5
 -13   1  -2 23.1016 4.25651   6
  13   1   2 22.4407 3.96060   6
  13   1   2 23.9419 3.85733   3
 -13   1  -2 25.9038 3.46351   3
  13   1   2 31.0689 4.19471   5
 -13   1  -2 24.2733 3.67193   4
  14  -1   2 17.5509 3.02949   4
 -14  -1  -2 18.3235 2.77070   4
 -14  -1  -2 13.9504 3.34862   5
 -14  -1  -2 15.0206 2.90048   3
 -14  -1  -2 12.8233 3.38062   6
  14  -1   2 9.76865 2.98914   3
  14   1   2 14.7046 3.15481   5
  14   1   2 13.3336 2.14303   4
 -14   1  -2 11.1274 2.60941   3
  14   1   2 15.5239 3.26849   3
 -14   1  -2 22.4186 4.33555   5
 -14   1  -2 10.5337 2.74649   4
 -15  -1  -2 -1.5096 1.17301   4
  15  -1   2 0.02138 1.78764   5
 -15  -1  -2 -1.6700 1.63946   5
 -15  -1  -2 0.24301 1.33715   3
  15  -1   2 0.22752 1.92411   3
 -15  -1  -2 -1.2005 1.64890   6
  15   1   2 -0.9323 1.63072   3
 -15   1  -2 -0.2199 2.05499   5
 -15   1  -2 -0.3631 1.56644   4
  15   1   2 -0.8094 0.99129   4
 -16  -1  -2 15.6317 3.81882   5
  16  -1   2 18.4778 3.21922   4
  16  -1   2 15.2499 3.80689   3
  16  -1   2 13.7733 3.44650   5
  16   1   2 18.4781 2.54333   4
  16   1   2 11.7821 3.37986   3
  16   1   2 11.7392 3.19939   5
 -16   1  -2 20.6144 4.41206   5
 -16   1  -2 15.1804 3.29158   4
  17  -1   2 10.2898 2.63721   4
 -17  -1  -2 10.8251 3.60488   5
 -17  -1  -2 11.2095 2.65926   4
  17  -1   2 12.9656 3.58795   3
  17   1   2 4.40130 2.30845   5
 -17   1  -2 10.4687 2.90745   4
  17   1   2 9.74912 2.05773   4
  17   1   2 12.4582 3.51989   3
 -17   1  -2 10.7997 3.52941   5
  18  -1   2 31.1549 5.41682   3
 -18  -1  -2 50.2008 6.76864   5
 -18  -1  -2 46.8239 4.03637   4
  18   1   2 41.8738 3.55016   4
  18   1   2 45.6884 6.33980   3
 -18   1  -2 49.0411 5.67916   4
 -18   1  -2 51.1976 6.81823   5
 -19  -1  -2 0.33915 1.39787   4
 -19  -1  -2 2.22375 2.87149   5
  19  -1   2 -0.1437 2.31227   3
 -19   1  -2 3.29606 2.14907   4
 -19   1  -2 0.08049 2.26737   5
  19   1   2 0.40580 2.51356   3
  19   1   2 -0.4504 1.28148   4
  20  -1   2 17.9894 4.87426   3
 -20  -1  -2 13.5972 4.24516   5
 -20  -1  -2 21.5460 3.04475   4
 -20   1  -2 20.1737 3.64295   4
 -20   1  -2 19.4433 4.89097   5
  20   1   2 16.9522 4.68985   3
 -21  -2   2 -0.7504 1.91866   5
  21  -2  -2 -0.8497 2.43422   3
 -21   2   2 -0.2013 2.25791   5
  21   2  -2 4.47714 3.00817   3
 -20  -2   2 9.77038 2.71030   3
  20  -2  -2 12.5711 4.21239   3
 -20  -2   2 13.6505 3.70086   5
 -20   2   2 18.4389 3.77582   4
  20   2  -2 13.7749 3.70308   3
 -20   2   2 9.63683 3.76355   5
  20   2  -2 11.7780 4.04315   5
 -19  -2   2 15.1862 3.79359   5
  19  -2  -2 11.4473 3.80331   3
  19  -2  -2 13.7306 4.25986   5
 -19  -2   2 16.8011 2.91140   3
  19   2  -2 10.1779 3.32408   3
 -19   2   2 16.3578 4.52813   5
  19   2  -2 17.8996 3.85866   5
 -19   2   2 16.0192 3.44151   4
 -18  -2   2 3.32528 1.77530   3
  18  -2  -2 6.74123 3.06123   3
  18  -2  -2 8.35947 2.93587   5
 -18  -2   2 5.37872 2.73604   5
 -18   2   2 6.69810 3.19379   5
  18   2  -2 1.20953 2.29785   3
  18   2  -2 2.07960 2.09601   5
 -18   2   2 1.70538 2.00222   4
  17  -2  -2 -0.1615 2.47057   3
  17  -2  -2 1.28974 1.76164   4
 -17  -2   2 -0.4524 1.34122   3
  17   2  -2 1.00877 1.96234   5
 -17   2   2 2.47337 2.27181   5
 -17   2   2 2.20003 1.59716   3
  17   2  -2 -0.4722 1.83872   3
 -17   2   2 2.96975 1.94188   4
  16  -2  -2 130.521 8.25966   5
  16  -2  -2 116.671 8.22868   3
 -16  -2   2 133.844 6.89698   3
 -16  -2   2 135.773 8.33121   5
  16  -2  -2 137.711 8.03817   4
  16   2  -2 140.506 8.19167   3
 -16   2   2 142.846 8.09951   4
 -16   2   2 134.987 7.32138   3
 -16   2   2 157.266 9.87402   5
  16   2  -2 130.020 7.83729   5
  16   2  -2 140.672 5.25417   4
  15  -2  -2 1.75386 1.78206   5
 -15  -2   2 1.68561 1.41897   3
  15  -2  -2 1.79110 2.04207   3
 -15  -2   2 3.09603 1.90669   5
 -15   2   2 -0.7336 1.31033   3
 -15   2   2 1.43674 1.85910   5
  15   2  -2 2.68263 1.92856   6
 -15   2   2 2.06269 1.81790   4
  15   2  -2 1.33562 0.70695   4
  15   2  -2 -0.3653 1.75799   3
  15   2  -2 1.09506 1.72172   5
 -14  -2   2 55.3387 4.58572   5
  14  -2  -2 49.1613 5.54869   5
  14  -2  -2 50.3123 5.63158   3
  14  -2  -2 49.3352 4.49251   4
 -14  -2   2 50.5121 3.65259   3
  14   2  -2 47.1344 4.12866   5
  14   2  -2 50.4609 4.38020   3
 -14   2   2 45.7712 5.48449   5
  14   2  -2 50.5929 4.57145   6
  14   2  -2 47.1284 2.38128   4
 -14   2   2 41.2698 4.36018   3
 -14   2   2 52.0211 4.61302   4
  13  -2  -2 38.6442 5.07912   6
 -13  -2   2 31.1049 3.80478   5
 -13  -2   2 30.1418 2.72097   3
  13  -2  -2 28.1426 3.93625   3
  13  -2  -2 26.5573 3.82783   5
  13  -2  -2 26.6832 3.84502   4
  13   2  -2 28.8458 1.67730   4
  13   2  -2 32.9897 3.87309   3
 -13   2   2 24.2004 3.80457   5
 -13   2   2 30.7953 3.45866   3
  13   2  -2 23.1180 3.64105   5
 -13   2   2 29.0216 3.88369   4
  13   2  -2 32.8047 4.16414   6
 -12  -2   2 9.63612 2.15499   5
  12  -2  -2 13.0347 2.75012   3
 -12  -2   2 7.70379 1.65828   3
  12  -2  -2 10.9085 2.64585   4
  12  -2  -2 5.74255 2.37651   6
  12  -2  -2 8.43817 2.25945   5
 -12   2   2 12.1486 2.27803   3
  12   2  -2 9.30825 1.95386   5
 -12   2   2 13.3170 2.79710   5
  12   2  -2 12.8671 2.37417   3
  12   2  -2 7.57311 2.22700   6
 -12   2   2 11.5353 2.57295   4
  12   2  -2 8.84219 0.98769   4
  11  -2  -2 311.710 12.8389   3
 -11  -2   2 310.437 12.4805   5
  11  -2  -2 317.853 12.9374   5
 -11  -2   2 314.417 12.5352   3
  11  -2  -2 317.235 12.8759   4
  11  -2  -2 298.883 13.5750   6
 -11   2   2 338.313 13.4739   5
  11   2  -2 294.794 12.5951   6
  11   2  -2 317.985 12.1887   5
 -11   2   2 297.472 11.9960   3
  11   2  -2 323.670 10.1021   4
  10  -2  -2 0.68863 0.98529   5
  10  -2  -2 -0.9238 1.39913   4
 -10  -2   2 2.12395 0.90484   3
  10  -2  -2 1.30587 1.48548   6
 -10  -2   2 0.92595 1.01565   5
  10   2  -2 0.47973 0.40176   4
 -10   2   2 2.89252 1.43396   5
  10   2  -2 1.89878 1.09964   5
 -10   2   2 0.96047 1.26108   4
  10   2  -2 2.51373 1.12594   3
  10   2  -2 1.06288 1.14130   6
   9  -2  -2 6.93678 1.82868   3
   9  -2  -2 10.4756 2.33237   5
   9  -2  -2 6.07990 1.75586   4
  -9  -2   2 9.04597 1.51104   3
   9  -2  -2 7.31144 2.16215   6
  -9  -2   2 7.46801 1.60417   5
   9   2  -2 5.60268 1.36511   3
  -9   2   2 7.66059 2.04033   4
  -9   2   2 9.26516 2.12628   5
   9   2  -2 10.1231 1.89936   6
  -9   2   2 5.03277 1.46578   3
   9   2  -2 7.66655 1.55169   5
  -8  -2   2 48.0619 2.77215   3
   8  -2  -2 56.0660 3.74970   5
   8  -2  -2 55.1133 4.06392   6
   8  -2  -2 56.3497 3.63463   3
   8  -2  -2 47.5793 3.61942   4
  -8  -2   2 62.6455 3.38485   5
   8   2  -2 48.7134 3.26598   6
  -8   2   2 48.6757 3.16674   3
  -8   2   2 57.2606 3.92013   5
   8   2  -2 48.5601 3.03164   5
  -8   2   2 46.7688 3.67926   4
   8   2  -2 50.5384 3.05835   3
  -7  -2   2 60.9670 3.04216   3
  -7  -2   2 65.4671 3.36341   5
   7  -2  -2 63.4097 3.92494   5
   7  -2  -2 71.9370 3.89388   3
   7  -2  -2 59.8525 3.92729   4
   7  -2  -2 62.9393 4.19869   6
   7   2  -2 60.5686 3.46302   6
  -7   2   2 64.5240 4.01306   5
  -7   2   2 64.1993 3.98231   4
   7   2  -2 63.0634 3.32995   5
   7   2  -2 64.7744 3.29549   3
  -7   2   2 59.2100 3.50993   3
  -6  -2   2 31.7678 1.90805   3
  -6  -2   2 30.9461 2.03511   5
   6  -2  -2 32.5907 2.41811   3
   6  -2  -2 30.9033 2.52416   5
   6   2  -2 28.4241 2.00221   3
  -6   2   2 31.0334 2.62333   5
  -6   2   2 31.3581 2.26577   3
   6   2  -2 31.8130 2.05435   5
   6   2  -2 30.3440 2.11432   6
  -6   2   2 30.5751 2.68286   4
   5  -2  -2 93.1418 4.67221   5
   5  -2  -2 100.015 4.45243   3
  -5  -2   2 103.370 3.96139   5
  -5  -2   2 92.1220 3.82579   3
   5  -2  -2 88.0638 4.68923   4
  -5   2   2 87.5814 4.57471   5
   5   2  -2 94.6760 4.02728   3
  -5   2   2 92.9350 4.72266   4
   5   2  -2 91.5405 4.01280   5
  -5   2   2 88.8392 4.20607   3
   5   2  -2 86.8871 3.88307   6
  -4  -2   2 172.393 5.86380   5
   4  -2  -2 152.431 6.61850   4
   4  -2  -2 153.455 6.51781   5
   4  -2  -2 156.229 6.25640   3
  -4  -2   2 156.117 5.70057   3
  -4  -2   2 154.250 5.11680   4
   4   2  -2 159.726 5.91489   3
  -4   2   2 153.167 6.54319   5
   4   2  -2 155.076 5.90861   5
  -4   2   2 157.926 6.62536   4
   4   2  -2 154.498 5.58664   6
  -4   2   2 162.501 6.20120   3
   3  -2  -2 354.429 12.3978   5
   3  -2  -2 353.348 12.4612   4
   3   2  -2 350.517 11.4675   4
  -3   2   2 353.643 12.3211   3
  -3   2   2 336.433 12.3539   4
   3   2  -2 358.021 11.1870   6
  -3   2   2 361.527 12.4333   5
   3   2  -2 351.166 11.8348   3
   2  -2  -2 1429.93 56.4386   2
  -2  -2   2 1440.30 52.3400   2
   2   2  -2 1457.83 52.8980   2
   1  -2  -2 54.5270 2.77951   5
   1  -2  -2 52.4400 2.77435   3
  -1  -2   2 49.9513 2.53497   4
   1  -2  -2 45.7594 2.68223   4
  -1  -2   2 54.7444 2.55984   5
  -1  -2   2 49.8332 1.84776   6
  -1  -2   2 48.3805 2.53874   5
  -1   2   2 51.6649 2.58072   3
  -1   2   2 51.1729 2.76775   5
   1   2  -2 50.8411 2.58133   4
  -1   2   2 49.4301 2.72992   3
   0  -2  -2 270.189 9.55082   4
   0  -2  -2 270.254 9.70975   3
   0  -2   2 289.187 9.72157   4
   0  -2   2 271.733 9.04160   6
   0  -2   2 280.871 9.69714   5
   0   2  -2 278.494 9.67727   5
   0   2  -2 262.794 9.71011   4
   0   2   2 284.681 9.73880   3
   0   2  -2 276.672 9.42845   3
   1  -2   2 111.458 4.96358   5
   1  -2   2 118.114 5.03182   4
   1  -2   2 117.845 4.62973   6
  -1  -2  -2 128.032 4.54485   6
  -1  -2  -2 111.509 4.85780   3
   1  -2   2 128.284 4.86676   3
  -1  -2  -2 117.120 4.87079   5
   1   2   2 123.284 4.97418   5
  -1   2  -2 109.916 5.11040   4
  -1   2  -2 133.319 4.91342   3
  -1   2  -2 111.601 4.66128   6
  -1   2  -2 125.153 5.10718   5
   1   2   2 130.856 4.58330   6
   1   2   2 110.765 4.93224   3
   2   2   2 2963.13 105.801   2
  -2   2  -2 2947.63 108.642   2
  -3  -2  -2 1517.06 57.4233   2
   3   2   2 1428.66 54.8240   1
   4  -2   2 783.077 25.7811   4
   4  -2   2 764.644 25.6847   6
   5  -2   2 62.6370 3.82055   6
   5  -2   2 55.8531 3.62131   4
   5  -2   2 54.6053 3.47414   3
  -5  -2  -2 53.0630 3.26903   6
  -5  -2  -2 62.6680 2.65930   4
  -5  -2  -2 62.6905 3.54704   5
   5   2   2 60.5038 3.46871   3
  -5   2  -2 63.7082 3.94228   6
  -5   2  -2 54.7599 3.70373   4
  -5   2  -2 60.1605 3.50196   3
   5   2   2 55.5546 3.18078   6
  -5   2  -2 58.8253 3.79847   5
   5   2   2 65.3298 3.58336   5
   6  -2   2 1046.30 34.5479   4
   6  -2   2 1052.17 34.8279   6
  -7  -2  -2 23.9022 2.70335   3
  -7  -2  -2 27.3644 1.82082   4
  -7  -2  -2 27.3285 2.61476   5
  -7  -2  -2 26.3787 3.05179   6
   7  -2   2 34.3644 3.73121   6
   7  -2   2 31.4152 3.50643   5
   7  -2   2 24.7308 2.99589   3
   7  -2   2 28.9617 3.32217   4
  -7   2  -2 28.0621 3.31903   4
  -7   2  -2 29.2869 3.49231   5
  -7   2  -2 27.5253 2.57571   3
   7   2   2 27.3802 2.48010   6
  -7   2  -2 31.7486 3.67068   6
   7   2   2 29.3276 2.58332   5
   7   2   2 27.7005 3.04659   3
   8  -2   2 127.961 6.61302   3
  -8  -2  -2 136.639 6.21537   3
   8  -2   2 125.577 6.65805   5
  -8  -2  -2 132.060 6.62481   6
  -8  -2  -2 123.450 5.17017   4
   8  -2   2 125.882 6.89723   6
   8  -2   2 134.670 6.59569   4
  -8  -2  -2 126.161 6.39163   5
   8   2   2 127.713 6.34509   5
  -8   2  -2 127.358 7.12192   6
  -8   2  -2 120.475 6.58272   4
   8   2   2 138.527 6.40590   6
  -8   2  -2 122.898 6.78871   5
  -8   2  -2 134.108 6.36256   3
  -9  -2  -2 78.9342 4.61244   3
  -9  -2  -2 79.1750 5.84384   6
   9  -2   2 87.3509 5.60442   6
   9  -2   2 75.6791 5.10928   3
   9  -2   2 74.0729 5.00180   5
   9  -2   2 82.7433 5.12261   4
  -9  -2  -2 78.4568 3.83618   4
  -9  -2  -2 81.8023 5.04806   5
  -9   2  -2 81.6141 5.65963   6
   9   2   2 82.6474 4.97156   5
  -9   2  -2 79.4731 5.37284   5
   9   2   2 78.5830 4.84224   3
   9   2   2 86.8979 4.97271   6
  -9   2  -2 81.6990 4.83292   3
  10  -2   2 23.4159 3.44002   3
 -10  -2  -2 24.9685 2.13371   4
  10  -2   2 28.6944 4.38792   6
 -10  -2  -2 26.9629 3.28953   3
 -10  -2  -2 24.9356 3.31736   5
 -10  -2  -2 29.8021 3.93357   6
  10  -2   2 23.7528 3.38389   4
  10  -2   2 25.1306 3.48214   5
 -10   2  -2 28.2136 3.47017   3
 -10   2  -2 26.6667 3.67218   4
  10   2   2 21.8836 3.03859   5
 -10   2  -2 30.3833 4.22464   6
  10   2   2 22.0501 3.06935   3
  10   2   2 30.4596 3.67161   6
 -10   2  -2 20.8972 3.41150   5
 -11  -2  -2 75.1515 5.31548   5
  11  -2   2 71.0818 5.69099   6
  11  -2   2 92.8430 5.93361   3
 -11  -2  -2 71.8691 4.05101   4
 -11  -2  -2 75.2425 4.86601   3
  11  -2   2 79.3458 5.53151   5
  11  -2   2 86.2546 5.39915   4
 -11  -2  -2 77.6689 5.63653   6
 -11   2  -2 88.9420 6.43001   6
 -11   2  -2 76.9214 5.59756   4
  11   2   2 80.5834 5.36835   6
 -11   2  -2 85.6778 5.98644   5
  11   2   2 86.2295 5.42607   3
  11   2   2 85.7695 5.46642   5
  12  -2   2 29.6169 4.28387   3
 -12  -2  -2 27.2119 3.56868   3
  12  -2   2 26.2802 4.03037   5
 -12  -2  -2 28.3118 4.54762   5
 -12  -2  -2 28.6121 2.89620   4
  12  -2   2 26.8492 3.74651   4
 -12  -2  -2 30.3177 4.24484   6
 -12   2  -2 29.5955 4.43827   5
 -12   2  -2 33.9437 4.35539   4
  12   2   2 28.0064 3.95958   3
 -12   2  -2 24.1187 3.47810   3
  12   2   2 29.2143 4.06506   6
  12   2   2 28.5495 3.96174   5
 -13  -2  -2 1.82232 1.22705   4
  13  -2   2 2.35397 1.90003   3
 -13  -2  -2 2.85684 2.03230   6
 -13  -2  -2 4.30183 2.96063   3
 -13  -2  -2 3.32370 2.07241   5
  13   2   2 1.99459 1.90961   6
 -13   2  -2 -0.2215 1.65614   5
  13   2   2 1.29093 1.80533   5
 -13   2  -2 3.50188 1.69045   3
 -13   2  -2 1.96559 1.95045   4
  13   2   2 2.69870 2.04692   3
  14  -2   2 203.678 10.9101   3
  14  -2   2 203.819 10.7136   5
 -14  -2  -2 207.163 8.55745   4
 -14  -2  -2 209.165 9.83481   3
 -14  -2  -2 218.719 11.4071   6
  14  -2   2 203.280 10.1728   4
 -14  -2  -2 237.764 11.2415   5
  14   2   2 195.259 10.3243   5
 -14   2  -2 195.668 10.5184   4
  14   2   2 203.808 10.5622   3
 -14   2  -2 207.826 11.2553   5
  15  -2   2 22.9555 4.23137   5
 -15  -2  -2 22.8481 2.79733   4
 -15  -2  -2 30.8826 5.02705   6
 -15  -2  -2 28.2085 4.57426   5
  15  -2   2 25.6746 3.82198   4
 -15  -2  -2 20.9864 3.42415   3
 -15   2  -2 26.8131 4.14429   4
  15   2   2 22.9635 3.99492   3
 -15   2  -2 22.6847 4.62350   5
  15   2   2 22.5435 4.88833   5
 -16  -2  -2 83.1294 6.89973   5
  16  -2   2 94.4083 7.43746   3
 -16  -2  -2 92.9915 7.62973   6
 -16  -2  -2 84.5690 4.84486   4
  16   2   2 78.6045 6.73323   3
 -16   2  -2 91.1487 7.66334   5
  16   2   2 87.2834 6.62544   5
 -16   2  -2 94.3366 6.87481   4
  17  -2   2 1.28657 2.61912   3
 -17  -2  -2 1.18437 1.26952   4
 -17  -2  -2 0.12193 2.14440   5
  17   2   2 2.95506 2.25163   5
 -17   2  -2 0.65328 2.50985   5
  17   2   2 0.56969 2.38525   3
 -17   2  -2 2.32414 2.33796   4
 -18  -2  -2 21.6976 2.65557   4
 -18  -2  -2 27.7814 5.13472   5
  18  -2   2 15.8358 4.27762   3
 -18   2  -2 25.0893 5.25761   5
 -18   2  -2 28.1478 4.51343   4
  18   2   2 19.7440 4.31693   3
 -19  -2  -2 0.37778 2.53247   5
  19  -2   2 0.87955 2.37244   3
 -19  -2  -2 4.01329 1.44963   4
 -19   2  -2 2.13324 3.22895   5
 -19   2  -2 3.07077 2.56743   4
  19   2   2 1.30996 2.63533   3
  20  -2   2 129.223 10.1303   3
 -20   2  -2 141.654 9.08264   4
 -20   2  -2 131.811 10.5882   5
  20   2   2 137.693 10.0916   3
  21  -3  -2 -1.6310 2.44944   3
 -21  -3   2 1.73920 2.45907   5
 -21   3   2 3.60276 3.53357   5
 -21   3   2 1.16637 2.42073   4
  21   3  -2 -1.9386 2.17988   3
 -20  -3   2 269.113 13.9875   5
  20  -3  -2 282.127 14.8565   3
 -20   3   2 287.914 13.7915   4
 -20   3   2 265.079 15.5652   5
  20   3  -2 284.619 14.0936   3
 -19  -3   2 47.3904 3.95408   3
 -19  -3   2 42.5996 5.85162   5
  19  -3  -2 43.3226 6.46550   3
  19   3  -2 43.4362 5.71318   3
  19   3  -2 39.7190 5.67239   5
 -19   3   2 43.4375 6.66643   5
 -19   3   2 50.5949 6.28166   4
  18  -3  -2 195.159 11.2475   3
 -18  -3   2 186.349 10.5370   5
 -18  -3   2 181.612 8.60435   3
  18   3  -2 186.573 10.4161   3
 -18   3   2 186.020 11.4605   5
 -18   3   2 170.991 10.2344   4
  18   3  -2 182.702 10.0556   5
  17  -3  -2 95.0954 7.49663   3
 -17  -3   2 114.790 6.00591   3
  17  -3  -2 95.5522 7.49565   5
  17   3  -2 100.344 7.21377   3
 -17   3   2 97.1607 8.00946   5
 -17   3   2 106.690 7.52377   4
  17   3  -2 105.486 7.08014   5
 -16  -3   2 59.9999 5.44453   5
  16  -3  -2 58.2689 5.56997   5
 -16  -3   2 65.4423 4.47008   3
 -16   3   2 67.4101 6.42578   5
 -16   3   2 72.7131 5.81173   4
  16   3  -2 71.7997 5.63728   3
  16   3  -2 61.2796 5.25402   5
  15  -3  -2 17.3587 3.61081   4
  15  -3  -2 18.5512 3.74491   5
 -15  -3   2 19.0399 2.73357   3
 -15  -3   2 12.9863 3.03035   5
  15  -3  -2 11.9834 3.25104   3
 -15   3   2 13.7883 2.77619   3
  15   3  -2 18.5589 3.39194   3
 -15   3   2 18.8072 3.69528   4
 -15   3   2 21.1249 4.35003   5
  15   3  -2 21.7629 3.62801   5
  15   3  -2 22.1471 3.59151   6
  14  -3  -2 96.1693 6.61416   4
 -14  -3   2 90.3272 5.22716   3
 -14  -3   2 92.2388 6.15012   5
  14  -3  -2 87.0758 6.53428   5
  14  -3  -2 97.4365 6.64052   3
 -14   3   2 104.492 6.86492   4
 -14   3   2 107.452 7.37880   5
  14   3  -2 93.9780 6.07433   3
  14   3  -2 90.0221 5.92137   5
 -14   3   2 93.8643 5.91386   3
  13  -3  -2 32.3680 4.62983   3
  13  -3  -2 25.3064 4.09799   4
  13  -3  -2 22.7327 3.92692   5
 -13  -3   2 26.5305 3.01785   3
 -13  -3   2 26.7570 3.50457   5
  13   3  -2 29.8716 3.64575   3
 -13   3   2 28.8250 4.21717   4
  13   3  -2 24.3846 3.97583   5
 -13   3   2 20.2731 3.90284   5
  13   3  -2 25.8042 3.56088   6
  12  -3  -2 318.502 14.0657   5
  12  -3  -2 336.898 15.1190   6
  12  -3  -2 330.173 14.2388   4
 -12  -3   2 345.710 13.5580   5
 -12  -3   2 328.624 12.5576   3
  12  -3  -2 345.738 14.2834   3
  12   3  -2 332.942 13.3511   3
  12   3  -2 333.951 13.3779   5
 -12   3   2 311.508 13.0409   3
 -12   3   2 345.721 16.3684   5
  12   3  -2 328.714 13.4397   6
 -12   3   2 361.606 14.4871   4
  11  -3  -2 96.2566 6.09492   3
  11  -3  -2 81.2397 5.82548   5
  11  -3  -2 91.9309 6.03768   4
 -11  -3   2 95.2154 5.43256   5
 -11  -3   2 99.0081 5.26908   3
  11  -3  -2 87.1274 6.32059   6
  11   3  -2 95.7354 5.40710   6
  11   3  -2 95.3140 5.37764   3
 -11   3   2 98.3967 5.49383   3
 -11   3   2 95.8136 6.32606   5
 -11   3   2 100.803 6.24814   4
  11   3  -2 93.1727 5.32148   5
 -10  -3   2 345.100 12.9728   3
  10  -3  -2 315.817 14.3885   6
  10  -3  -2 369.083 14.0354   3
  10  -3  -2 354.513 14.1519   5
 -10  -3   2 340.008 13.0839   5
  10  -3  -2 337.071 14.1532   4
 -10   3   2 358.632 14.2972   4
  10   3  -2 355.961 13.1344   5
 -10   3   2 338.216 13.1619   3
 -10   3   2 331.970 14.3272   5
  10   3  -2 365.053 13.1817   3
  10   3  -2 318.396 12.9718   6
  -9  -3   2 4.88178 1.30554   3
   9  -3  -2 4.65658 1.87705   6
   9  -3  -2 4.82932 1.75536   5
  -9  -3   2 4.34842 1.36520   5
   9  -3  -2 5.08232 2.06221   4
   9  -3  -2 3.25161 1.41973   3
  -9   3   2 2.05193 1.34574   5
  -9   3   2 6.00062 1.61203   3
   9   3  -2 5.94206 1.49509   3
   9   3  -2 5.25036 1.43439   6
   9   3  -2 6.93721 1.57950   5
  -9   3   2 2.98272 1.64831   4
   8  -3  -2 209.702 9.51715   4
   8  -3  -2 204.127 9.63927   6
   8  -3  -2 192.122 9.19985   5
  -8  -3   2 230.317 8.69469   5
  -8  -3   2 209.291 8.17469   3
  -8   3   2 215.362 8.81317   3
  -8   3   2 215.491 9.57420   4
   8   3  -2 227.213 8.66651   3
  -8   3   2 204.838 9.50626   5
   8   3  -2 208.124 8.56366   5
   8   3  -2 210.494 8.29415   6
   7  -3  -2 87.5567 5.13841   5
   7  -3  -2 87.8447 4.83321   3
  -7  -3   2 81.1180 4.03089   3
   7  -3  -2 83.0716 5.23944   6
  -7  -3   2 90.1888 4.30294   5
   7  -3  -2 87.8072 5.19138   4
  -7   3   2 86.1609 5.15723   4
   7   3  -2 83.2948 4.28597   3
  -7   3   2 85.5085 4.58809   3
  -7   3   2 76.4164 4.90969   5
   7   3  -2 83.0949 3.96270   6
   7   3  -2 83.9609 4.32254   5
   6  -3  -2 1239.60 40.7830   4
   5  -3  -2 0.44182 0.87034   5
   5  -3  -2 0.44964 0.82344   3
  -5  -3   2 0.33614 0.64872   5
   5  -3  -2 0.42520 0.96047   4
  -5  -3   2 -0.2789 0.55186   3
  -5  -3   2 0.47719 0.34994   4
  -5   3   2 -0.0930 0.73601   3
  -5   3   2 0.17800 0.84919   5
   5   3  -2 0.53678 0.71504   3
  -5   3   2 -0.3356 0.88416   4
   5   3  -2 0.05750 0.61890   5
   5   3  -2 0.67308 0.46612   6
   5   3  -2 0.07633 0.35602   4
  -4  -3   2 6.03709 0.85303   4
  -4  -3   2 5.10950 1.04563   5
   4  -3  -2 5.02408 1.39306   5
   4  -3  -2 4.48864 1.23683   3
   4  -3  -2 4.88088 1.50998   4
   4   3  -2 7.10990 0.60993   6
   4   3  -2 5.70916 0.91295   4
  -4   3   2 6.71085 1.66371   4
  -4   3   2 5.90462 1.45201   5
   4   3  -2 6.90461 1.27105   3
  -4   3   2 4.52449 1.47220   3
   4   3  -2 4.57303 1.09469   5
   3  -3  -2 277.324 10.9272   5
  -3  -3   2 285.230 9.93824   4
  -3  -3   2 282.084 10.3244   5
   3  -3  -2 277.942 10.9987   4
   3  -3  -2 293.833 10.6813   3
   3   3  -2 285.210 10.0409   4
  -3   3   2 291.407 10.9996   4
   3   3  -2 292.623 10.4977   3
  -3   3   2 300.848 10.9373   5
  -3   3   2 296.074 10.9523   3
   3   3  -2 288.326 10.4861   5
  -3   3   2 281.856 10.5638   3
   2  -3  -2 1004.52 45.6931   2
  -2  -3   2 977.222 42.6840   2
   2  -3  -2 993.775 42.2332   1
  -2   3   2 1005.86 42.6659   1
   2   3  -2 993.827 40.1550   1
   2   3  -2 973.273 43.4764   2
  -2   3   2 935.077 46.0295   2
  -1  -3   2 4.42982 1.01944   5
  -1  -3   2 4.92778 0.63218   6
   1  -3  -2 4.62200 1.26859   4
   1  -3  -2 3.55874 1.08617   5
  -1  -3   2 5.20898 1.11648   5
  -1  -3   2 4.36426 1.09714   4
   1  -3  -2 5.20876 1.31198   3
  -1   3   2 6.48214 1.32964   3
  -1   3   2 2.94928 1.09358   5
  -1   3   2 4.48585 1.17072   3
  -1   3   2 3.42763 1.18906   4
   1   3  -2 6.99305 1.33270   4
   1   3  -2 4.95200 1.01067   3
   0  -3   2 1242.31 47.2702   1
   0  -3   2 1146.61 50.0333   2
   0   3  -2 1120.56 50.6459   2
   0   3  -2 1148.17 46.9560   1
   0   3   2 1192.26 47.5434   1
   0   3   2 1148.81 51.0424   2
  -1  -3  -2 17.9393 2.05697   5
  -1  -3  -2 16.5993 2.11773   3
   1  -3   2 18.1022 1.52739   6
   1  -3   2 22.6100 2.49769   5
   1  -3   2 19.6952 1.78518   3
   1  -3   2 20.4984 2.27815   4
  -1  -3  -2 17.0440 1.92755   4
  -1  -3  -2 19.2546 1.42819   6
   1   3   2 16.4576 1.39050   6
  -1   3  -2 22.0402 2.49140   4
   1   3   2 19.2869 2.18771   5
  -1   3  -2 24.6660 2.13505   5
   1   3   2 14.7051 1.97833   3
  -1   3  -2 19.3832 1.79356   3
   2  -3   2 68.3111 3.68012   3
  -2  -3  -2 70.5663 3.80438   5
  -2  -3  -2 68.5472 3.79308   3
   2  -3   2 63.5161 3.91540   4
  -2  -3  -2 68.2404 3.41168   4
   2  -3   2 65.7539 3.52788   6
   2  -3   2 69.1731 4.45501   5
  -2  -3  -2 74.1931 3.19922   6
   2   3   2 72.0307 3.24326   6
   2   3   2 70.7863 3.86245   5
  -2   3  -2 74.0840 4.08089   5
  -2   3  -2 71.2738 4.13733   4
   2   3   2 67.3349 3.74503   3
  -2   3  -2 73.7723 3.77448   3
   3  -3   2 572.078 19.5100   6
  -3  -3  -2 570.068 19.6599   5
  -3  -3  -2 574.022 20.2167   3
   3  -3   2 567.073 20.1244   5
   3  -3   2 604.925 20.1136   4
  -3   3  -2 581.906 19.6196   3
   3   3   2 566.483 19.7844   3
  -3   3  -2 585.282 20.1774   4
   4  -3   2 289.911 11.1414   5
   4  -3   2 291.265 10.8247   3
  -4  -3  -2 275.389 10.5045   5
  -4  -3  -2 278.134 9.97820   6
   4  -3   2 274.495 11.0421   4
  -4  -3  -2 281.096 10.5519   3
  -4   3  -2 264.156 11.1156   5
  -4   3  -2 276.601 10.6256   3
   4   3   2 272.523 9.84243   6
   4   3   2 276.190 10.6043   5
  -4   3  -2 284.448 11.2579   4
   4   3   2 278.059 10.5598   3
  -5  -3  -2 2.65508 0.96285   6
   5  -3   2 5.83560 1.50406   3
   5  -3   2 2.39794 1.28741   5
   5  -3   2 0.97195 1.09941   6
  -5  -3  -2 1.94761 0.96461   3
   5  -3   2 2.53733 1.37555   4
   5   3   2 3.35163 1.15492   5
   5   3   2 2.35486 1.08964   3
  -5   3  -2 2.88660 1.31355   4
  -5   3  -2 2.39854 1.06867   3
  -5   3  -2 2.34456 1.12384   5
  -6   3  -2 1950.21 83.4709   2
   6   3   2 1851.97 78.9365   2
   6   3   2 1988.93 74.3528   1
   6   3   2 1944.63 78.9261   2
  -6   3  -2 1894.70 77.2120   1
  -7  -3  -2 17.5913 2.42389   6
   7  -3   2 13.2365 2.50417   6
   7  -3   2 15.5357 2.67494   4
   7  -3   2 10.3193 2.18703   3
  -7  -3  -2 13.5093 1.34034   4
  -7  -3  -2 17.3406 2.59351   5
   7  -3   2 17.4258 2.83880   5
  -7  -3  -2 10.7706 1.97633   3
   7   3   2 11.2289 1.90938   6
   7   3   2 11.8390 2.09444   5
  -7   3  -2 12.6678 2.64508   5
  -7   3  -2 17.4092 2.58613   3
   7   3   2 13.7272 2.61739   3
  -8  -3  -2 10.1115 2.04628   6
   8  -3   2 8.92545 2.24241   3
   8  -3   2 9.05031 2.31550   6
  -8  -3  -2 9.16461 1.99832   5
   8  -3   2 8.45137 2.11730   5
  -8  -3  -2 8.26781 1.13616   4
  -8  -3  -2 10.0341 2.01355   3
   8  -3   2 11.4424 2.37521   4
   8   3   2 8.30678 1.73159   6
   8   3   2 7.47796 1.74971   3
  -8   3  -2 8.37457 2.27668   4
   8   3   2 9.63679 2.06814   5
  -8   3  -2 10.3196 2.10997   3
  -9  -3  -2 -1.6255 0.74547   3
   9  -3   2 -0.3268 1.32356   4
   9  -3   2 0.56684 1.17907   5
  -9  -3  -2 -0.2357 1.02798   6
  -9  -3  -2 -0.3618 0.58867   4
  -9  -3  -2 -0.8207 1.07821   5
   9  -3   2 0.27186 1.40578   6
   9  -3   2 0.87420 1.26668   3
   9   3   2 1.50550 1.07167   6
   9   3   2 -0.2094 0.85283   5
  -9   3  -2 3.96658 1.73467   4
   9   3   2 0.54195 1.09153   3
  -9   3  -2 0.43092 1.44890   5
  -9   3  -2 0.99609 1.24402   3
  10  -3   2 6.25069 2.25721   4
 -10  -3  -2 4.51866 1.62433   3
 -10  -3  -2 6.71704 2.23966   6
 -10  -3  -2 7.13097 1.18759   4
 -10  -3  -2 6.76855 2.18386   5
  10  -3   2 3.20562 1.89196   6
  10  -3   2 3.89481 1.82596   5
  10  -3   2 4.91546 2.13816   3
  10   3   2 4.54099 1.77343   5
  10   3   2 6.05432 1.81726   6
 -10   3  -2 6.78859 2.31823   5
 -10   3  -2 7.13034 2.38929   4
  10   3   2 5.91357 1.93318   3
  11  -3   2 10.7692 2.73773   5
 -11  -3  -2 8.98460 2.14899   3
 -11  -3  -2 9.93529 2.76853   6
  11  -3   2 9.85147 2.65952   3
 -11  -3  -2 7.47588 2.19546   5
  11  -3   2 6.47002 2.47575   6
 -11  -3  -2 6.92788 1.23606   4
 -11   3  -2 9.61003 2.79103   5
 -11   3  -2 8.12766 2.47524   4
 -11   3  -2 7.77094 2.18936   3
  11   3   2 7.26460 2.24616   5
  11   3   2 7.64514 2.12516   6
  11   3   2 7.40148 2.20251   3
  12  -3   2 55.5374 5.92303   3
  12  -3   2 59.0705 7.06081   5
 -12  -3  -2 42.7192 3.98382   3
 -12  -3  -2 46.1875 2.75216   4
  12  -3   2 44.2881 5.17983   4
 -12  -3  -2 54.0194 5.67271   6
 -12  -3  -2 45.5226 4.40524   5
  12   3   2 47.5735 4.46209   3
 -12   3  -2 47.8268 5.89584   5
 -12   3  -2 44.1019 4.11857   3
  12   3   2 51.0747 4.50934   5
 -12   3  -2 53.1815 4.90612   4
 -13  -3  -2 32.0453 4.62127   6
 -13  -3  -2 34.2013 4.51983   5
  13  -3   2 37.1441 4.70670   4
  13  -3   2 39.3657 5.12516   5
  13  -3   2 29.8347 4.47320   3
 -13  -3  -2 37.4318 4.34690   3
 -13  -3  -2 33.0003 2.33706   4
  13   3   2 33.2413 4.35469   6
  13   3   2 33.6850 4.58130   3
 -13   3  -2 23.8147 4.40985   5
 -13   3  -2 47.6341 5.72336   4
  13   3   2 44.0808 5.00500   5
 -14  -3  -2 11.5905 2.70083   3
 -14  -3  -2 9.20794 2.87381   6
 -14  -3  -2 9.16094 3.04212   5
  14  -3   2 7.68714 2.62809   5
  14  -3   2 7.46503 2.91368   3
 -14  -3  -2 9.12074 1.46345   4
  14   3   2 10.1829 2.88232   5
 -14   3  -2 7.91302 2.96067   4
  14   3   2 10.6384 3.08711   3
 -14   3  -2 6.98859 2.81893   5
  15  -3   2 40.9241 5.74016   3
 -15  -3  -2 58.2848 5.49962   5
 -15  -3  -2 55.5625 6.63842   6
 -15  -3  -2 52.0577 2.91404   4
 -15  -3  -2 52.7972 4.59213   3
 -15   3  -2 49.3219 6.05081   4
 -15   3  -2 43.9801 6.51915   5
  15   3   2 45.9361 8.09657   3
 -16  -3  -2 70.1193 6.42459   5
  16  -3   2 73.4571 6.92871   3
 -16  -3  -2 74.7909 6.88199   6
 -16  -3  -2 80.2899 3.64797   4
  16   3   2 80.1672 6.70086   3
  16   3   2 76.8239 6.32188   5
 -16   3  -2 90.1463 7.68952   5
 -16   3  -2 79.4398 6.76882   4
 -17  -3  -2 18.2501 4.42986   5
  17  -3   2 13.1019 3.90339   3
 -17   3  -2 21.9840 4.35044   4
  17   3   2 20.6200 4.51945   3
 -17   3  -2 15.5150 4.26296   5
  17   3   2 17.9560 3.94824   5
  18  -3   2 4.63086 3.30724   3
 -18  -3  -2 2.29255 2.39637   5
 -18   3  -2 5.77590 5.15048   5
  18   3   2 4.05312 2.92924   3
 -18   3  -2 5.07303 2.77900   4
 -19  -3  -2 -2.6328 2.17807   5
  19  -3   2 -2.1716 2.22429   3
 -19   3  -2 -4.6677 1.69227   5
  19   3   2 0.87645 2.56666   3
 -19   3  -2 2.25221 2.46080   4
 -20  -3  -2 4.51215 3.51567   5
  20  -3   2 7.99800 4.12289   3
  20   3   2 6.77744 3.83660   3
 -20   3  -2 7.60627 3.22351   4
 -20   3  -2 7.31538 3.93260   5
  20  -4  -2 4.31432 3.32735   3
 -20  -4   2 10.3119 3.41526   5
 -20   4   2 6.99748 2.79384   4
  20   4  -2 5.99727 3.25765   3
 -19  -4   2 80.7223 6.75851   5
 -19  -4   2 76.6066 4.77669   3
  19  -4  -2 62.6569 7.75071   3
  19   4  -2 77.6200 6.70212   3
 -19   4   2 68.9883 8.54099   5
 -19   4   2 60.2792 7.32795   4
  19   4  -2 65.9618 6.37750   5
 -18  -4   2 2.63872 1.66394   3
 -18  -4   2 1.76171 2.32270   5
  18  -4  -2 1.65001 2.75090   3
 -18   4   2 0.96298 2.28946   4
 -18   4   2 2.34693 2.63836   5
  18   4  -2 -0.3803 1.87881   5
  18   4  -2 0.96832 2.21145   3
 -17  -4   2 40.7376 3.58308   3
 -17  -4   2 31.2225 6.89391   5
  17  -4  -2 25.7696 4.88526   3
 -17   4   2 41.5769 5.90846   5
 -17   4   2 46.1811 5.97585   4
  17   4  -2 50.1038 8.48488   3
  17   4  -2 29.3515 4.61411   5
  16  -4  -2 26.4317 4.80717   3
 -16  -4   2 36.2677 3.44026   3
 -16  -4   2 42.3292 5.26154   5
  16  -4  -2 41.5145 5.49395   5
  16   4  -2 36.7956 4.84369   3
 -16   4   2 44.8952 6.18939   5
  16   4  -2 39.1723 4.80845   6
  16   4  -2 37.1542 4.80703   5
 -16   4   2 36.2260 5.23317   4
 -15  -4   2 -0.5400 1.49298   5
  15  -4  -2 -1.2447 1.51568   5
 -15  -4   2 -0.8281 1.17099   3
  15  -4  -2 -0.9264 2.01244   3
 -15   4   2 0.14053 1.70208   4
  15   4  -2 -2.6698 1.54165   3
  15   4  -2 -0.3861 1.53119   5
 -15   4   2 -0.7478 1.75445   5
  15   4  -2 0.73515 1.53579   6
  14  -4  -2 1.51534 2.42137   5
 -14  -4   2 2.86643 1.44658   3
 -14  -4   2 3.09019 1.84591   5
  14  -4  -2 0.87800 1.78231   3
 -14   4   2 6.17393 2.80857   5
  14   4  -2 3.00575 1.94009   3
 -14   4   2 1.43012 2.06297   4
  14   4  -2 1.55108 1.74987   5
  14   4  -2 3.17736 1.84890   6
  13  -4  -2 423.956 17.8520   5
  13  -4  -2 421.532 18.0383   4
  13  -4  -2 428.327 17.6848   3
 -13  -4   2 426.007 15.7639   3
 -13  -4   2 417.256 16.7792   5
  13   4  -2 414.230 16.3373   6
 -13   4   2 442.001 17.8785   4
 -13   4   2 443.858 18.2744   5
 -13   4   2 389.531 16.3866   3
  13   4  -2 427.415 16.7628   3
  13   4  -2 437.781 16.6561   5
  12  -4  -2 113.522 7.29013   5
 -12  -4   2 125.703 5.88587   3
  12  -4  -2 116.664 7.48122   4
 -12  -4   2 116.470 6.51636   5
  12  -4  -2 105.725 6.98033   3
 -12   4   2 107.095 7.35528   5
 -12   4   2 108.803 7.36820   4
  12   4  -2 113.162 6.44106   3
  12   4  -2 114.031 6.10908   6
 -12   4   2 103.988 6.32006   3
  11  -4  -2 23.9674 4.05835   4
  11  -4  -2 16.3761 3.26451   5
  11  -4  -2 14.6117 3.15709   3
  11  -4  -2 24.0212 4.12568   6
 -11  -4   2 21.7822 3.01362   5
 -11  -4   2 24.3112 2.83143   3
 -11   4   2 22.3239 3.79570   5
  11   4  -2 23.9673 3.30719   3
 -11   4   2 18.5931 3.46751   4
  11   4  -2 24.9025 3.23360   5
  11   4  -2 21.8281 2.78171   6
  10  -4  -2 63.9232 5.34572   4
 -10  -4   2 75.6116 4.71777   5
 -10  -4   2 76.0541 4.96684   3
  10  -4  -2 77.5172 5.82505   6
  10  -4  -2 80.6540 5.50744   3
  10  -4  -2 80.2703 5.67619   5
  10   4  -2 74.4105 4.69495   3
  10   4  -2 71.6351 4.68502   5
 -10   4   2 73.8848 5.55753   4
  10   4  -2 72.5297 4.23752   6
 -10   4   2 70.1627 4.71461   3
 -10   4   2 74.8536 5.72033   5
   9  -4  -2 393.324 15.5103   3
   9  -4  -2 376.524 15.7275   5
  -9  -4   2 431.952 14.7899   5
   9  -4  -2 372.567 15.8609   4
   9  -4  -2 388.262 16.0741   6
   9   4  -2 388.672 13.9378   6
  -9   4   2 387.522 16.1362   5
   9   4  -2 397.523 15.4410   3
  -9   4   2 378.658 14.8661   3
   9   4  -2 407.487 14.7941   5
  -9   4   2 373.874 15.8427   4
   8  -4  -2 122.354 6.99284   6
   8  -4  -2 123.682 6.69204   3
   8  -4  -2 126.348 7.06020   4
  -8  -4   2 126.478 5.94601   5
  -8  -4   2 123.494 5.65784   3
   8  -4  -2 116.558 6.79301   5
  -8   4   2 112.352 6.18823   3
  -8   4   2 124.679 7.03473   5
   8   4  -2 121.673 5.22164   6
  -8   4   2 116.680 6.89817   4
   8   4  -2 131.283 6.09125   3
   8   4  -2 121.317 6.09656   5
   7  -4  -2 0.27153 1.22407   4
   7  -4  -2 1.66810 1.18938   5
   7  -4  -2 2.01294 1.37230   3
  -7  -4   2 1.17975 0.87550   5
  -7  -4   2 0.72152 0.70039   6
  -7  -4   2 0.16254 0.77260   3
   7  -4  -2 0.99431 1.24957   6
   7   4  -2 -0.3734 0.79171   3
  -7   4   2 1.38790 1.20230   3
   7   4  -2 0.87872 0.92771   5
  -7   4   2 -0.8281 0.97670   5
   7   4  -2 0.75563 0.62143   6
  -7   4   2 -1.2506 0.89357   4
  -6  -4   2 170.487 7.03691   3
  -6  -4   2 163.251 5.89350   4
   6  -4  -2 174.334 8.32170   4
  -6  -4   2 170.510 7.18338   5
   6  -4  -2 175.612 8.28849   5
  -6  -4   2 163.411 6.23050   6
  -6   4   2 172.780 7.64335   3
   6   4  -2 168.135 7.34849   3
  -6   4   2 160.793 8.04487   5
  -6   4   2 166.181 8.06251   3
   6   4  -2 165.255 7.34702   5
   6   4  -2 171.246 6.04331   6
  -5  -4   2 38.5793 2.22071   4
  -5  -4   2 40.1232 2.82804   5
   5  -4  -2 38.8123 3.50479   4
   5  -4  -2 36.9879 3.09028   3
   5  -4  -2 44.6876 3.55547   5
   5   4  -2 39.9036 1.78441   6
  -5   4   2 40.3879 3.43094   5
   5   4  -2 39.7758 2.28341   4
  -5   4   2 41.7944 3.55594   4
  -5   4   2 40.4658 3.08508   3
   5   4  -2 39.2754 2.94166   5
   5   4  -2 39.4262 2.93679   3
  -5   4   2 41.3590 3.50487   3
  -4  -4   2 82.9547 3.91429   4
  -4  -4   2 82.7719 4.38938   5
   4  -4  -2 76.9465 5.01016   4
   4  -4  -2 92.6147 4.85395   3
   4  -4  -2 82.5947 5.01241   5
   4   4  -2 84.3216 3.97090   4
  -4   4   2 76.8182 4.97732   4
  -4   4   2 80.8212 4.95354   5
   4   4  -2 87.5331 4.62308   5
  -4   4   2 88.9630 5.07600   3
   4   4  -2 86.7864 4.60008   3
  -4   4   2 89.2406 4.76576   3
   3  -4  -2 12.0038 2.17868   5
   3  -4  -2 10.4370 2.13940   4
   3  -4  -2 6.72028 1.56534   3
  -3  -4   2 12.9808 1.91673   5
  -3  -4   2 11.3038 1.69908   4
   3  -4  -2 11.3162 2.14067   5
   3   4  -2 12.4745 2.00670   3
  -3   4   2 9.52693 1.86058   3
  -3   4   2 10.9933 2.18391   4
   3   4  -2 12.6474 1.94284   5
  -3   4   2 11.8263 2.14331   3
   3   4  -2 13.2756 1.81660   4
  -2  -4   2 106.375 5.10794   5
  -2  -4   2 102.572 3.51936   6
  -2  -4   2 104.540 5.14920   5
   2  -4  -2 114.056 5.69151   5
   2  -4  -2 105.362 5.56245   5
   2  -4  -2 93.2943 5.32611   4
  -2  -4   2 102.556 4.83601   4
  -2   4   2 102.461 5.47512   3
  -2   4   2 100.739 5.13670   3
  -2   4   2 99.3563 5.36117   4
   2   4  -2 102.944 4.93604   4
   2   4  -2 102.589 5.16456   3
   1  -4  -2 84.7473 4.73431   4
   1  -4  -2 87.8515 4.85187   5
  -1  -4   2 89.2919 4.69290   5
   1  -4  -2 90.4385 4.92307   3
  -1  -4   2 85.7245 3.37897   6
  -1  -4   2 83.4718 4.43124   4
   1  -4  -2 76.1523 4.65321   5
  -1  -4   2 92.5011 4.72322   5
  -1   4   2 85.0356 4.62473   4
   1   4  -2 87.1111 4.36020   3
  -1   4   2 89.4196 4.87883   3
   1   4  -2 83.9623 4.53959   4
  -1   4   2 80.9764 4.83468   5
  -1   4   2 89.3286 4.58011   3
   1   4  -2 82.5121 4.59977   3
   0  -4  -2 18.4403 2.56639   3
   0  -4   2 17.7680 2.35372   5
   0  -4  -2 19.4465 2.64284   4
   0  -4   2 15.7988 1.40532   6
   0  -4   2 18.3044 2.39506   5
   0  -4  -2 16.0649 2.33987   5
   0  -4  -2 17.6305 1.51370   6
   0   4  -2 16.3413 2.16123   3
   0   4   2 17.8882 2.34646   3
   0   4  -2 17.9614 2.45839   4
   0   4   2 20.3577 2.61398   3
  -1  -4  -2 29.1790 1.95822   6
  -1  -4  -2 30.4520 2.75341   3
  -1  -4  -2 27.8289 2.38311   4
   1  -4   2 36.9784 2.58630   3
  -1  -4  -2 33.6875 2.69314   5
   1  -4   2 29.5164 2.13094   6
   1  -4   2 28.7378 2.63015   4
   1  -4   2 30.9569 2.69260   5
   1   4   2 34.4700 2.76464   3
   1   4   2 31.6135 2.76907   5
  -1   4  -2 33.4981 2.60207   3
  -1   4  -2 34.2188 2.84976   5
  -1   4  -2 34.1738 2.91530   4
   2  -4   2 159.403 7.68361   5
  -2  -4  -2 177.632 7.65030   3
   2  -4   2 174.564 7.77513   4
   2  -4   2 168.129 6.94168   6
   2  -4   2 171.264 7.33920   3
  -2  -4  -2 168.226 7.01641   4
  -2  -4  -2 174.939 7.49869   5
  -2  -4  -2 172.229 6.43032   6
  -2   4  -2 182.307 7.99742   4
   2   4   2 167.767 7.48064   3
  -2   4  -2 179.964 7.89616   5
   2   4   2 166.456 6.49200   6
   2   4   2 162.394 7.65128   5
  -2   4  -2 160.079 7.29485   3
   3  -4   2 1995.79 78.2364   1
   3  -4   2 1880.47 83.3213   2
  -3   4  -2 1887.56 76.7326   1
  -4  -4  -2 40.0743 3.16467   3
  -4  -4  -2 39.9489 2.56861   4
   4  -4   2 37.0788 3.99625   4
   4  -4   2 41.6846 3.28794   3
   4  -4   2 45.9567 3.55817   5
  -4  -4  -2 37.7276 3.06099   5
   4  -4   2 33.8985 3.04734   6
  -4  -4  -2 41.6414 2.53034   6
  -4   4  -2 38.6419 3.06816   3
  -4   4  -2 37.3569 3.33199   5
  -4   4  -2 41.5208 3.64805   4
   4   4   2 38.1018 2.41170   6
   4   4   2 40.2354 3.21313   3
   5  -4   2 231.966 10.2733   5
  -5  -4  -2 228.003 8.58181   4
   5  -4   2 233.254 10.2921   4
   5  -4   2 238.514 9.92582   6
  -5  -4  -2 260.013 9.88729   5
  -5  -4  -2 216.017 9.54863   3
  -5  -4  -2 234.653 8.91145   6
   5   4   2 241.341 8.77563   6
   5   4   2 231.646 9.71585   3
  -5   4  -2 230.402 10.3586   5
  -5   4  -2 240.951 10.6470   4
   5   4   2 234.318 9.84143   5
  -5   4  -2 221.028 9.67431   3
   6  -4   2 436.887 16.8340   6
  -6  -4  -2 446.966 15.0860   4
  -6  -4  -2 455.556 16.5796   3
  -6  -4  -2 456.330 15.7177   6
   6  -4   2 449.461 16.8701   3
  -6  -4  -2 439.845 16.4752   5
   6  -4   2 434.864 17.1458   4
   6  -4   2 438.206 17.1851   5
   6   4   2 462.264 16.1216   6
  -6   4  -2 453.125 17.5002   4
  -6   4  -2 435.186 17.4183   5
   6   4   2 456.084 16.6167   3
   6   4   2 453.643 16.7541   5
  -6   4  -2 440.360 16.5659   3
  -7  -4  -2 29.7868 3.42130   5
  -7  -4  -2 36.3414 3.12545   3
   7  -4   2 33.1403 4.16080   4
   7  -4   2 29.7385 3.62435   3
  -7  -4  -2 28.1990 1.81017   4
   7  -4   2 26.4793 3.70909   5
  -7  -4  -2 28.2316 1.93681   4
   7  -4   2 40.7932 4.43212   6
  -7  -4  -2 32.1040 2.78942   6
  -7   4  -2 36.4418 3.95791   3
   7   4   2 30.7620 3.53765   3
   7   4   2 28.5793 2.50910   6
  -7   4  -2 38.8408 4.48391   5
   7   4   2 33.7483 3.76971   5
  -7   4  -2 36.7109 4.47311   4
   8  -4   2 190.008 9.72591   5
  -8  -4  -2 200.984 9.23176   5
   8  -4   2 222.488 9.91025   3
  -8  -4  -2 196.110 9.03692   3
   8  -4   2 216.531 10.0152   4
  -8  -4  -2 196.744 7.18360   4
  -8  -4  -2 205.488 8.97090   6
   8  -4   2 209.439 9.91911   6
   8   4   2 196.034 9.13933   3
  -8   4  -2 231.475 10.5756   5
   8   4   2 195.924 8.45314   6
  -8   4  -2 199.643 9.27214   3
  -8   4  -2 215.195 10.2928   4
   8   4   2 192.391 9.20262   5
  -9  -4  -2 6.28060 2.06360   5
  -9  -4  -2 5.35449 0.94271   4
   9  -4   2 5.16207 2.52731   6
   9  -4   2 6.69696 2.39110   5
  -9  -4  -2 9.24007 2.19290   3
  -9  -4  -2 6.48385 2.02931   6
   9  -4   2 5.70339 2.08552   3
   9  -4   2 7.95717 2.76181   4
   9   4   2 11.9608 2.51861   5
   9   4   2 5.99770 1.64222   6
   9   4   2 5.78757 1.86125   3
  -9   4  -2 4.22214 2.40736   4
  -9   4  -2 5.36431 2.02383   3
  -9   4  -2 10.2195 2.71540   5
 -10  -4  -2 14.5231 1.26995   4
 -10  -4  -2 11.3853 2.52007   3
 -10  -4  -2 15.5363 2.80209   6
 -10  -4  -2 16.0816 2.86966   5
  10  -4   2 9.17958 2.60611   3
  10  -4   2 16.0248 3.17301   4
  10  -4   2 15.2056 5.13905   5
  10  -4   2 8.22441 2.78095   6
 -10   4  -2 8.62962 2.63221   4
  10   4   2 10.7318 2.26626   6
  10   4   2 11.7545 2.60388   3
 -10   4  -2 16.9008 3.63750   5
 -10   4  -2 16.1577 3.01797   3
  10   4   2 17.4503 3.02661   5
  11  -4   2 175.401 10.0717   5
 -11  -4  -2 193.437 6.82129   4
  11  -4   2 205.353 10.3389   3
  11  -4   2 206.889 10.2873   4
 -11  -4  -2 205.363 10.9952   5
 -11  -4  -2 205.589 9.70518   6
 -11  -4  -2 202.089 9.44625   3
  11   4   2 186.828 9.01580   6
 -11   4  -2 178.059 10.4311   5
 -11   4  -2 234.417 13.3829   3
 -11   4  -2 198.053 10.5375   4
  11   4   2 192.902 9.62905   3
  11   4   2 184.500 9.61914   5
  12  -4   2 0.56350 1.65674   5
 -12  -4  -2 5.46435 2.19969   5
 -12  -4  -2 -2.1261 1.31446   6
  12  -4   2 -0.0476 1.88270   3
 -12   4  -2 2.74582 2.17054   5
 -12   4  -2 0.55701 1.98697   4
  12   4   2 1.23085 1.63489   3
  12   4   2 3.12174 1.94717   5
  12   4   2 1.63233 1.54778   6
 -13  -4  -2 125.488 7.79605   5
 -13  -4  -2 122.958 7.23310   3
 -13  -4  -2 132.155 7.97386   6
  13  -4   2 118.637 8.26965   3
  13   4   2 131.889 7.96146   5
 -13   4  -2 129.389 8.49157   4
  13   4   2 120.064 7.24014   6
  13   4   2 134.540 7.85357   3
 -13   4  -2 120.077 8.58768   5
 -14  -4  -2 113.036 7.68917   5
 -14  -4  -2 130.745 7.25762   3
 -14  -4  -2 118.629 7.79845   6
  14  -4   2 103.996 7.97027   3
 -14   4  -2 114.358 8.13186   4
 -14   4  -2 112.243 8.50162   5
  14   4   2 115.557 7.71375   5
  14   4   2 102.657 7.78667   6
  14   4   2 118.972 7.64326   3
  15  -4   2 5.34642 2.74225   3
 -15  -4  -2 12.0598 3.37225   5
 -15  -4  -2 13.1394 4.44264   3
 -15  -4  -2 12.1031 3.25140   6
  15   4   2 13.1775 3.44237   5
 -15   4  -2 13.8962 3.99498   5
  15   4   2 13.1616 3.64810   3
 -15   4  -2 16.5610 3.95743   4
  16  -4   2 80.0628 7.19096   3
 -16  -4  -2 91.7152 7.27876   5
 -16  -4  -2 92.2146 7.35321   6
  16   4   2 88.6674 7.18138   3
 -16   4  -2 61.9866 8.11646   5
  16   4   2 79.1003 6.67260   5
 -16   4  -2 91.8586 7.60605   4
  17  -4   2 15.3307 4.04691   3
 -17  -4  -2 16.3508 4.04669   5
  17   4   2 16.6901 5.51928   5
 -17   4  -2 13.9112 4.22876   5
 -17   4  -2 13.0020 3.90292   4
  17   4   2 20.3970 4.36204   3
  18  -4   2 91.7832 8.49380   3
 -18  -4  -2 87.6083 7.80380   5
 -18   4  -2 90.7749 8.77866   5
 -18   4  -2 107.174 8.13795   4
  18   4   2 99.2084 7.64247   3
  19  -4   2 49.5245 7.81769   3
 -19  -4  -2 43.8053 6.66754   5
 -19   4  -2 49.3546 7.47778   5
 -19   4  -2 52.2171 6.65390   4
  19   4   2 58.2490 7.18997   3
 -20  -5   2 48.7233 6.50641   5
 -20   5   2 48.1220 6.76796   3
 -20   5   2 54.8514 8.40655   5
  20   5  -2 45.1674 6.34949   3
 -20   5   2 52.6117 7.09733   4
  19  -5  -2 60.3193 7.81525   3
 -19  -5   2 62.1213 7.12689   5
 -19   5   2 75.1604 8.09473   4
 -19   5   2 73.1948 8.43610   5
  19   5  -2 69.7513 6.66850   3
 -18  -5   2 10.9559 3.25810   5
  18   5  -2 8.88576 2.98568   5
  18   5  -2 6.87729 2.98255   3
 -18   5   2 2.06018 2.44105   5
 -18   5   2 11.7286 3.65195   4
  17  -5  -2 158.353 10.5330   3
 -17  -5   2 161.993 7.72060   3
 -17  -5   2 166.678 9.67345   5
 -17   5   2 167.585 10.8933   5
  17   5  -2 167.338 9.62413   3
  17   5  -2 164.846 9.61018   5
 -17   5   2 170.093 10.4809   4
 -16  -5   2 42.0130 5.96034   5
 -16  -5   2 44.9274 3.79490   3
  16  -5  -2 53.3397 6.70731   3
 -16   5   2 44.7710 6.44252   5
 -16   5   2 47.3274 6.47502   4
  16   5  -2 35.0689 4.88002   5
  16   5  -2 50.6614 8.09298   3
  16   5  -2 52.0853 4.56742   6
 -15  -5   2 55.2595 5.01754   5
  15  -5  -2 56.9320 6.76199   3
 -15  -5   2 49.5220 4.01608   3
  15   5  -2 51.4030 5.75666   5
  15   5  -2 53.7069 5.05789   3
 -15   5   2 56.6572 7.17218   5
 -15   5   2 56.7871 7.62702   4
 -14  -5   2 276.745 12.3042   5
 -14  -5   2 268.970 11.0179   3
  14  -5  -2 268.170 13.4563   5
 -14   5   2 268.660 13.5144   4
  14   5  -2 278.681 12.4295   5
  14   5  -2 254.922 12.2944   3
  14   5  -2 265.596 11.3977   6
 -14   5   2 270.624 13.7878   5
 -13  -5   2 -0.8653 1.27392   5
 -13  -5   2 -1.2401 1.09001   3
  13  -5  -2 -2.1676 1.36363   3
  13  -5  -2 -1.0754 1.41159   5
  13   5  -2 2.68953 1.74304   5
  13   5  -2 -0.7372 1.48967   3
 -13   5   2 -1.2518 1.28278   5
  13   5  -2 -0.7407 1.08866   6
 -13   5   2 0.42112 1.91436   4
  12  -5  -2 7.97350 2.75519   5
  12  -5  -2 13.5042 3.28931   3
 -12  -5   2 7.99122 2.16701   5
 -12  -5   2 11.1970 2.22515   3
  12   5  -2 11.0712 2.23053   6
  12   5  -2 8.43820 2.41424   3
 -12   5   2 7.91995 2.94351   5
 -12   5   2 14.0261 3.44538   4
  12   5  -2 7.02109 2.34654   5
 -11  -5   2 352.466 13.7594   3
  11  -5  -2 367.980 15.4898   3
 -11  -5   2 365.392 14.3007   5
  11  -5  -2 343.418 15.7687   5
 -11   5   2 365.959 15.9394   4
  11   5  -2 365.225 13.4438   6
 -11   5   2 336.268 14.5060   3
  11   5  -2 365.271 14.5791   3
 -11   5   2 372.391 16.0667   5
  11   5  -2 355.735 16.0429   5
  10  -5  -2 8.46202 2.57288   3
  10  -5  -2 5.99101 2.33305   5
  10  -5  -2 3.70811 2.42124   4
  10  -5  -2 3.93224 2.24382   6
 -10  -5   2 7.43218 1.77046   3
 -10  -5   2 3.71725 1.69491   5
  10   5  -2 5.32474 1.88248   3
 -10   5   2 6.18975 2.46579   5
 -10   5   2 6.78245 1.97354   3
  10   5  -2 3.76033 1.72396   5
 -10   5   2 5.51099 2.38891   4
  -9  -5   2 44.1994 3.71125   5
   9  -5  -2 42.9478 4.17867   3
   9  -5  -2 54.9080 5.82481   5
   9  -5  -2 49.3824 6.30821   6
   9  -5  -2 57.3076 5.94988   4
  -9  -5   2 44.4265 3.45157   3
  -9   5   2 54.3180 5.84049   4
   9   5  -2 51.2217 4.05481   3
  -9   5   2 51.5578 5.84132   3
   9   5  -2 44.0308 3.82829   5
  -9   5   2 50.2943 4.80324   5
   9   5  -2 49.2386 2.91602   6
  -8  -5   2 323.055 12.0533   5
   8  -5  -2 297.465 13.0994   6
  -8  -5   2 293.378 11.6378   3
   8  -5  -2 297.361 13.3039   5
   8  -5  -2 288.254 12.7132   3
  -8   5   2 293.205 13.2969   4
   8   5  -2 297.529 10.3890   6
  -8   5   2 290.498 13.2455   5
   8   5  -2 302.166 12.1245   3
   8   5  -2 299.278 12.2011   5
  -8   5   2 287.894 12.3071   3
  -8   5   2 303.121 13.1595   3
  -7  -5   2 18.4314 2.44549   3
   7  -5  -2 14.4793 2.79383   6
   7  -5  -2 17.6822 3.03284   3
  -7  -5   2 15.2990 2.36034   5
   7  -5  -2 18.5584 3.41719   4
   7  -5  -2 13.4512 2.67388   5
  -7  -5   2 13.6525 1.26067   4
   7   5  -2 14.0937 2.32510   5
  -7   5   2 17.6865 3.18470   4
  -7   5   2 20.0287 3.34379   5
  -7   5   2 17.4042 2.79357   3
  -7   5   2 12.8648 2.77696   3
  -6  -5   2 30.3397 2.04824   4
   6  -5  -2 31.3423 3.77075   3
   6  -5  -2 29.2915 3.91815   4
   6  -5  -2 26.2108 3.66602   5
  -6  -5   2 24.6700 2.91514   5
   6   5  -2 26.3185 1.45542   6
  -6   5   2 27.6630 3.82918   4
  -6   5   2 34.4819 3.81708   3
   6   5  -2 30.4957 2.90033   5
  -6   5   2 24.9917 3.65786   5
  -6   5   2 29.1316 4.02119   3
   6   5  -2 24.9078 3.08807   3
   5  -5  -2 633.392 22.8782   4
   5  -5  -2 641.282 22.2784   3
  -5  -5   2 604.901 20.6191   4
  -5  -5   2 635.534 21.6719   5
   5  -5  -2 608.795 22.7443   5
  -5   5   2 631.036 22.9054   4
   5   5  -2 629.955 20.7270   4
  -5   5   2 621.771 22.0677   3
   5   5  -2 622.540 21.9948   5
   5   5  -2 614.093 21.8704   3
  -5   5   2 596.559 22.5310   3
  -4  -5   2 3.46721 1.24372   5
   4  -5  -2 2.13708 1.26974   5
   4  -5  -2 1.61720 1.55405   4
  -4  -5   2 0.17202 0.85788   4
   4  -5  -2 3.55680 1.32142   3
  -4   5   2 1.22593 1.45975   4
   4   5  -2 2.46593 1.17913   5
  -4   5   2 2.02836 1.37788   3
  -4   5   2 1.98587 1.22230   3
   4   5  -2 1.82820 1.22324   3
   4   5  -2 0.46283 0.96258   4
   3  -5  -2 109.585 6.30050   5
   3  -5  -2 118.460 6.51436   5
  -3  -5   2 105.663 5.31437   4
   3  -5  -2 110.540 5.87793   3
   3  -5  -2 114.461 6.38486   4
  -3  -5   2 109.099 5.74331   5
  -3   5   2 108.685 5.86685   3
   3   5  -2 109.863 5.45568   4
   3   5  -2 114.205 6.01781   5
  -3   5   2 106.162 6.22610   3
   3   5  -2 119.665 6.03569   3
  -2  -5   2 2.79449 0.49976   6
   2  -5  -2 3.26001 1.48132   5
   2  -5  -2 2.71994 1.42418   4
  -2  -5   2 3.56473 0.61488   6
   2  -5  -2 1.70890 1.33741   5
  -2  -5   2 3.71658 1.39218   5
  -2  -5   2 4.21775 1.49966   5
  -2  -5   2 3.22444 1.32895   4
   2   5  -2 2.51505 1.21937   3
   2   5  -2 2.72933 1.42919   3
   2   5  -2 2.52179 1.22342   4
  -2   5   2 2.58274 1.26152   3
  -2   5   2 1.57553 1.25906   4
  -1  -5   2 5.02902 1.49746   4
   1  -5  -2 -0.1109 0.86766   5
   1  -5  -2 3.15194 1.34416   5
   1  -5  -2 1.34624 1.12683   4
  -1  -5   2 1.44365 1.03239   5
   1  -5  -2 0.85465 0.75190   6
  -1  -5   2 1.86105 1.16683   5
  -1  -5   2 1.17969 0.67280   6
  -1   5   2 2.81244 1.07794   3
   1   5  -2 2.64073 1.09428   3
  -1   5   2 3.58005 1.49731   4
   1   5  -2 3.91080 1.45958   3
   1   5  -2 3.35650 1.35434   4
   0  -5  -2 280.571 11.7843   3
   0  -5   2 293.578 10.1869   6
   0  -5   2 279.864 11.7184   5
   0  -5   2 294.780 11.8192   5
   0  -5  -2 292.663 11.6004   4
   0  -5  -2 297.870 11.8334   5
   0  -5   2 283.511 11.5032   4
   0  -5  -2 286.828 10.3791   6
   0   5   2 292.385 12.0023   5
   0   5  -2 280.237 11.6090   4
   0   5   2 290.994 11.4353   4
   0   5   2 287.623 11.4732   3
   0   5  -2 278.192 11.7408   3
   0   5  -2 288.026 11.3178   3
   1  -5   2 5.36403 1.67409   4
   1  -5   2 4.81500 1.19669   6
   1  -5   2 6.15530 1.66494   5
  -1  -5  -2 6.55576 1.16161   6
  -1  -5  -2 9.38400 1.93872   5
  -1  -5  -2 7.59099 1.92478   3
  -1  -5  -2 3.53900 1.31766   4
   1  -5   2 7.51810 1.81476   5
   1   5   2 9.46295 2.01958   5
  -1   5  -2 7.84516 1.69536   3
  -1   5  -2 7.59130 2.02738   4
  -2  -5  -2 248.549 8.83354   6
  -2  -5  -2 242.096 10.2216   5
  -2  -5  -2 237.167 10.3213   3
   2  -5   2 246.839 9.46036   6
   2  -5   2 243.551 10.6221   5
   2  -5   2 242.892 10.4912   4
  -2  -5  -2 224.009 9.73699   4
   2  -5   2 254.337 10.0987   3
   2   5   2 243.992 11.2278   3
   2   5   2 231.689 10.3809   5
  -2   5  -2 247.009 10.1403   3
  -2   5  -2 235.262 10.4761   5
  -2   5  -2 250.118 11.6557   4
   3  -5   2 30.9361 3.23438   6
   3  -5   2 36.2948 4.37317   3
   3  -5   2 36.7312 4.12127   4
  -3  -5  -2 26.1247 2.02788   6
  -3  -5  -2 32.0387 3.55730   5
   3  -5   2 37.4081 4.21676   5
  -3  -5  -2 25.1302 3.29358   3
  -3   5  -2 31.8343 3.70335   3
  -3   5  -2 32.2563 4.04242   4
  -3   5  -2 31.1110 3.92497   5
   3   5   2 29.4072 3.71336   5
   3   5   2 27.6257 2.08095   6
   3   5   2 32.1790 3.70823   3
  -4  -5  -2 0.60464 0.77430   6
  -4  -5  -2 -0.1454 0.94236   5
  -4  -5  -2 0.94622 1.14166   3
   4  -5   2 1.27819 1.06821   6
   4  -5   2 0.43650 1.12261   3
  -4  -5  -2 1.21957 0.95358   4
   4  -5   2 1.76952 1.47083   4
   4  -5   2 -0.3127 0.99318   5
  -4   5  -2 -0.7047 0.83191   3
   4   5   2 -1.4480 0.75872   5
   4   5   2 2.77170 1.46026   3
  -4   5  -2 2.76879 1.70805   4
  -4   5  -2 1.61353 1.25729   5
   4   5   2 0.12989 0.69592   6
  -5  -5  -2 44.1406 3.61281   3
  -5  -5  -2 41.0474 2.77572   6
   5  -5   2 42.0362 3.97779   5
   5  -5   2 46.1302 4.05870   4
   5  -5   2 47.1682 3.78514   3
   5  -5   2 40.8291 3.58831   6
  -5  -5  -2 40.9212 2.86866   4
  -5  -5  -2 42.3460 3.55388   5
   5   5   2 42.1958 2.71180   6
  -5   5  -2 43.3489 4.09209   5
   5   5   2 40.5436 3.59216   3
  -5   5  -2 41.3403 4.75888   4
  -5   5  -2 47.1828 3.78906   3
   5   5   2 42.6701 3.70964   5
   6  -5   2 42.0777 4.83359   4
  -6  -5  -2 32.7279 3.14901   5
   6  -5   2 37.2760 3.51733   3
   6  -5   2 28.0312 3.90063   5
   6  -5   2 38.8273 4.30369   6
  -6  -5  -2 33.7174 3.84918   3
  -6  -5  -2 39.3693 2.80101   6
  -6  -5  -2 31.9112 2.43501   4
   6   5   2 38.4769 4.22719   3
  -6   5  -2 33.9348 3.27872   3
  -6   5  -2 40.2935 4.73981   5
   6   5   2 33.3917 4.23458   6
  -6   5  -2 28.7802 4.18467   4
   6   5   2 28.9019 3.65333   5
   7  -5   2 5.72423 2.07387   6
  -7  -5  -2 4.42023 1.15436   4
   7  -5   2 4.35142 1.91117   3
   7  -5   2 12.9332 2.92167   4
  -7  -5  -2 6.37971 1.54277   6
  -7  -5  -2 5.99233 1.68125   5
  -7  -5  -2 4.58343 1.67766   3
   7  -5   2 9.29321 2.56555   5
   7   5   2 2.59498 1.10707   6
  -7   5  -2 9.87089 2.70325   4
   7   5   2 6.67643 1.88727   5
  -7   5  -2 7.09502 1.97176   3
   7   5   2 8.39714 2.02733   3
  -7   5  -2 9.45737 2.65988   5
   8  -5   2 2.94495 2.02625   4
  -8  -5  -2 4.94948 0.91700   4
  -8  -5  -2 3.30611 1.61100   3
   8  -5   2 4.04888 2.07069   6
  -8  -5  -2 4.15258 1.02533   4
   8  -5   2 4.09078 1.82207   3
  -8  -5  -2 5.02608 1.57247   6
  -8  -5  -2 2.33530 1.39060   5
   8   5   2 4.58829 2.03113   3
  -8   5  -2 4.13207 2.11861   4
  -8   5  -2 3.04221 1.57216   3
  -8   5  -2 3.38301 2.00045   5
   8   5   2 1.32733 1.60268   5
   8   5   2 2.82818 1.21059   6
   9  -5   2 29.3487 4.64579   4
  -9  -5  -2 28.9197 3.45439   6
  -9  -5  -2 34.4250 4.15503   3
   9  -5   2 31.6223 4.50275   3
   9  -5   2 32.1177 4.56502   6
  -9  -5  -2 28.4716 1.95880   4
   9  -5   2 31.5650 4.61150   5
  -9  -5  -2 35.9852 4.47100   5
  -9  -5  -2 29.6927 1.80923   4
  -9   5  -2 29.5165 4.60675   4
  -9   5  -2 24.5367 3.57384   3
  -9   5  -2 26.4824 4.35076   5
   9   5   2 29.4502 3.93933   3
   9   5   2 36.0983 3.53743   6
   9   5   2 25.8386 3.69221   5
 -10  -5  -2 4.80355 0.83502   4
 -10  -5  -2 4.10831 1.91852   5
  10  -5   2 6.84467 2.75762   5
 -10  -5  -2 7.06800 2.19573   3
  10  -5   2 1.87249 2.03938   3
 -10  -5  -2 5.67184 2.04059   6
 -10  -5  -2 2.31061 0.76430   4
  10   5   2 2.29486 1.91658   5
  10   5   2 3.53972 1.61634   6
  10   5   2 7.88240 2.41063   3
 -10   5  -2 0.89698 1.84046   5
 -10   5  -2 5.65886 2.62133   4
 -11  -5  -2 8.77880 2.53016   5
  11  -5   2 3.88690 2.36046   3
 -11  -5  -2 5.10802 2.05381   6
  11  -5   2 5.94656 3.80070   5
  11   5   2 4.79994 2.16188   3
  11   5   2 9.01336 2.60209   5
  11   5   2 5.18005 1.87806   6
 -11   5  -2 8.74425 2.98845   4
 -11   5  -2 4.20529 2.43501   5
 -12  -5  -2 2.36356 1.85187   3
 -12  -5  -2 -0.3029 1.58652   6
  12  -5   2 4.71103 2.56150   3
 -12  -5  -2 0.42189 1.90981   5
 -12   5  -2 -0.8695 1.79741   4
  12   5   2 0.57308 1.67542   3
  12   5   2 1.73236 1.98378   5
  12   5   2 2.95922 1.76345   6
 -12   5  -2 2.03696 2.24938   5
 -13  -5  -2 5.80802 2.42303   5
 -13  -5  -2 8.83547 2.68465   3
  13  -5   2 6.31311 2.82870   3
 -13  -5  -2 8.72831 2.88696   6
 -13   5  -2 7.10508 2.96954   4
  13   5   2 3.30858 2.06088   6
  13   5   2 7.08348 2.77472   5
  13   5   2 6.22360 2.65905   3
 -13   5  -2 5.41354 2.79899   5
 -14  -5  -2 28.2564 4.45759   5
  14  -5   2 27.5472 4.74366   3
 -14  -5  -2 16.6978 3.45417   6
 -14  -5  -2 29.6047 4.11300   3
  14   5   2 17.9430 3.38439   6
  14   5   2 29.9916 4.64435   3
 -14   5  -2 24.6615 5.22320   5
 -14   5  -2 28.1923 5.63187   4
 -15  -5  -2 5.96141 2.76983   5
  15  -5   2 3.74189 3.01923   3
 -15  -5  -2 2.06900 2.16931   6
 -15   5  -2 3.11877 2.95333   5
 -15   5  -2 2.01967 2.57975   4
  15   5   2 2.35959 2.47546   3
  15   5   2 3.61290 2.45794   5
 -16  -5  -2 23.0602 4.57213   5
  16  -5   2 23.3278 5.15135   3
 -16  -5  -2 25.1867 4.66600   6
 -16   5  -2 24.6386 5.26927   5
  16   5   2 23.8535 4.34955   3
 -16   5  -2 19.8139 4.45378   4
  16   5   2 24.2439 4.33231   5
  17  -5   2 82.4964 7.81376   3
 -17  -5  -2 82.7164 7.12675   5
 -17   5  -2 106.606 8.16918   4
 -17   5  -2 62.2292 8.09837   5
  17   5   2 72.2518 6.78813   3
 -18  -5  -2 2.31789 2.60336   5
  18  -5   2 -1.3602 2.37223   3
 -18   5  -2 3.28245 2.86341   4
  18   5   2 2.22353 2.81585   3
 -18   5  -2 -2.1669 2.27983   5
  19  -5   2 -3.0724 2.12327   3
 -19   5  -2 -2.3450 1.84577   5
 -19  -6   2 6.64691 3.18229   5
 -19   6   2 5.23555 3.84793   5
  19   6  -2 4.60626 3.06336   3
 -19   6   2 12.3116 3.99425   4
 -19   6   2 11.8089 3.71449   3
  18  -6  -2 1.29328 2.58254   3
 -18  -6   2 -0.2166 2.05728   5
 -18   6   2 -2.1906 1.92938   3
  18   6  -2 0.81249 2.50535   3
 -18   6   2 0.54902 2.35494   4
 -18   6   2 2.37452 3.17822   5
  17  -6  -2 2.99401 2.73836   3
 -17  -6   2 5.90952 2.75463   5
  17   6  -2 5.33452 2.51433   5
 -17   6   2 3.59448 2.87991   4
  17   6  -2 2.64644 2.49430   3
  17   6  -2 3.96919 2.02039   6
 -17   6   2 8.06258 3.47961   3
 -17   6   2 5.07612 3.13259   5
  16  -6  -2 -1.1068 1.72888   3
 -16  -6   2 0.76180 1.30062   3
 -16  -6   2 1.57822 2.06314   5
  16   6  -2 0.27198 1.63854   6
 -16   6   2 -1.9466 1.61144   5
  16   6  -2 1.20626 2.20937   3
 -16   6   2 -2.5660 1.54349   4
 -16   6   2 0.11156 2.06621   3
  16   6  -2 0.54050 1.99885   5
 -15  -6   2 16.4262 3.92654   5
 -15  -6   2 17.0422 2.66249   3
  15  -6  -2 15.4397 4.01246   3
 -15   6   2 9.99909 3.86352   5
  15   6  -2 18.0949 3.82739   5
 -15   6   2 13.1378 3.82665   3
  15   6  -2 16.2457 2.94076   6
 -15   6   2 17.9645 4.19992   4
 -14  -6   2 1.62723 1.48182   3
  14  -6  -2 0.38949 1.84523   3
 -14  -6   2 6.11163 2.28713   5
 -14   6   2 0.28950 2.21620   4
 -14   6   2 2.55009 2.19295   5
  14   6  -2 1.93920 2.17549   3
  14   6  -2 1.28694 2.02943   5
  14   6  -2 3.44546 1.65102   6
 -13  -6   2 1.00237 1.36465   3
  13  -6  -2 0.98027 1.93574   3
 -13  -6   2 -0.3242 1.50741   5
 -13   6   2 2.83109 2.33891   3
  13   6  -2 -1.1553 1.71580   3
  13   6  -2 4.12088 1.57696   6
 -13   6   2 1.32446 1.98538   5
  13   6  -2 2.51289 1.75207   5
 -12  -6   2 54.8722 4.78481   5
  12  -6  -2 67.3627 7.13033   3
 -12  -6   2 57.4323 4.25442   3
  12   6  -2 72.8025 5.32136   3
 -12   6   2 52.5792 6.25653   3
 -12   6   2 55.1876 6.54321   5
  12   6  -2 53.9749 4.93232   5
 -12   6   2 54.9092 6.52599   4
  12   6  -2 55.0599 3.74902   6
  11  -6  -2 52.6443 6.34273   5
 -11  -6   2 51.1293 4.01022   3
 -11  -6   2 55.0175 4.52786   5
  11  -6  -2 61.9338 6.66217   3
 -11   6   2 60.5713 6.91108   3
  11   6  -2 56.9920 4.88291   5
 -11   6   2 59.3128 6.93751   5
  11   6  -2 52.5273 4.59280   3
 -11   6   2 58.5747 6.81485   4
  11   6  -2 48.4687 3.90373   6
 -10  -6   2 -1.8913 0.97718   5
  10  -6  -2 -0.7639 1.63280   5
  10  -6  -2 -0.4718 1.48672   3
 -10   6   2 0.45634 1.77395   5
 -10   6   2 1.79512 1.92102   4
  10   6  -2 -0.9581 1.08096   5
  10   6  -2 -0.0080 1.44135   3
  10   6  -2 -0.8731 0.71965   6
 -10   6   2 0.49050 1.86359   3
  -9  -6   2 11.5029 2.46662   5
   9  -6  -2 15.4716 3.34172   5
   9  -6  -2 12.1997 3.07673   3
   9  -6  -2 15.0402 3.33979   6
  -9   6   2 9.72302 2.92992   5
  -9   6   2 8.76369 2.94976   4
   9   6  -2 9.50794 2.55630   5
  -9   6   2 14.7270 2.94022   3
  -9   6   2 17.5922 3.74979   3
   9   6  -2 12.3775 1.55540   6
   9   6  -2 14.0640 2.86869   3
   8  -6  -2 146.188 8.71004   4
   8  -6  -2 155.673 9.64801   6
  -8  -6   2 157.952 7.61911   5
  -8  -6   2 141.033 5.53280   4
   8  -6  -2 130.579 7.92758   3
   8   6  -2 146.397 5.52118   6
  -8   6   2 148.746 8.65960   3
   8   6  -2 138.711 7.89879   5
   8   6  -2 146.889 7.69395   3
  -8   6   2 153.600 8.81904   5
  -8   6   2 164.273 9.15914   4
  -8   6   2 144.168 7.90138   3
   7  -6  -2 51.5674 4.58000   6
   7  -6  -2 55.6609 4.74145   3
   7  -6  -2 50.7024 4.85987   5
  -7  -6   2 60.8305 3.26671   4
  -7  -6   2 65.0753 4.42491   5
   7  -6  -2 55.0381 5.10299   4
  -7   6   2 50.3297 4.47832   3
  -7   6   2 59.6555 5.24595   5
  -7   6   2 62.6016 5.24126   3
  -7   6   2 57.6299 5.19812   4
   7   6  -2 61.5680 4.58953   3
   6  -6  -2 5.41224 2.21465   5
   6  -6  -2 3.86761 2.03320   4
  -6  -6   2 8.86269 2.00357   5
   6  -6  -2 7.93279 2.43997   5
   6  -6  -2 8.97158 2.37567   3
  -6  -6   2 6.40909 1.48224   4
  -6   6   2 4.85910 1.83490   3
  -6   6   2 5.80940 2.27440   4
  -6   6   2 4.40217 2.04747   3
   6   6  -2 5.91463 2.02173   3
   5  -6  -2 13.9447 2.79575   3
  -5  -6   2 10.4287 2.19346   5
   5  -6  -2 10.3059 2.73201   5
   5  -6  -2 8.43371 2.47667   5
   5   6  -2 8.78203 1.74082   4
  -5   6   2 11.3844 2.78521   4
   5   6  -2 7.67086 2.15782   3
  -5   6   2 9.17398 2.62777   3
   4  -6  -2 39.8856 4.76999   4
   4  -6  -2 47.0956 5.15129   5
   4  -6  -2 40.5455 3.74609   3
  -4  -6   2 39.8592 3.48221   5
  -4  -6   2 38.7466 3.06525   4
   4  -6  -2 47.1582 4.19509   5
  -4   6   2 34.2890 4.42089   3
   4   6  -2 40.1078 5.03437   5
  -4   6   2 35.4222 3.44574   3
   4   6  -2 38.4921 3.15860   4
   4   6  -2 39.1590 3.63146   3
  -4   6   2 42.2527 4.88746   4
   3  -6  -2 343.841 14.4984   5
  -3  -6   2 332.536 13.9233   5
  -3  -6   2 360.782 13.1966   4
   3  -6  -2 330.777 14.2806   4
  -3  -6   2 353.853 13.8240   5
   3  -6  -2 337.525 14.5041   5
  -3   6   2 341.026 14.3764   3
  -3   6   2 345.717 14.3352   4
  -3   6   2 316.501 13.6753   3
   3   6  -2 355.449 13.3074   4
   3   6  -2 347.664 14.0599   3
   2  -6  -2 10.3929 2.68308   5
  -2  -6   2 13.2032 2.52096   5
  -2  -6   2 12.3479 2.27868   4
  -2  -6   2 12.8344 1.00149   6
   2  -6  -2 10.8228 2.52152   5
   2  -6  -2 15.1618 2.92017   4
  -2  -6   2 11.9486 2.38886   5
  -2  -6   2 11.9139 1.20373   6
   2   6  -2 13.3845 2.38722   4
   2   6  -2 13.3282 2.37053   3
  -2   6   2 13.6410 2.59601   3
  -2   6   2 9.98227 2.46648   3
  -2   6   2 8.87788 2.29953   4
   2   6  -2 14.8221 2.85911   3
  -1  -6   2 192.363 9.11257   5
   1  -6  -2 180.041 9.30621   5
  -1  -6   2 197.697 9.32350   5
   1  -6  -2 191.717 7.90666   6
   1  -6  -2 207.245 9.44658   4
  -1  -6   2 192.846 7.16810   6
  -1  -6   2 188.616 8.84840   4
   1  -6  -2 192.454 10.4244   5
  -1  -6   2 200.723 7.03770   6
  -1   6   2 196.778 9.44841   3
   1   6  -2 185.624 9.16873   3
   1   6  -2 195.250 8.83768   3
   1   6  -2 200.311 9.08696   4
  -1   6   2 205.794 9.31171   4
  -1   6   2 184.492 8.86995   3
   0  -6  -2 10.0997 1.66562   6
   0  -6   2 8.97868 2.22404   5
   0  -6  -2 11.1116 2.45545   5
   0  -6  -2 9.87300 2.41764   4
   0  -6   2 8.70605 2.39265   5
   0  -6   2 12.7272 1.70776   6
   0  -6   2 9.05263 2.29535   4
   0  -6  -2 13.6363 3.09064   5
   0   6  -2 6.70618 1.97527   3
   0   6   2 10.0506 2.50753   3
   0   6   2 8.75588 2.12517   3
   0   6  -2 13.4903 2.51239   3
   0   6  -2 10.7220 2.58475   4
  -1  -6  -2 40.2668 3.63368   4
   1  -6   2 36.8797 4.39315   5
   1  -6   2 36.6749 4.29534   5
  -1  -6  -2 44.2494 3.92982   3
   1  -6   2 38.3320 4.20386   4
  -1  -6  -2 39.9404 2.60786   6
  -1  -6  -2 37.2741 3.55067   5
   1  -6   2 37.0652 2.77975   6
   1   6   2 42.7802 3.90289   5
   1   6   2 36.2123 4.26926   3
  -1   6  -2 38.9564 4.35945   4
  -1   6  -2 40.0067 4.69523   3
   1   6   2 36.4850 3.40094   3
  -1   6  -2 40.6916 3.51787   3
  -2  -6  -2 13.8546 1.74045   6
   2  -6   2 7.76448 2.37945   5
   2  -6   2 11.1434 2.16983   6
  -2  -6  -2 17.4826 3.14309   3
   2  -6   2 9.19727 2.38059   4
  -2  -6  -2 11.4048 2.28523   4
   2  -6   2 12.1041 2.74567   5
  -2  -6  -2 16.3024 2.89470   5
   2   6   2 13.2775 2.76342   5
  -2   6  -2 11.3201 2.60889   4
   2   6   2 12.0872 2.63307   3
  -2   6  -2 13.8474 2.95258   3
  -2   6  -2 11.5344 2.48152   3
  -3  -6  -2 2.08282 1.42536   5
   3  -6   2 1.23973 1.39496   3
   3  -6   2 -0.3268 1.33793   4
   3  -6   2 2.75595 1.42729   6
  -3  -6  -2 2.02248 1.68405   3
   3  -6   2 0.60632 1.34032   5
  -3  -6  -2 -1.0240 1.08337   4
  -3  -6  -2 1.99713 0.93045   6
   3   6   2 1.48658 1.59298   5
  -3   6  -2 1.74234 1.40800   3
  -3   6  -2 1.37584 1.71073   4
  -3   6  -2 1.70065 1.56010   5
   3   6   2 2.53986 1.45447   3
   4  -6   2 2.47449 1.55999   6
  -4  -6  -2 4.92536 1.57867   4
  -4  -6  -2 5.29859 1.20518   6
  -4  -6  -2 4.73235 2.05571   3
   4  -6   2 3.65971 1.64612   3
  -4  -6  -2 2.93540 1.48620   5
   4   6   2 2.22833 1.71115   3
  -4   6  -2 2.46384 1.88128   4
   4   6   2 2.83121 1.69234   5
  -4   6  -2 4.01943 2.92677   3
  -4   6  -2 3.05197 1.77194   5
   5  -6   2 183.193 10.1588   4
  -5  -6  -2 209.714 9.96759   3
  -5  -6  -2 207.922 8.31518   6
   5  -6   2 218.044 10.7037   5
  -5  -6  -2 207.821 8.88946   4
   5  -6   2 219.387 9.78897   6
   5  -6   2 229.693 10.2508   3
  -5  -6  -2 221.814 10.0206   5
  -5   6  -2 207.945 10.5709   5
   5   6   2 209.235 10.2365   5
  -5   6  -2 219.536 10.8947   4
  -5   6  -2 210.727 9.99671   3
   5   6   2 240.194 10.3796   3
   5   6   2 208.159 8.31644   6
   6  -6   2 46.1719 4.14665   6
  -6  -6  -2 50.0496 5.75109   5
  -6  -6  -2 38.6787 4.53866   3
  -6  -6  -2 43.2336 3.04801   6
   6  -6   2 38.9242 4.93782   5
   6  -6   2 47.1234 4.32024   3
   6  -6   2 45.9858 5.45842   4
  -6   6  -2 41.6875 4.74835   3
   6   6   2 46.9766 5.23218   5
  -6   6  -2 39.8646 5.23519   4
  -6   6  -2 32.2704 4.62713   5
   6   6   2 41.2382 4.59305   3
   7  -6   2 166.859 10.1067   4
   7  -6   2 155.294 8.65252   6
   7  -6   2 175.439 9.13273   3
  -7  -6  -2 195.389 10.2540   5
   7  -6   2 174.075 9.57973   5
  -7  -6  -2 175.786 7.52893   6
  -7  -6  -2 163.490 7.12198   4
  -7  -6  -2 152.360 8.48953   3
  -7   6  -2 165.711 8.79089   3
   7   6   2 166.015 7.18418   6
   7   6   2 164.669 8.94210   5
  -7   6  -2 171.997 9.74198   4
   7   6   2 185.892 9.07607   3
  -7   6  -2 162.627 9.41795   5
   8  -6   2 436.942 19.2227   5
   8  -6   2 472.940 18.9991   3
  -8  -6  -2 477.576 17.0829   6
  -8  -6  -2 452.754 18.3887   5
   8  -6   2 468.919 18.8627   6
  -8  -6  -2 478.279 16.2222   4
  -8  -6  -2 442.641 18.3593   3
  -8   6  -2 510.364 20.0708   4
   8   6   2 473.640 16.8776   6
   8   6   2 478.384 18.5914   3
   8   6   2 478.020 18.9506   5
  -8   6  -2 487.372 19.7857   5
  -9  -6  -2 55.8897 3.02207   4
   9  -6   2 54.9533 5.97519   6
  -9  -6  -2 49.2625 2.65454   4
  -9  -6  -2 53.6577 4.08664   6
  -9  -6  -2 56.5446 4.84592   5
   9  -6   2 48.7107 5.68605   3
   9   6   2 51.3620 3.70530   6
   9   6   2 50.3276 5.60805   3
   9   6   2 52.3323 4.99782   5
  -9   6  -2 54.9524 6.67449   5
  -9   6  -2 54.9790 6.49969   4
 -10  -6  -2 5.42573 0.96479   4
 -10  -6  -2 2.63864 1.95678   5
  10  -6   2 5.00403 2.39028   3
 -10  -6  -2 4.49821 2.23166   3
 -10  -6  -2 3.84594 0.77288   4
  10   6   2 7.97449 2.65579   5
 -10   6  -2 4.03894 2.45385   5
  10   6   2 9.33136 2.71410   3
 -10   6  -2 -0.0588 1.83395   4
  10   6   2 2.37140 1.53576   6
 -11  -6  -2 453.541 18.7803   3
  11  -6   2 469.321 19.6984   3
 -11  -6  -2 472.502 19.0781   5
 -11  -6  -2 484.045 18.0083   6
  11   6   2 442.110 19.3063   5
  11   6   2 490.254 19.0283   3
 -11   6  -2 452.665 20.3909   5
 -11   6  -2 473.330 20.3024   4
  11   6   2 456.380 17.1747   6
 -12  -6  -2 2.92325 2.18270   5
 -12  -6  -2 3.49400 1.96712   3
 -12  -6  -2 0.93138 1.77026   6
  12  -6   2 -0.6732 1.76339   3
  12   6   2 -0.3892 1.88353   5
  12   6   2 2.15190 1.54145   6
  12   6   2 1.12674 2.00030   3
 -12   6  -2 3.67063 2.81269   4
 -12   6  -2 2.54835 2.21230   5
  13  -6   2 40.4150 5.80437   3
 -13  -6  -2 48.4820 5.33853   6
 -13  -6  -2 38.7456 5.27752   3
 -13  -6  -2 29.2048 4.64108   5
  13   6   2 39.8619 4.49129   6
  13   6   2 43.7873 6.76560   5
 -13   6  -2 46.0697 6.45813   4
  13   6   2 37.5290 5.24054   3
 -13   6  -2 42.3108 6.64789   5
 -14  -6  -2 65.9208 5.54498   6
 -14  -6  -2 63.5635 5.89307   5
  14  -6   2 49.2676 6.70136   3
  14   6   2 68.3653 6.22524   5
  14   6   2 52.1800 6.20739   3
  14   6   2 62.2419 4.90636   6
 -14   6  -2 56.8716 7.35392   5
 -14   6  -2 48.1426 6.82719   4
  15  -6   2 38.7577 5.92356   3
 -15  -6  -2 31.0419 5.00187   5
 -15  -6  -2 40.3126 5.18239   6
  15   6   2 40.5251 5.53728   5
 -15   6  -2 37.8284 6.27468   5
 -15   6  -2 41.8265 6.26260   4
  15   6   2 36.1247 5.33365   3
  16  -6   2 11.8343 4.09094   3
 -16  -6  -2 14.1619 3.81088   5
 -16   6  -2 8.88917 3.79628   5
 -16   6  -2 10.6918 3.76628   4
  16   6   2 12.6102 3.81474   3
  17  -6   2 -1.1510 2.28505   3
 -17  -6  -2 -3.0155 1.93541   5
  17   6   2 0.85207 2.28278   3
 -17   6  -2 2.70455 3.02962   4
 -17   6  -2 4.23891 3.20875   5
  18  -6   2 23.0153 5.29224   3
 -18  -6  -2 31.5162 5.24099   5
 -18   6  -2 29.4840 5.56467   4
  18   6   2 27.4627 5.24526   3
 -18   6  -2 28.1184 6.06261   5
  18  -7  -2 8.34688 3.46385   3
 -18  -7   2 10.7067 3.54634   5
 -18   7   2 13.5327 3.67775   3
  18   7  -2 4.64101 2.92722   3
 -18   7   2 5.33850 3.39747   5
 -18   7   2 5.09342 3.22998   4
 -17  -7   2 105.011 7.53327   5
  17  -7  -2 100.607 8.55703   3
 -17   7   2 101.038 8.88223   5
 -17   7   2 97.1598 8.16262   3
  17   7  -2 96.6625 7.82204   3
 -17   7   2 102.387 8.42177   4
  16  -7  -2 4.36292 2.95951   3
 -16  -7   2 -2.4454 1.64711   5
 -16   7   2 4.04952 2.78404   5
  16   7  -2 4.09200 2.62093   5
  16   7  -2 -0.9791 1.97826   3
 -16   7   2 1.69866 2.50144   3
 -16   7   2 -1.2136 1.94700   4
 -15  -7   2 17.3476 3.79951   5
  15  -7  -2 13.4345 3.77969   3
 -15   7   2 15.2188 3.98220   3
 -15   7   2 18.9859 4.84694   4
  15   7  -2 16.0622 2.70531   6
  15   7  -2 12.5277 3.47685   3
 -15   7   2 16.6421 4.54751   5
  15   7  -2 16.9051 3.87740   5
  14  -7  -2 35.1238 5.55709   3
 -14  -7   2 43.0581 5.31612   5
 -14   7   2 29.4785 5.15710   3
 -14   7   2 41.9769 6.31906   4
  14   7  -2 39.7538 5.34148   3
 -14   7   2 30.0881 6.30794   5
  14   7  -2 39.3090 3.35265   6
  14   7  -2 46.7580 5.70155   5
 -13  -7   2 136.101 9.00187   5
  13  -7  -2 141.264 9.47408   3
  13   7  -2 149.736 8.99383   5
 -13   7   2 149.994 10.0552   5
  13   7  -2 135.650 6.48289   6
  13   7  -2 142.173 8.63135   3
 -13   7   2 141.650 9.66449   3
 -13   7   2 140.533 9.80208   4
  12  -7  -2 19.4648 4.05116   3
 -12  -7   2 29.4441 4.31846   5
 -12   7   2 31.9777 5.39654   4
 -12   7   2 27.3542 5.72248   3
  12   7  -2 24.7819 4.17016   5
  12   7  -2 22.0739 3.85288   3
 -12   7   2 26.7321 4.94320   5
  11  -7  -2 48.6812 6.01665   3
 -11  -7   2 56.8242 4.84356   5
  11   7  -2 74.4718 5.58537   3
 -11   7   2 53.0383 6.78345   5
 -11   7   2 66.9362 6.18478   3
  11   7  -2 47.8873 5.72005   5
 -11   7   2 49.3326 7.15468   4
  11   7  -2 56.4393 3.19685   6
  10  -7  -2 26.8098 4.39659   3
 -10  -7   2 38.2662 4.54382   5
 -10   7   2 34.7030 5.28470   5
 -10   7   2 29.6180 4.82986   3
  10   7  -2 48.3231 4.51879   3
  10   7  -2 42.2788 5.26888   5
  10   7  -2 38.7971 2.34708   6
 -10   7   2 40.9133 5.80559   4
  -9  -7   2 22.3701 1.87050   4
   9  -7  -2 38.0082 5.12980   3
  -9  -7   2 28.0644 3.89437   5
   9   7  -2 32.6627 4.42371   3
  -9   7   2 41.6751 5.73205   4
   9   7  -2 26.7048 4.17488   5
  -9   7   2 36.6254 5.35549   5
  -9   7   2 39.9785 5.29095   3
   8  -7  -2 401.127 18.9010   5
   8  -7  -2 388.571 16.6889   6
   8  -7  -2 377.143 16.6767   3
  -8  -7   2 395.384 13.6220   4
   8  -7  -2 422.460 17.9160   5
  -8  -7   2 392.125 15.7590   5
  -8   7   2 375.185 17.3365   5
  -8   7   2 388.605 17.4542   4
   8   7  -2 395.076 16.1721   3
   8   7  -2 384.971 16.5998   5
  -8   7   2 389.606 17.1802   3
   7  -7  -2 2.79061 2.23537   5
  -7  -7   2 5.10656 2.31707   4
   7  -7  -2 2.62928 2.12921   5
  -7  -7   2 7.72518 2.32406   5
   7  -7  -2 8.04445 2.70133   6
   7  -7  -2 12.7275 3.17018   3
  -7   7   2 4.42117 2.42337   3
   7   7  -2 6.90683 2.53277   3
   7   7  -2 4.06977 1.89406   5
  -7   7   2 6.87692 2.81017   4
   6  -7  -2 13.3884 3.22987   5
  -6  -7   2 4.67887 1.79219   5
   6  -7  -2 7.16402 2.70609   5
   6  -7  -2 6.00674 2.17664   3
   6  -7  -2 10.4462 2.63869   6
  -6  -7   2 8.46611 1.84553   4
   6   7  -2 9.60765 2.60334   5
  -6   7   2 2.83927 2.27073   4
   6   7  -2 10.9572 2.83533   3
  -6   7   2 13.4929 3.33237   3
   5  -7  -2 303.547 13.4800   3
  -5  -7   2 296.037 12.1649   4
  -5  -7   2 312.505 13.0876   5
   5  -7  -2 309.881 14.4009   5
   5  -7  -2 312.103 14.2398   5
   5  -7  -2 305.254 14.1549   4
  -5   7   2 297.761 14.0797   3
  -5   7   2 315.699 14.1307   4
   5   7  -2 313.561 12.1933   4
   5   7  -2 321.346 13.5656   3
  -5   7   2 306.485 13.5912   3
   5   7  -2 309.855 13.7460   5
   4  -7  -2 0.68066 1.67097   5
   4  -7  -2 -0.6583 1.58132   4
  -4  -7   2 1.71110 1.62189   5
  -4  -7   2 5.45194 1.84925   5
  -4  -7   2 5.32385 1.75871   4
   4  -7  -2 2.16855 1.97966   5
  -4   7   2 1.78762 1.52815   3
   4   7  -2 3.06103 1.59552   4
  -4   7   2 2.52271 2.13077   3
   4   7  -2 4.38951 2.06977   3
  -4   7   2 3.38389 2.18254   4
  -3  -7   2 10.5928 2.69292   5
   3  -7  -2 11.0553 2.75847   5
  -3  -7   2 12.7463 2.45197   4
   3  -7  -2 4.17831 2.34383   4
  -3  -7   2 9.15454 2.40936   5
   3  -7  -2 10.5755 3.10907   5
   3   7  -2 10.7898 2.69391   3
  -3   7   2 6.12579 2.36744   4
   3   7  -2 9.56738 2.57073   3
  -3   7   2 9.76254 2.81958   3
  -3   7   2 14.4301 3.04613   3
   2  -7  -2 72.8965 5.79707   5
  -2  -7   2 66.3088 3.06629   6
  -2  -7   2 65.6958 5.29329   5
  -2  -7   2 72.1387 5.01129   4
   2  -7  -2 72.1262 5.57289   5
   2  -7  -2 71.9844 4.38047   6
  -2  -7   2 75.7581 5.35388   5
  -2  -7   2 72.3034 2.93883   6
  -2   7   2 71.1967 5.54188   3
  -2   7   2 70.8477 5.29316   3
   2   7  -2 72.0604 5.50759   3
   2   7  -2 64.2166 5.27923   3
  -2   7   2 61.5354 5.13156   4
   2   7  -2 71.0190 5.09281   4
  -1  -7   2 81.1968 3.95712   6
  -1  -7   2 82.6254 5.85664   5
  -1  -7   2 75.9200 5.38558   4
  -1  -7   2 81.7913 5.93560   5
   1  -7  -2 89.1703 6.17622   4
   1  -7  -2 85.9540 6.26357   5
   1  -7  -2 93.4707 6.22487   5
  -1   7   2 85.2878 5.81669   4
   1   7  -2 96.3450 6.32749   3
   1   7  -2 86.7958 5.82094   4
  -1   7   2 91.2124 6.19812   3
   0  -7   2 126.277 7.82908   5
   0  -7  -2 132.279 8.01540   5
   0  -7   2 148.741 6.08245   6
   0  -7   2 130.785 7.59938   4
   0  -7   2 125.352 8.61349   5
   0  -7  -2 147.353 8.09796   5
   0  -7  -2 140.781 7.86913   4
   0  -7  -2 140.793 6.23534   6
   0   7  -2 140.760 8.06628   3
   0   7   2 146.177 8.17990   3
   0   7   2 123.730 7.38178   3
   0   7  -2 155.464 8.15809   4
   0   7  -2 139.488 7.64417   3
   1  -7   2 71.4163 4.64584   6
  -1  -7  -2 74.7228 5.43504   5
  -1  -7  -2 75.4678 3.95290   6
   1  -7   2 66.5264 5.28837   4
   1  -7   2 75.1747 5.63234   5
  -1  -7  -2 69.8873 5.58996   5
  -1  -7  -2 66.6463 5.02764   4
   1  -7   2 73.2993 5.65616   5
  -1   7  -2 76.4740 5.40581   3
  -1   7  -2 81.9134 5.77988   4
  -1   7  -2 77.8895 5.85881   3
   1   7   2 65.1921 5.28376   3
   1   7   2 73.6409 5.64252   5
   1   7   2 66.7316 5.07783   3
  -2  -7  -2 3.11969 1.06941   6
  -2  -7  -2 4.18007 1.93216   5
   2  -7   2 2.89398 1.34081   6
   2  -7   2 2.87625 1.92987   5
   2  -7   2 -0.9671 1.34030   4
  -2  -7  -2 3.09078 1.87149   4
   2  -7   2 2.27257 1.71457   5
  -2   7  -2 5.31756 2.18278   4
   2   7   2 3.76890 1.90053   3
   2   7   2 0.98269 1.32079   5
  -2   7  -2 2.30237 1.77844   3
   2   7   2 0.16531 1.32067   3
  -2   7  -2 2.31565 1.55514   3
   3  -7   2 41.1775 5.20460   5
   3  -7   2 39.2343 5.09080   4
   3  -7   2 37.9941 3.98865   6
  -3  -7  -2 40.2200 3.72246   4
   3  -7   2 43.5086 5.48034   5
  -3  -7  -2 42.6278 4.00060   5
  -3  -7  -2 36.2751 2.63268   6
   3   7   2 44.7375 5.45154   5
   3   7   2 39.2463 5.00856   3
  -3   7  -2 38.9724 5.09948   4
  -3   7  -2 43.8202 5.36319   3
  -3   7  -2 33.0206 4.21799   3
   4  -7   2 1.77831 1.51855   6
  -4  -7  -2 5.35637 1.32172   6
  -4  -7  -2 2.03041 1.61314   5
   4  -7   2 3.12819 1.70205   3
   4  -7   2 3.18852 2.07040   4
   4  -7   2 1.31364 1.74158   5
  -4  -7  -2 -1.3143 2.36138   3
   4  -7   2 2.89038 2.07904   5
  -4  -7  -2 1.50214 1.64254   4
  -4   7  -2 5.13118 2.11523   5
  -4   7  -2 9.00628 2.80665   4
   4   7   2 4.75322 2.24697   3
  -4   7  -2 7.29494 2.55485   3
   4   7   2 3.96497 2.00878   5
  -4   7  -2 3.10752 1.83443   3
  -5  -7  -2 266.251 11.2965   4
   5  -7   2 276.287 12.3379   3
  -5  -7  -2 270.572 12.3757   5
  -5  -7  -2 265.817 12.5357   3
  -5  -7  -2 280.535 10.2131   6
   5  -7   2 262.317 11.7333   6
   5   7   2 270.700 12.9102   5
  -5   7  -2 270.953 13.1122   5
   5   7   2 275.154 12.5093   3
  -5   7  -2 275.894 13.2579   4
   6  -7   2 3.52729 2.03323   3
  -6  -7  -2 4.76417 1.44963   6
  -6  -7  -2 4.64578 2.15195   3
  -6  -7  -2 1.56700 1.83431   5
  -6  -7  -2 7.26189 1.85205   4
   6  -7   2 5.09178 2.23092   6
  -6   7  -2 1.72770 1.90873   5
   6   7   2 6.37320 2.55874   5
  -6   7  -2 2.81029 2.27539   4
   6   7   2 2.37543 1.99240   3
  -7  -7  -2 54.5520 3.68632   6
   7  -7   2 57.0705 5.11203   6
   7  -7   2 61.1847 5.21310   3
  -7  -7  -2 47.3497 5.39818   5
  -7  -7  -2 54.4659 4.97380   3
  -7  -7  -2 58.9078 3.89938   4
   7   7   2 56.2639 5.14530   3
   7   7   2 52.6213 3.54122   6
  -7   7  -2 59.4623 7.01151   5
  -7   7  -2 55.0023 6.58372   4
   7   7   2 53.8085 5.11215   5
  -8  -7  -2 22.5322 3.78114   5
   8  -7   2 24.7592 4.10761   6
  -8  -7  -2 25.7674 2.95812   6
   8  -7   2 28.7402 4.54394   3
  -8  -7  -2 25.6014 4.09851   3
  -8  -7  -2 23.4733 4.08789   4
  -8   7  -2 29.6358 4.96184   5
   8   7   2 27.2960 4.59309   5
  -8   7  -2 25.9117 4.74144   4
   8   7   2 24.5215 2.73656   6
   8   7   2 25.8264 4.09690   3
  -9  -7  -2 0.72291 0.93978   4
   9  -7   2 0.80622 2.17237   3
  -9  -7  -2 2.35477 1.52709   6
  -9  -7  -2 1.46919 0.86386   4
  -9  -7  -2 3.28991 2.26369   5
  -9  -7  -2 0.54729 1.69527   3
   9   7   2 2.00954 1.22395   6
   9   7   2 2.33127 2.04859   3
   9   7   2 2.27068 2.23037   5
  -9   7  -2 1.60041 1.92957   5
  -9   7  -2 -1.7477 1.65606   4
 -10  -7  -2 69.9935 3.23647   4
 -10  -7  -2 84.6757 6.24580   5
  10  -7   2 82.2661 7.34429   3
 -10  -7  -2 69.9170 5.79189   3
 -10  -7  -2 79.2127 5.57530   6
 -10  -7  -2 76.5035 3.51209   4
  10   7   2 74.1340 6.19024   3
 -10   7  -2 81.9311 7.23483   4
  10   7   2 69.9283 4.61013   6
  10   7   2 73.7239 6.41347   5
 -10   7  -2 78.9574 8.51921   5
 -11  -7  -2 -0.1310 1.65346   3
 -11  -7  -2 -0.2257 1.44546   6
 -11  -7  -2 1.29804 1.94184   5
  11  -7   2 0.51651 1.96210   3
  11   7   2 1.19667 3.52804   5
  11   7   2 1.00803 1.30669   6
  11   7   2 0.33869 2.14458   3
 -11   7  -2 1.75498 2.12086   4
 -12  -7  -2 20.3150 3.44296   6
  12  -7   2 17.7724 4.13906   3
 -12  -7  -2 13.7597 3.58293   5
  12   7   2 19.7644 4.15246   3
 -12   7  -2 17.2230 4.42845   4
  12   7   2 22.6232 3.11349   6
 -12   7  -2 17.5421 4.67704   5
  12   7   2 20.5389 4.24653   5
 -13  -7  -2 3.27134 2.07941   6
  13  -7   2 2.25513 2.43489   3
 -13  -7  -2 1.99645 2.15476   5
 -13   7  -2 5.17039 3.03363   4
  13   7   2 4.73990 2.65543   3
  13   7   2 1.77804 2.30726   5
 -13   7  -2 2.90392 2.76460   5
 -14  -7  -2 25.3010 4.05345   6
  14  -7   2 25.9768 5.18070   3
 -14  -7  -2 38.4807 5.52898   5
  14   7   2 25.3799 4.69582   5
 -14   7  -2 34.6670 6.08768   5
  14   7   2 26.2344 3.86577   6
 -14   7  -2 40.1386 6.52082   4
  14   7   2 27.2591 4.87085   3
  15  -7   2 58.6017 7.54353   3
 -15  -7  -2 72.6481 6.71368   5
 -15  -7  -2 81.0101 6.11379   6
 -15   7  -2 54.8166 8.01283   5
 -15   7  -2 74.1351 8.78187   4
  15   7   2 58.9924 7.18922   3
  16  -7   2 1.81603 3.13655   3
 -16  -7  -2 0.72359 2.56599   5
  16   7   2 3.34709 2.71498   3
 -16   7  -2 0.91022 2.52708   5
 -16   7  -2 4.01279 2.96302   4
  17  -7   2 5.94360 3.22300   3
 -17  -7  -2 8.37762 3.29356   5
 -17   7  -2 7.21179 3.33260   5
  17   7   2 4.06462 3.20209   3
 -17   7  -2 9.53411 3.83646   4
  16  -8  -2 70.0565 11.8168   3
 -16  -8   2 75.1088 6.27208   5
 -16   8   2 64.6209 8.54211   5
 -16   8   2 75.9252 8.90945   4
 -16   8   2 70.1752 8.39869   3
  16   8  -2 71.6901 6.42017   3
  15  -8  -2 16.0026 4.57647   3
 -15  -8   2 22.6454 4.19179   5
  15   8  -2 21.7896 4.29276   3
  15   8  -2 19.3321 4.30849   5
  15   8  -2 16.8192 2.41464   6
 -15   8   2 20.8603 4.97584   4
 -15   8   2 23.6240 5.19146   3
 -15   8   2 18.6987 4.93616   5
 -14  -8   2 46.0233 5.76534   5
  14  -8  -2 39.2158 6.17881   3
 -14   8   2 61.8491 7.87427   3
  14   8  -2 53.5357 4.57218   6
 -14   8   2 53.1536 7.54989   5
  14   8  -2 58.4458 6.74050   5
 -14   8   2 41.0642 6.64627   4
  14   8  -2 45.0905 5.82609   3
 -13  -8   2 95.6526 6.92792   5
  13  -8  -2 91.2383 7.78873   3
  13   8  -2 101.011 7.29703   3
  13   8  -2 104.495 7.62397   5
 -13   8   2 90.2560 7.90005   3
 -13   8   2 88.6093 7.96382   4
  13   8  -2 82.6406 4.34205   6
 -13   8   2 95.7127 8.43797   5
  12  -8  -2 2.34944 2.39800   3
 -12  -8   2 -0.4771 1.67621   5
 -12   8   2 -1.4975 2.15949   5
  12   8  -2 2.52438 0.96918   6
 -12   8   2 4.21825 2.82215   3
  12   8  -2 -0.8689 1.67229   3
  12   8  -2 -1.6666 1.55429   5
 -12   8   2 5.65777 2.92004   4
 -11  -8   2 87.0293 6.38893   5
  11  -8  -2 86.2150 7.28725   3
  11   8  -2 88.0382 6.88530   5
 -11   8   2 77.9687 8.66924   4
  11   8  -2 103.801 7.87507   3
 -11   8   2 73.9339 7.22464   3
 -10  -8   2 1.41608 0.57757   4
  10  -8  -2 0.58964 1.85818   3
  10  -8  -2 -1.0363 1.95821   5
 -10  -8   2 -0.0004 1.84284   5
  10   8  -2 3.02099 2.16617   5
  10   8  -2 2.16279 2.15806   3
 -10   8   2 4.02736 2.54435   4
 -10   8   2 2.71800 2.70133   3
  -9  -8   2 24.5327 2.08195   4
   9  -8  -2 19.5824 4.56301   5
   9  -8  -2 35.3431 5.29699   3
   9   8  -2 27.2625 4.40145   3
  -9   8   2 22.3412 4.50303   4
   9   8  -2 26.3378 4.44372   5
  -9   8   2 22.3380 4.75570   3
  -8  -8   2 53.0331 3.73154   4
   8  -8  -2 42.0627 5.97195   5
  -8  -8   2 56.6115 8.02876   5
  -8   8   2 53.2432 7.31668   3
   8   8  -2 61.7352 6.54082   3
   8   8  -2 60.9310 6.68483   5
   7  -8  -2 4.47117 2.32609   3
   7  -8  -2 6.03750 2.44470   6
   7  -8  -2 8.34077 2.99262   5
  -7  -8   2 3.23310 2.30608   5
  -7  -8   2 6.34131 1.65887   4
  -7   8   2 4.71302 2.47433   3
   7   8  -2 6.64223 2.67762   3
   7   8  -2 9.15923 2.73478   5
  -7   8   2 2.22363 2.35015   4
   6  -8  -2 172.712 9.31032   6
   6  -8  -2 170.114 10.3234   5
  -6  -8   2 178.328 8.19563   4
  -6  -8   2 175.129 10.3271   5
  -6   8   2 178.610 10.2786   3
  -6   8   2 161.746 9.97669   4
   6   8  -2 159.856 9.35995   3
   6   8  -2 165.519 9.68444   5
   5  -8  -2 15.3704 3.95898   5
  -5  -8   2 13.3145 2.76721   4
   5  -8  -2 13.6777 3.00809   6
   5   8  -2 7.26255 2.67976   3
  -5   8   2 7.85964 3.14950   4
  -5   8   2 13.5284 3.54040   3
  -4  -8   2 103.552 6.31204   4
   4  -8  -2 109.747 7.73410   5
  -4  -8   2 108.503 8.02287   5
  -4   8   2 113.944 7.83416   3
   4   8  -2 108.784 7.25970   3
   4   8  -2 112.607 6.43790   4
  -4   8   2 90.3531 7.06819   4
   3  -8  -2 25.9613 4.39370   5
  -3  -8   2 32.7605 4.03544   4
  -3  -8   2 30.8071 4.25087   5
  -3   8   2 28.0859 4.63766   3
  -3   8   2 27.1010 4.43636   4
   3   8  -2 29.2533 3.90371   4
   3   8  -2 36.9315 5.10954   3
   2  -8  -2 78.1663 6.25488   5
  -2  -8   2 67.6102 3.04018   6
  -2  -8   2 68.2810 5.56928   5
   2  -8  -2 68.3318 4.40594   6
   2  -8  -2 72.2816 5.82242   4
  -2  -8   2 61.4386 2.82104   6
  -2  -8   2 64.7627 5.14632   4
  -2   8   2 60.0948 5.41552   4
  -2   8   2 70.0063 5.97337   3
   2   8  -2 70.5829 5.83556   3
   2   8  -2 58.9221 5.04839   4
  -1  -8   2 124.045 7.91017   5
   1  -8  -2 135.642 6.45134   6
  -1  -8   2 136.146 5.41492   6
  -1  -8   2 129.862 7.85994   4
  -1  -8   2 139.779 5.66417   6
   1  -8  -2 135.637 8.35153   5
   1  -8  -2 131.506 8.17123   4
  -1   8   2 134.830 8.46028   3
   1   8  -2 145.650 8.15274   4
   1   8  -2 133.967 8.44363   3
   0  -8   2 106.933 7.24216   4
   0  -8  -2 134.125 7.95691   5
   0  -8  -2 111.534 7.44658   4
   0  -8  -2 122.316 5.74011   6
   0  -8   2 113.842 7.53545   5
   0  -8   2 117.102 5.24551   6
   0  -8   2 113.101 5.44398   6
   0   8  -2 120.025 7.56871   4
   0   8   2 123.502 7.80611   3
   0   8  -2 113.140 7.76077   3
  -1  -8  -2 98.6519 6.75450   5
   1  -8   2 86.8814 6.58059   5
   1  -8   2 100.371 6.84417   4
   1  -8   2 96.9371 5.06070   6
  -1  -8  -2 91.0418 4.72074   6
   1   8   2 87.3916 6.56111   3
  -1   8  -2 95.9963 7.04431   3
  -1   8  -2 87.9470 6.55603   4
   2  -8   2 2.51609 1.43335   6
  -2  -8  -2 1.21081 1.00659   6
  -2  -8  -2 -1.0324 1.38634   4
   2  -8   2 1.86218 2.22436   5
  -2  -8  -2 2.43174 1.82896   5
  -2   8  -2 0.70161 1.99212   4
  -2   8  -2 0.20055 2.07118   3
   2   8   2 2.12853 2.14197   3
  -3  -8  -2 1.32686 1.04807   6
   3  -8   2 -0.5819 1.55364   5
   3  -8   2 2.05373 1.62551   6
  -3  -8  -2 -1.3816 1.58547   4
  -3  -8  -2 1.34644 1.70697   5
   3   8   2 -1.9298 1.38463   5
   3   8   2 0.47245 1.93675   3
  -3   8  -2 0.02179 1.67208   4
  -3   8  -2 0.02624 1.60371   3
  -4  -8  -2 25.2251 2.55826   6
   4  -8   2 23.7828 3.51872   6
   4  -8   2 24.9948 4.52306   5
  -4  -8  -2 28.7667 4.43079   5
  -4  -8  -2 28.0414 3.80231   4
  -4   8  -2 27.0577 4.62767   4
   4   8   2 25.7568 5.09770   5
   4   8   2 23.6901 4.19278   3
  -4   8  -2 27.2872 4.68537   3
   5  -8   2 53.0888 6.67349   5
   5  -8   2 34.0733 4.26107   6
  -5  -8  -2 31.3111 2.57111   6
  -5  -8  -2 26.5675 3.63803   4
   5  -8   2 31.9603 4.63692   3
  -5  -8  -2 27.0139 4.19541   5
   5   8   2 32.3075 5.63748   5
  -5   8  -2 33.4205 5.30194   4
   5   8   2 31.3885 4.78338   3
  -5   8  -2 27.4007 4.80582   3
   6  -8   2 6.22132 2.63633   3
  -6  -8  -2 8.75894 2.65936   3
  -6  -8  -2 9.26945 2.35830   4
  -6  -8  -2 7.91323 2.76605   5
  -6  -8  -2 11.6263 1.98673   6
   6  -8   2 10.8478 2.80819   6
   6  -8   2 15.0110 3.63173   5
  -6   8  -2 7.68627 3.05737   5
  -6   8  -2 7.36204 2.98452   3
  -6   8  -2 6.67862 2.90786   4
   6   8   2 12.4855 3.30674   3
  -7  -8  -2 18.0802 3.68286   5
  -7  -8  -2 26.4235 3.34165   4
  -7  -8  -2 25.0659 2.87367   6
   7  -8   2 30.0174 4.31248   6
   7  -8   2 23.8642 4.16938   3
  -7   8  -2 29.4855 5.21710   5
   7   8   2 27.9170 4.51498   3
   7   8   2 18.6804 5.82184   5
  -8  -8  -2 15.4119 2.27325   6
  -8  -8  -2 14.6430 2.43419   4
   8  -8   2 19.8283 4.53016   3
  -8  -8  -2 20.5319 3.90413   5
   8   8   2 12.2937 3.67600   5
  -8   8  -2 14.0453 3.99013   4
  -8   8  -2 13.9138 3.73903   3
   9  -8   2 86.6807 6.90534   3
  -9  -8  -2 77.4608 4.89431   6
  -9  -8  -2 90.9565 6.69579   5
   9   8   2 82.3758 4.78354   6
   9   8   2 89.1567 6.82270   3
  -9   8  -2 82.1521 7.48038   4
   9   8   2 81.0944 7.09951   5
  -9   8  -2 91.4766 7.63171   5
 -10  -8  -2 29.5319 2.24301   4
  10  -8   2 26.7077 4.79296   3
 -10  -8  -2 36.6266 3.28857   6
 -10  -8  -2 28.8568 2.04174   4
 -10  -8  -2 32.3487 4.81340   5
  10   8   2 34.6377 5.32923   3
  10   8   2 36.7778 5.78228   5
 -10   8  -2 25.8063 5.20410   5
  10   8   2 33.9282 3.46292   6
 -10   8  -2 25.3099 5.08262   4
  11  -8   2 200.678 11.6576   3
 -11  -8  -2 202.970 11.1835   5
 -11   8  -2 211.561 12.8007   5
 -11   8  -2 216.664 12.8195   4
  11   8   2 197.491 8.97516   6
  11   8   2 198.535 11.6401   5
  11   8   2 225.010 11.7028   3
  12  -8   2 27.0296 5.03714   3
 -12  -8  -2 16.9189 2.93684   6
 -12  -8  -2 17.0899 3.97626   5
  12   8   2 15.2757 4.55362   5
  12   8   2 22.3451 2.98270   6
 -12   8  -2 28.1877 5.65262   5
 -12   8  -2 23.2685 5.39576   4
  12   8   2 13.2741 3.95677   3
 -13  -8  -2 6.88188 3.07304   5
  13  -8   2 9.60649 3.51873   3
 -13  -8  -2 9.52918 2.54225   6
 -13   8  -2 11.9596 3.82782   5
  13   8   2 6.88450 3.18590   3
 -13   8  -2 2.16400 2.72799   4
  13   8   2 6.35485 2.23559   6
  14  -8   2 -0.1318 2.42531   3
 -14  -8  -2 2.69886 2.49725   5
 -14   8  -2 -0.9404 2.04533   5
  14   8   2 -2.6100 1.85882   3
 -14   8  -2 5.47619 3.25903   4
  14   8   2 -0.1312 1.52936   6
 -15  -8  -2 -0.9655 1.95481   5
 -15   8  -2 -2.2728 1.99113   4
  15   8   2 -1.7724 2.16195   3
 -15   8  -2 3.67034 2.98107   5
 -15  -9   2 76.3198 6.96024   5
  15  -9  -2 64.7727 8.25327   3
  15   9  -2 76.8665 7.29852   3
 -15   9   2 63.3778 8.17822   3
 -15   9   2 85.0832 7.86957   5
 -15   9   2 76.3690 8.89937   4
  14  -9  -2 2.66270 2.78429   3
 -14  -9   2 -0.1661 2.00084   5
 -14   9   2 0.34138 2.00314   4
  14   9  -2 -0.2139 2.08473   3
 -14   9   2 2.42129 2.61769   3
 -14   9   2 -1.7235 1.98616   5
  13  -9  -2 11.3167 4.25184   5
 -13  -9   2 6.69268 2.86114   5
  13  -9  -2 7.69068 3.30528   3
 -13   9   2 4.79209 3.39249   3
  13   9  -2 8.60009 3.21030   3
 -13   9   2 6.42277 3.34296   4
  13   9  -2 5.03458 3.46714   5
  12  -9  -2 49.4764 6.76764   3
 -12  -9   2 54.8439 6.41235   5
  12  -9  -2 51.8260 7.82509   5
 -12   9   2 45.0579 7.21701   4
  12   9  -2 50.2210 6.70271   5
  12   9  -2 48.3550 6.32149   3
 -12   9   2 34.2254 6.33854   3
  11  -9  -2 137.475 10.3883   5
 -11  -9   2 145.618 8.84507   5
  11   9  -2 144.719 9.24112   3
 -11   9   2 140.981 10.3176   4
  11   9  -2 138.993 9.50652   5
 -10  -9   2 6.40987 1.20493   4
  10  -9  -2 5.70463 2.93672   3
  10  -9  -2 7.19399 3.38324   5
 -10  -9   2 5.42705 2.67469   5
 -10   9   2 3.73711 2.73432   3
  10   9  -2 5.28393 2.71949   5
  10   9  -2 8.88567 3.24250   3
 -10   9   2 7.75024 3.25759   4
  -9  -9   2 19.5747 3.66540   5
   9  -9  -2 25.6290 5.03378   3
  -9  -9   2 22.9633 3.38754   4
   9  -9  -2 22.7524 4.84993   5
   9   9  -2 26.1361 4.77241   3
  -9   9   2 16.8984 4.31851   3
  -9   9   2 21.5771 4.69968   4
   9   9  -2 17.2164 3.91406   5
   8  -9  -2 7.41933 3.12178   5
   8  -9  -2 0.72677 2.08100   3
  -8  -9   2 2.64870 1.44523   4
  -8  -9   2 6.18353 2.55648   5
   8   9  -2 3.28200 2.49554   5
   8   9  -2 1.61340 3.85298   3
  -8   9   2 0.63913 2.24059   4
  -8   9   2 6.28605 2.96299   3
  -7  -9   2 49.2289 3.99025   4
  -7  -9   2 54.0992 5.11971   5
  -7   9   2 47.4129 6.41859   3
  -7   9   2 56.8942 6.94617   4
   7   9  -2 43.7395 6.56052   3
   6  -9  -2 59.1070 5.21332   6
  -6  -9   2 57.8913 5.34212   5
  -6  -9   2 62.1374 4.59925   4
   6  -9  -2 57.4688 7.35411   5
  -6   9   2 50.2907 6.57683   4
   6   9  -2 53.1545 6.55474   3
  -6   9   2 63.8733 7.57077   3
  -5  -9   2 3.62136 2.14940   5
  -5  -9   2 3.63268 2.07274   4
   5  -9  -2 5.03674 2.15967   6
   5  -9  -2 5.94700 2.51465   5
  -5   9   2 3.50473 2.69480   3
   5   9  -2 9.07588 2.98011   3
   4  -9  -2 139.116 8.07584   6
  -4  -9   2 152.005 8.75987   5
   4  -9  -2 140.407 9.53763   5
  -4   9   2 155.241 9.80114   3
  -4   9   2 144.677 9.41186   4
   4   9  -2 148.620 9.34892   3
  -3  -9   2 118.243 7.60515   4
   3  -9  -2 123.060 8.65050   5
  -3  -9   2 127.569 12.1101   5
   3  -9  -2 126.888 6.75886   6
   3   9  -2 126.728 7.71320   4
   3   9  -2 124.790 8.51667   3
  -3   9   2 119.151 8.28069   4
   2  -9  -2 18.2069 4.01387   5
  -2  -9   2 15.2730 1.26813   6
  -2  -9   2 23.9932 4.30626   5
   2  -9  -2 15.5342 2.59549   6
  -2  -9   2 12.6524 3.02540   4
  -2  -9   2 15.6893 1.17267   6
   2   9  -2 22.0636 4.44322   3
  -2   9   2 15.4521 6.24809   3
   2   9  -2 17.4002 3.51676   4
  -1  -9   2 18.9187 1.69782   6
  -1  -9   2 21.6230 1.94242   6
   1  -9  -2 15.5744 2.38850   6
   1  -9  -2 20.9442 4.02972   5
  -1  -9   2 19.6952 4.08822   5
  -1   9   2 16.4316 4.31030   3
   1   9  -2 17.4961 3.51602   4
   1   9  -2 20.4826 4.01668   3
   0  -9   2 19.3821 2.21389   6
   0  -9  -2 24.1112 4.43983   5
   0  -9  -2 15.5457 2.41277   6
   0  -9   2 20.8828 2.68642   6
   0  -9   2 25.8961 4.42861   5
   0   9  -2 16.1207 3.82224   3
   0   9   2 23.1140 5.00657   3
   0   9  -2 17.2333 3.78068   4
  -1  -9  -2 155.066 9.62942   5
   1  -9   2 147.041 7.17952   6
  -1  -9  -2 167.272 9.27419   4
   1  -9   2 168.012 9.93405   5
   1  -9   2 161.174 6.96492   6
  -1  -9  -2 155.389 6.93457   6
  -1   9  -2 162.550 9.65253   4
   1   9   2 161.605 10.5070   3
  -1   9  -2 149.204 9.83234   3
  -2  -9  -2 3.43587 2.00188   4
   2  -9   2 4.18379 1.61083   6
  -2  -9  -2 3.35740 2.09406   5
   2  -9   2 5.21464 2.66956   5
  -2  -9  -2 3.68811 1.32766   6
  -2   9  -2 4.35699 2.73729   3
   2   9   2 8.02493 4.43566   3
  -2   9  -2 5.27879 2.68207   4
  -3  -9  -2 95.8042 4.80428   6
  -3  -9  -2 99.4413 6.88108   4
   3  -9   2 94.9094 7.63369   5
  -3  -9  -2 106.390 7.29681   5
   3  -9   2 100.732 6.02608   6
  -3   9  -2 102.823 7.83179   4
  -3   9  -2 86.8166 8.49322   3
  -4  -9  -2 53.6258 3.37035   6
  -4  -9  -2 61.6066 6.80274   4
  -4  -9  -2 64.0763 6.77805   5
   4  -9   2 52.8733 4.57598   6
   4  -9   2 45.9806 6.60376   5
   4   9   2 62.2481 7.89737   3
  -4   9  -2 60.7004 7.31839   3
  -4   9  -2 55.1282 7.84671   4
   4   9   2 66.1574 7.38152   5
  -5  -9  -2 2.22624 1.15744   6
   5  -9   2 -1.1304 1.74515   5
  -5  -9  -2 2.69887 1.94175   4
  -5  -9  -2 4.28059 2.49767   5
   5   9   2 1.18621 2.40654   3
  -5   9  -2 1.67912 2.40356   4
  -5   9  -2 -0.5616 2.13103   3
   5   9   2 1.67105 2.27518   5
  -6  -9  -2 1.45869 2.09133   5
   6  -9   2 0.39156 1.81009   6
  -6  -9  -2 1.20359 1.70687   4
   6  -9   2 3.06505 2.83447   5
  -6  -9  -2 0.69085 1.03945   6
   6   9   2 1.71447 1.93907   5
   6   9   2 3.57956 2.51390   3
  -6   9  -2 0.86356 2.09044   4
  -6   9  -2 4.02595 2.94411   3
   7  -9   2 6.20466 2.81674   3
  -7  -9  -2 8.20603 3.00122   5
  -7  -9  -2 4.74767 1.40983   6
  -7  -9  -2 5.00203 1.98214   4
   7  -9   2 8.38585 3.58365   5
   7   9   2 3.29557 2.53970   3
  -7   9  -2 2.06420 2.55392   4
  -7   9  -2 2.67876 2.63364   3
   7   9   2 1.43037 1.95709   5
  -8  -9  -2 0.62342 1.14314   6
  -8  -9  -2 -0.4670 1.32924   4
  -8  -9  -2 -0.5595 1.93258   5
   8  -9   2 -2.9818 1.85755   5
   8  -9   2 0.22963 2.06694   3
   8   9   2 -0.5123 1.95379   5
  -8   9  -2 -0.6776 2.18828   3
   8   9   2 0.38532 2.27164   3
  -8   9  -2 2.83972 2.57646   4
  -9  -9  -2 37.1903 5.44034   5
  -9  -9  -2 45.6814 3.49693   4
   9  -9   2 46.7071 6.50091   3
  -9  -9  -2 41.7454 3.32275   6
  -9   9  -2 43.2936 6.44304   5
  -9   9  -2 62.7958 8.08896   3
  -9   9  -2 52.9082 7.41760   4
   9   9   2 56.1305 6.58137   3
  10  -9   2 4.35110 2.91922   3
 -10  -9  -2 2.85788 1.51225   6
 -10  -9  -2 2.75607 1.97324   4
 -10  -9  -2 3.44193 1.07842   4
 -10  -9  -2 0.14400 2.24304   5
 -10   9  -2 5.40852 3.10546   3
 -10   9  -2 4.96041 3.15056   5
  10   9   2 4.59553 2.74338   3
 -10   9  -2 1.52058 2.69538   4
 -11  -9  -2 3.06226 2.47955   5
 -11  -9  -2 0.39877 1.28272   6
  11  -9   2 1.97322 2.37953   3
  11   9   2 -0.2075 2.34897   3
 -11   9  -2 3.64205 2.98110   5
 -11   9  -2 -0.1290 2.58254   3
 -11   9  -2 0.82786 2.49510   4
 -12  -9  -2 0.40720 1.99445   5
  12  -9   2 -0.8995 2.01857   3
  12   9   2 2.44409 2.70652   3
 -12   9  -2 -3.8948 2.07109   5
 -12   9  -2 2.37510 2.74033   3
 -12   9  -2 -2.5647 1.99144   4
  12   9   2 1.38578 1.41706   6
  13  -9   2 5.38643 3.15490   3
 -13  -9  -2 8.52074 3.24254   5
  13   9   2 7.07813 3.18845   3
 -13   9  -2 13.2085 4.31680   5
 -13   9  -2 11.3300 4.06675   4
 -13   9  -2 4.51352 3.25611   3
 -14  -9  -2 16.4771 3.71609   5
  14  -9   2 12.7549 4.39341   3
  14   9   2 9.55234 4.18624   3
 -14   9  -2 17.9107 4.60386   4
 -14   9  -2 13.9366 5.00781   3
 -14   9  -2 13.2773 4.55774   5
  13 -10  -2 54.6192 7.07818   3
 -13 -10   2 54.1540 6.56197   5
 -13  10   2 52.3538 7.75197   4
  13  10  -2 55.6601 6.67198   3
 -12 -10   2 -0.9207 1.85118   5
  12 -10  -2 0.02182 2.76041   3
  12 -10  -2 2.32682 3.27399   5
  12  10  -2 6.32369 2.96511   3
 -12  10   2 3.42889 2.85536   3
 -11 -10   2 6.17381 2.91308   5
  11 -10  -2 1.43977 2.63356   3
  11 -10  -2 0.76688 2.46359   5
  11  10  -2 4.37436 3.17992   5
  11  10  -2 0.44011 2.34209   3
 -11  10   2 5.57925 3.29795   3
 -11  10   2 2.44060 2.61199   4
  10 -10  -2 4.10211 3.00883   3
  10 -10  -2 1.15739 2.70695   5
 -10 -10   2 5.30266 2.61646   5
  10  10  -2 11.2231 3.75608   5
 -10  10   2 6.77666 3.39236   4
 -10  10   2 9.58813 3.61976   3
  10  10  -2 8.72700 3.46817   3
   9 -10  -2 11.3512 3.87627   5
  -9 -10   2 21.9596 4.28410   5
  -9 -10   2 13.4934 2.22631   4
  -9  10   2 10.4281 3.72571   3
   9  10  -2 12.8050 3.71159   3
  -9  10   2 13.1215 4.16233   4
  -8 -10   2 0.09375 1.89551   5
   8 -10  -2 1.71071 2.54693   5
  -8 -10   2 -0.6296 1.28931   4
  -8  10   2 3.50588 2.80997   3
   8  10  -2 1.65824 2.42203   3
  -8  10   2 0.65936 2.44097   4
  -7 -10   2 5.42467 2.17700   4
  -7 -10   2 3.36940 2.37408   5
   7 -10  -2 6.35780 3.12469   5
  -7  10   2 6.65251 3.23652   4
   7  10  -2 7.46864 3.08547   3
  -7  10   2 4.26245 3.04380   3
  -6 -10   2 -0.3484 1.94176   5
   6 -10  -2 7.13853 3.21518   5
  -6 -10   2 2.24969 1.94461   4
   6  10  -2 0.49278 2.35562   3
  -6  10   2 -0.8879 2.44214   3
  -6  10   2 -0.1406 2.29841   4
   5 -10  -2 -1.1790 2.20586   5
   5 -10  -2 0.61754 1.72599   6
  -5 -10   2 -0.5393 1.83633   4
  -5 -10   2 3.54765 2.54872   5
  -5  10   2 2.24133 2.37441   4
  -5  10   2 4.43630 2.74652   3
   5  10  -2 0.91992 2.13059   3
  -4 -10   2 50.5773 6.29811   5
  -4 -10   2 44.3269 6.20779   4
   4 -10  -2 47.2752 5.24890   6
   4 -10  -2 48.6913 4.97564   6
  -4  10   2 44.4987 6.09783   4
  -4  10   2 43.4381 6.21390   3
   4  10  -2 42.3953 5.96876   3
   3 -10  -2 98.8093 8.10356   5
  -3 -10   2 113.145 7.91001   5
   3 -10  -2 95.5031 6.35404   6
   3 -10  -2 97.6342 5.92296   6
   3  10  -2 97.4048 7.90270   3
  -3  10   2 80.7687 7.47931   3
   2 -10  -2 11.9896 2.64921   6
   2 -10  -2 7.96934 2.02558   6
   2 -10  -2 4.93427 3.13268   5
  -2 -10   2 10.7138 3.23287   5
   2  10  -2 9.44890 3.13142   4
   2  10  -2 7.72319 3.29588   3
  -2  10   2 6.14662 2.99023   3
   1 -10  -2 28.0927 3.51828   6
  -1 -10   2 35.7743 5.49060   5
   1 -10  -2 30.0065 3.76829   6
  -1 -10   2 29.2990 1.92362   6
  -1 -10   2 26.6266 1.99129   6
   1 -10  -2 31.0860 5.39638   5
   1  10  -2 34.8299 5.69745   3
  -1  10   2 26.3512 4.92821   3
   1  10  -2 34.1939 5.06919   4
   0 -10   2 48.2663 2.95237   6
   0 -10   2 36.4422 5.52764   5
   0 -10  -2 40.9662 3.37449   6
   0 -10  -2 52.6613 6.63366   5
   0  10   2 54.5514 7.12923   3
   0  10  -2 47.7316 6.11530   4
   0  10  -2 43.9354 6.26651   3
  -1 -10  -2 27.8381 2.90971   6
  -1 -10  -2 20.0477 4.34359   5
   1 -10   2 22.4278 2.79896   6
   1 -10   2 23.4149 2.64362   6
   1 -10   2 35.7893 5.60222   5
  -1  10  -2 27.7947 5.52934   4
   1  10   2 22.9325 4.48278   3
  -1  10  -2 23.2345 4.81291   3
   2 -10   2 6.43230 2.08150   6
  -2 -10  -2 7.09546 1.54833   6
   2 -10   2 5.90187 3.07867   5
   2 -10   2 2.70004 1.64649   6
  -2 -10  -2 4.42351 2.82753   5
  -2  10  -2 3.54351 3.08010   3
   2  10   2 4.80039 3.00420   3
  -2  10  -2 5.24968 2.80815   4
  -3 -10  -2 157.039 9.91391   5
   3 -10   2 153.428 7.86930   6
  -3 -10  -2 164.910 6.63918   6
   3 -10   2 141.311 10.1091   5
  -3  10  -2 146.051 10.0752   4
   3  10   2 167.866 10.4233   3
  -3  10  -2 151.668 10.4301   3
  -4 -10  -2 38.7544 2.73187   6
  -4 -10  -2 41.9638 5.91126   5
   4 -10   2 46.0559 4.94874   6
  -4 -10  -2 39.7845 5.70095   4
   4 -10   2 37.8916 6.09702   5
  -4  10  -2 36.2335 6.09048   3
   4  10   2 44.4770 6.23505   3
  -4  10  -2 29.4462 5.29189   4
  -5 -10  -2 9.25804 3.08849   5
   5 -10   2 6.94343 2.49973   6
  -5 -10  -2 0.38058 0.87019   6
  -5 -10  -2 0.28270 1.87129   4
  -5  10  -2 1.30387 2.39640   3
  -5  10  -2 1.67422 2.65271   4
   5  10   2 2.39824 2.77098   3
  -6 -10  -2 17.6605 3.35629   4
  -6 -10  -2 15.8596 1.79896   6
   6 -10   2 21.7903 4.91068   5
  -6 -10  -2 16.0198 3.91464   5
  -6  10  -2 17.4586 4.54130   3
   6  10   2 11.1877 3.82269   3
  -6  10  -2 12.5310 4.01438   4
   7 -10   2 12.9491 4.25721   5
  -7 -10  -2 11.2402 3.39650   5
  -7 -10  -2 17.2871 1.80680   6
  -7 -10  -2 15.8364 3.12656   4
   7  10   2 13.7597 3.92045   3
  -7  10  -2 13.5214 4.15603   4
  -7  10  -2 18.5950 4.66874   3
  -8 -10  -2 -0.0825 1.54720   4
   8 -10   2 -2.5571 1.90192   5
  -8 -10  -2 -1.6232 1.91977   5
  -8 -10  -2 1.41580 0.91039   6
  -8  10  -2 4.74403 3.19205   3
   8  10   2 -0.7207 2.24755   3
  -8  10  -2 -1.0461 2.16406   4
   9 -10   2 30.7368 6.06915   5
   9 -10   2 24.3394 4.84335   3
  -9 -10  -2 25.3695 3.23293   4
  -9 -10  -2 30.7828 5.09608   5
  -9  10  -2 33.4895 6.34489   3
   9  10   2 29.7670 5.65637   3
  -9  10  -2 21.2199 5.09142   4
  10 -10   2 -1.8300 1.64390   3
 -10 -10  -2 5.65531 2.86451   5
  10 -10   2 3.70348 3.02296   5
 -10  10  -2 1.89529 2.99663   4
  10  10   2 1.00944 2.71152   3
 -10  10  -2 1.58662 2.65756   3
  11 -10   2 32.5788 5.62500   3
  11 -10   2 38.0248 7.14106   5
 -11 -10  -2 52.9824 6.61580   5
  11  10   2 47.0860 6.50086   3
 -11  10  -2 49.1252 10.8792   3
  10 -11  -2 -0.8281 2.41773   5
 -10 -11   2 0.50690 2.34345   5
 -10  11   2 3.01072 2.65344   4
  10  11  -2 2.31376 2.37247   3
 -10  11   2 -1.4929 2.50899   3
   9 -11  -2 33.2313 6.11519   5
  -9 -11   2 31.5271 5.06911   5
  -9  11   2 30.3210 8.03347   3
   9  11  -2 28.9832 5.35558   3
  -9  11   2 35.7469 6.70624   4
   8 -11  -2 15.0085 4.29022   5
  -8 -11   2 6.99689 2.98090   5
   8  11  -2 15.1199 3.99061   3
  -8  11   2 10.8051 4.22739   3
  -8  11   2 14.0700 4.34659   4
   7 -11  -2 23.3924 5.38933   5
  -7 -11   2 15.9041 4.62022   4
  -7 -11   2 10.1767 3.57418   5
  -7  11   2 11.3534 4.29520   3
  -7  11   2 22.9101 5.02448   4
   7  11  -2 15.9284 4.24544   3
   6 -11  -2 0.19388 1.70070   6
   6 -11  -2 13.3898 4.55707   5
  -6 -11   2 3.58018 2.70313   5
  -6  11   2 5.11320 3.22644   3
   6  11  -2 -1.0753 2.08893   3
   5 -11  -2 11.4090 2.92211   6
   5 -11  -2 18.3524 4.90552   5
  -5 -11   2 27.7251 5.12109   5
   5  11  -2 13.8558 4.08649   3
  -5  11   2 13.6869 3.96488   3
   4 -11  -2 73.6072 5.76808   6
  -4 -11   2 76.0276 6.89138   5
   4 -11  -2 66.6174 5.23434   6
   4 -11  -2 79.3273 7.51803   5
   4  11  -2 78.3179 7.34388   3
  -4  11   2 88.1994 8.00774   3
   3 -11  -2 99.1757 8.57211   5
  -3 -11   2 110.547 8.35872   5
   3 -11  -2 109.470 7.19788   6
   3 -11  -2 97.1601 6.06871   6
  -3  11   2 107.677 8.85984   3
   3  11  -2 97.5158 8.34454   3
   2 -11  -2 23.8012 3.55191   6
  -2 -11   2 16.5988 4.26159   5
   2 -11  -2 20.0202 3.03085   6
   2 -11  -2 20.3701 4.77979   5
  -2  11   2 25.2117 5.43289   3
   2  11  -2 13.2260 4.03556   3
  -1 -11   2 38.9029 6.07759   5
   1 -11  -2 35.5780 3.26731   6
   1 -11  -2 32.7515 3.90009   6
   1 -11  -2 37.6145 6.07971   5
   1  11  -2 28.5875 5.59381   3
  -1  11   2 31.9762 5.75447   3
   1  11  -2 40.5404 5.64148   4
   0 -11  -2 6.64234 2.70148   6
   0 -11   2 7.06790 3.16122   5
   0 -11  -2 3.36922 1.63810   6
   0 -11   2 4.47419 1.18747   6
   0 -11  -2 7.30668 3.35042   5
   0 -11   2 4.95013 1.27939   6
   0  11  -2 4.47523 2.85638   3
   0  11   2 7.78862 3.61687   3
   0  11  -2 7.32860 3.13538   4
  -1 -11  -2 3.39162 1.38272   6
   1 -11   2 3.37323 1.28773   6
  -1 -11  -2 6.27137 3.13385   5
   1 -11   2 4.11829 2.57891   5
   1 -11   2 4.34104 1.51748   6
  -1 -11  -2 5.40643 1.59282   6
  -1  11  -2 3.38523 2.72747   3
   1  11   2 5.12635 3.24102   3
  -1  11  -2 11.8543 3.69726   4
  -2 -11  -2 9.38704 1.67778   6
   2 -11   2 10.7328 2.25784   6
   2  11   2 11.7643 3.88129   3
  -2  11  -2 15.4190 4.18023   4
  -2  11  -2 9.72007 3.64232   3
   3 -11   2 216.431 12.6337   5
  -3 -11  -2 178.463 6.99766   6
  -3 -11  -2 167.868 7.56056   6
   3 -11   2 187.895 8.81380   6
   3 -11   2 176.478 8.45400   6
   3  11   2 183.868 11.5962   3
  -3  11  -2 177.973 11.4899   4
  -3  11  -2 183.767 11.9702   3
   4 -11   2 13.9307 4.00687   5
  -4 -11  -2 14.6506 1.52517   6
  -4 -11  -2 17.9796 1.59090   6
   4 -11   2 17.1538 3.40798   6
  -4  11  -2 17.4155 4.62750   3
   4  11   2 13.5308 4.16134   3
  -4  11  -2 12.4568 4.33267   4
   5 -11   2 2.61582 2.57022   5
   5 -11   2 1.18395 1.88343   6
  -5  11  -2 5.24933 2.93340   4
  -5  11  -2 2.10022 2.79657   3
   5  11   2 0.03716 2.35702   3
   6 -11   2 13.1060 4.54593   5
   6  11   2 18.6850 4.56025   3
  -6  11  -2 13.5618 4.27536   3
  -6  11  -2 17.7183 4.63069   4
   7 -11   2 1.42726 2.52156   5
  -7  11  -2 7.40223 3.57387   3
   7  11   2 1.26718 2.77159   3
  -7  11  -2 3.41378 2.81085   4
   8 -11   2 -0.2507 2.36915   5
  -8 -11  -2 -0.6726 1.92998   5
  -8  11  -2 4.20712 3.17644   4
   8  11   2 -0.7128 2.48748   3
   9 -11   2 36.4276 6.30452   5
  -9  11  -2 19.6410 5.29519   4
  -9  11  -2 36.6221 6.28606   3
  -5 -12   2 9.04166 3.46090   5
   5 -12  -2 10.6173 2.85424   6
   5 -12  -2 26.5546 5.37489   5
  -5  12   2 12.7561 4.00876   3
   5  12  -2 16.1079 5.96510   3
  -4 -12   2 13.3005 4.54375   5
   4 -12  -2 16.0247 4.41341   5
   4 -12  -2 19.0328 3.02772   6
  -4  12   2 14.5987 5.30470   3
   4  12  -2 14.3422 4.71120   3
   3 -12  -2 33.5981 3.86565   6
   3 -12  -2 32.1097 5.89177   5
   3  12  -2 34.8716 5.89532   3
   2 -12  -2 7.96277 3.33737   5
  -2 -12   2 1.51007 2.90271   5
   2 -12  -2 4.86758 1.70280   6
   2  12  -2 3.70894 3.28094   3
  -1 -12   2 9.76976 3.47907   5
   1 -12  -2 13.9557 3.89159   5
   1 -12  -2 5.30083 1.79911   6
   1  12  -2 11.4940 4.22291   3
   0 -12  -2 1.04368 1.44771   6
   0 -12   2 5.90328 3.15550   5
   0 -12  -2 1.49475 2.66477   5
   0  12   2 5.83260 5.38623   3
   0  12  -2 -0.2752 2.60779   3
   1 -12   2 14.6809 4.03028   5
  -1 -12  -2 21.4598 4.91640   5
  -1 -12  -2 13.5646 2.00775   6
   1 -12   2 13.6033 1.74675   6
  -1  12  -2 17.8134 6.70476   3
  -1  12  -2 14.4377 3.67113   4
  -2 -12  -2 1.85701 2.92073   5
   2 -12   2 10.2808 3.67764   5
   2 -12   2 5.41441 1.95234   6
  -2  12  -2 13.2894 3.91019   4
   3 -12   2 2.29918 2.63058   5
  -3 -12  -2 -1.2712 2.27291   5
   3 -12   2 1.89344 1.34227   6
  -3  12  -2 -2.3735 1.70414   3
   3  12   2 1.31288 4.98031   3
  -3  12  -2 -0.6724 1.81999   4
   4 -12   2 29.4685 3.73058   6
   4 -12   2 29.8887 6.29775   5
  -4 -12  -2 29.2773 5.66459   5
  -4  12  -2 30.5639 5.81590   3
  -4  12  -2 29.5192 5.57114   4
   4  12   2 29.6745 5.78281   3
  22   0  -3 6.49701 3.60987   3
 -22   0   3 16.8547 4.41993   5
  21   0  -3 0.79029 2.26968   3
  21   0  -3 -2.2159 1.78254   5
 -21   0   3 10.2855 3.43914   5
  21   0  -3 1.74999 2.11184   4
  20   0  -3 26.1080 3.20667   4
 -20   0   3 19.6521 4.37209   5
  20   0  -3 11.9041 3.73380   3
  19   0  -3 -1.5918 1.52179   5
  19   0  -3 -0.1050 1.33270   4
 -19   0   3 -2.1316 1.60821   3
  19   0  -3 -1.7082 1.93022   3
 -19   0   3 2.23163 2.41344   5
 -18   0   3 0.83606 1.66864   3
 -18   0   3 4.36720 2.62007   5
  18   0  -3 4.70501 2.20802   5
  18   0  -3 2.33881 2.57796   3
  18   0  -3 3.46434 1.82900   4
 -17   0   3 2.48848 1.53435   3
  17   0  -3 3.11083 1.66421   4
  17   0  -3 -2.1514 1.28384   5
  17   0  -3 1.14454 1.88113   3
  16   0  -3 821.793 29.1502   3
 -16   0   3 790.595 29.6884   5
  16   0  -3 821.719 27.5156   4
 -16   0   3 788.203 27.7695   3
  16   0  -3 822.484 28.8582   5
  15   0  -3 0.96352 1.26005   4
 -15   0   3 -1.4370 1.41297   5
 -15   0   3 1.48483 1.30766   4
 -15   0   3 0.69443 1.29986   3
  15   0  -3 -1.2878 1.35949   3
  15   0  -3 -1.5458 1.08889   5
 -14   0   3 207.646 8.96886   3
 -14   0   3 228.710 10.6963   5
  14   0  -3 210.418 9.94226   5
  14   0  -3 220.571 10.2166   3
  14   0  -3 214.844 11.1043   6
  14   0  -3 227.652 9.39924   4
 -14   0   3 237.935 9.41175   4
 -13   0   3 -1.0440 0.82373   3
  13   0  -3 -0.7855 1.06184   3
  13   0  -3 0.69561 1.01935   4
  13   0  -3 1.42061 1.69486   6
 -13   0   3 -1.0903 1.06610   5
 -13   0   3 -0.5954 0.85945   4
  12   0  -3 174.434 7.93370   3
  12   0  -3 166.252 8.01691   4
  12   0  -3 172.742 8.85448   6
  12   0  -3 172.088 7.92235   5
 -12   0   3 175.872 8.30605   5
 -12   0   3 175.994 7.45621   4
 -12   0   3 162.404 7.03270   3
 -11   0   3 2.03120 1.12466   5
  11   0  -3 0.29100 0.99151   3
  11   0  -3 -1.2557 0.64119   5
 -11   0   3 -0.5270 0.76912   4
  11   0  -3 -0.1811 1.13569   6
  11   0  -3 -1.0901 0.76878   4
  10   0  -3 36.8350 2.80352   4
  10   0  -3 47.6066 3.19468   3
  10   0  -3 42.2611 3.73943   6
  10   0  -3 43.1879 3.08427   5
 -10   0   3 39.5085 2.56506   3
 -10   0   3 40.0465 2.78479   4
 -10   0   3 45.0165 3.29972   5
   9   0  -3 -0.3029 0.75875   3
   9   0  -3 -0.6561 0.62520   4
  -9   0   3 -0.5785 0.59361   3
   9   0  -3 -0.1993 1.14336   6
  -9   0   3 -0.2300 0.64740   4
   9   0  -3 -0.0269 0.67826   5
  -9   0   3 -0.8655 0.67622   5
   8   0  -3 343.533 12.5053   5
   8   0  -3 344.154 12.3356   4
   8   0  -3 344.189 13.3318   6
  -8   0   3 357.760 12.5085   5
  -8   0   3 347.404 11.6435   3
   8   0  -3 359.273 12.1531   3
  -8   0   3 342.658 12.2759   4
   7   0  -3 -0.3829 0.43289   5
   7   0  -3 -0.1818 0.79457   6
   7   0  -3 -0.5788 0.55116   4
   7   0  -3 0.73119 0.63983   3
  -7   0   3 0.18048 0.44754   3
  -7   0   3 0.50877 0.66497   5
  -6   0   3 243.134 8.13097   3
   6   0  -3 255.748 8.47712   3
  -6   0   3 241.242 8.72607   5
   6   0  -3 243.436 8.62507   5
   6   0  -3 237.297 8.65728   4
  -5   0   3 -0.0767 0.26764   3
   5   0  -3 0.52205 0.53333   4
   5   0  -3 0.70408 0.43128   3
   5   0  -3 0.59164 0.44189   5
   4   0  -3 1665.37 56.6353   2
  -4   0   3 1615.60 55.8742   2
   3   0  -3 -0.1187 0.24513   5
   3   0  -3 -0.0684 0.16876   3
  -2   0   3 621.672 21.3046   2
   2   0  -3 594.121 20.9415   2
   1   0  -3 0.08489 0.31976   6
   1   0  -3 0.71292 0.26994   5
  -1   0   3 -0.1931 0.13317   3
  -1   0   3 0.02334 0.15071   3
  -1   0   3 0.05727 0.31230   6
  -1   0   3 0.10939 0.20976   5
   1   0  -3 0.26946 0.19173   3
   0   0   3 6.60807 0.72127   3
   0   0  -3 5.77097 0.72812   5
   0   0   3 5.71997 0.76486   6
   0   0  -3 5.26954 0.76582   6
   0   0   3 5.50552 0.69925   5
   0   0  -3 5.96862 0.80065   4
   0   0   3 4.88600 0.71722   4
   0   0  -3 6.03166 0.70716   3
  -1   0  -3 -0.1138 0.44307   3
   1   0   3 0.35958 0.42620   5
   1   0   3 0.52137 0.43373   4
   1   0   3 0.81785 0.52592   3
  -1   0  -3 -0.0805 0.39525   4
  -1   0  -3 -0.1265 0.47378   6
  -1   0  -3 -0.5749 0.36870   5
   1   0   3 0.08073 0.44685   6
   2   0   3 2302.93 84.5375   2
  -2   0  -3 2370.33 84.5574   2
  -3   0  -3 0.24752 0.64798   6
  -3   0  -3 -0.9450 0.51890   5
  -3   0  -3 0.03641 0.52162   3
   3   0   3 -0.5301 0.49556   6
   3   0   3 0.75290 0.64185   5
   3   0   3 0.64568 0.57814   4
  -3   0  -3 0.11921 0.61256   4
   3   0   3 0.51583 0.66731   3
  -4   0  -3 66.1212 3.54553   5
   4   0   3 67.2695 3.19985   4
  -4   0  -3 68.3672 3.38908   3
  -4   0  -3 57.6374 3.14994   4
   4   0   3 65.0842 3.38592   3
   4   0   3 64.2602 3.42446   5
   4   0   3 60.1188 3.47172   6
  -4   0  -3 68.0183 3.75842   6
  -5   0  -3 -0.0842 0.64533   4
   5   0   3 0.13550 0.67681   3
  -5   0  -3 -0.2956 0.80811   6
  -5   0  -3 0.92242 0.87647   5
  -5   0  -3 -0.5266 0.67130   3
   5   0   3 -0.1136 0.61901   5
   5   0   3 -1.4181 0.65804   6
   5   0   3 0.24211 0.58459   4
  -7   0  -3 0.38450 0.82241   4
   7   0   3 -0.1071 0.86376   3
  -7   0  -3 0.26882 0.71029   3
   7   0   3 0.94858 0.81874   4
   7   0   3 0.42698 0.86236   5
  -7   0  -3 -0.8895 0.89708   6
  -7   0  -3 -0.0887 0.82439   5
   7   0   3 0.31248 1.01543   6
  -8   0  -3 2.45759 1.13419   4
   8   0   3 1.75223 1.24219   5
  -8   0  -3 2.95122 1.64661   6
   8   0   3 0.85307 1.07873   6
   8   0   3 1.61636 0.88898   4
  -8   0  -3 1.44847 1.11085   5
   8   0   3 0.23287 0.98718   3
  -8   0  -3 4.20642 1.38548   3
  -9   0  -3 -0.0789 0.90486   3
  -9   0  -3 0.74634 1.11827   4
   9   0   3 -0.3336 1.01664   5
   9   0   3 1.18354 1.33179   3
   9   0   3 3.03094 1.48362   6
   9   0   3 0.15285 0.87216   4
  -9   0  -3 -0.5815 1.05153   5
  -9   0  -3 -0.0543 1.25761   6
  10   0   3 800.276 27.9333   5
 -10   0  -3 831.677 27.2692   4
  10   0   3 811.810 26.8479   4
 -10   0  -3 785.146 27.3163   3
 -10   0  -3 797.683 28.8420   6
 -10   0  -3 815.091 30.0574   5
  10   0   3 791.443 27.8720   3
  10   0   3 761.604 28.1986   6
 -11   0  -3 -0.7318 1.07997   5
  11   0   3 1.60433 1.53817   5
  11   0   3 0.12727 1.60620   6
  11   0   3 -1.1025 1.20955   3
 -11   0  -3 -0.0752 0.89413   3
 -11   0  -3 -0.2956 1.15180   4
 -11   0  -3 -1.6922 1.34752   6
  11   0   3 -0.1590 0.95346   4
  12   0   3 9.69045 2.48340   5
 -12   0  -3 8.73561 2.38123   3
  12   0   3 10.2859 2.74841   3
 -12   0  -3 10.2149 2.91433   6
 -12   0  -3 10.7084 2.31837   4
  12   0   3 4.21312 2.12773   6
  12   0   3 6.08770 1.70174   4
 -12   0  -3 4.92472 2.33215   5
 -13   0  -3 -1.2019 1.67516   5
 -13   0  -3 -3.8163 1.32076   6
 -13   0  -3 0.70777 1.42740   4
  13   0   3 1.06384 1.56282   5
  13   0   3 -2.6596 1.11997   3
  13   0   3 2.15176 1.33837   4
 -13   0  -3 0.25751 1.37772   3
 -14   0  -3 168.300 10.0223   6
  14   0   3 141.608 8.63383   5
 -14   0  -3 159.060 8.25100   4
  14   0   3 165.710 9.22694   3
  14   0   3 158.853 7.71316   4
 -14   0  -3 160.633 9.45014   5
 -15   0  -3 0.53404 1.52656   4
  15   0   3 -1.4199 2.85389   3
  15   0   3 0.43638 1.88228   5
 -15   0  -3 -3.4111 1.67936   5
  15   0   3 -0.7861 1.16835   4
 -15   0  -3 -0.2661 2.03764   6
 -16   0  -3 217.763 10.2738   4
  16   0   3 199.210 9.34843   4
 -16   0  -3 189.191 11.5361   5
  16   0   3 210.361 11.5180   3
 -17   0  -3 -0.7890 1.55422   4
  17   0   3 -3.3034 1.75735   3
 -17   0  -3 -0.6581 1.93429   5
  17   0   3 0.85226 1.64223   4
 -18   0  -3 7.87888 2.51286   4
  18   0   3 6.65235 2.13922   4
 -18   0  -3 7.70720 3.47988   5
  18   0   3 1.22913 2.65880   3
  19   0   3 1.59731 1.38138   4
  19   0   3 -0.6772 2.58281   3
 -19   0  -3 0.62237 1.83679   4
  20   0   3 48.6366 7.36266   3
 -20   0  -3 50.7540 4.63850   4
 -20   0  -3 44.0185 6.70981   5
 -22  -1   3 -0.9437 2.01575   5
  22  -1  -3 -1.1983 2.12935   3
 -22   1   3 6.95577 3.31357   5
  22   1  -3 1.16252 2.36578   3
 -21  -1   3 -2.1392 1.87672   5
  21  -1  -3 -0.8670 2.40879   3
  21   1  -3 -1.6624 1.83238   5
  21   1  -3 -1.8281 2.25015   3
 -21   1   3 -0.9264 2.41305   5
 -20  -1   3 3.09633 1.72025   3
  20  -1  -3 2.56649 2.53848   3
  20  -1  -3 2.84245 2.45014   5
  20  -1  -3 2.46144 1.94506   4
 -20  -1   3 0.42771 2.35261   5
  20   1  -3 2.63118 1.33896   4
 -20   1   3 -1.8474 2.21625   5
 -20   1   3 1.83412 1.65279   3
  20   1  -3 0.65787 2.47409   3
  20   1  -3 1.92605 2.49055   5
 -19  -1   3 21.9948 3.08823   3
  19  -1  -3 22.4877 4.46736   3
 -19  -1   3 30.5586 5.09340   5
  19  -1  -3 28.0205 3.90733   4
  19   1  -3 33.8259 5.34280   3
  19   1  -3 24.7557 4.18261   5
  19   1  -3 28.2089 2.59588   4
 -19   1   3 27.6329 4.91222   5
 -19   1   3 29.2118 3.68780   3
 -18  -1   3 24.6768 4.41147   5
  18  -1  -3 30.4914 4.44532   5
 -18  -1   3 26.5388 3.37993   3
  18  -1  -3 26.1467 5.13684   3
  18   1  -3 30.6539 4.80838   3
  18   1  -3 34.1776 4.70161   5
 -18   1   3 22.5177 4.43807   5
 -18   1   3 27.4733 3.82838   4
  18   1  -3 28.8107 2.57341   4
 -18   1   3 35.5366 5.48863   3
  17  -1  -3 43.9286 5.20116   5
  17  -1  -3 55.6013 4.52992   4
  17  -1  -3 50.2058 6.06712   3
 -17  -1   3 58.8228 5.38205   5
 -17  -1   3 56.0019 4.02544   3
  17   1  -3 60.7742 5.05711   5
 -17   1   3 52.6556 4.30997   3
  17   1  -3 44.9100 5.45227   3
 -17   1   3 57.5625 6.55416   5
 -17   1   3 49.1209 4.49883   4
  17   1  -3 55.6205 3.50974   4
 -16  -1   3 192.631 8.51921   3
 -16  -1   3 187.012 10.0915   5
  16  -1  -3 201.763 9.34635   4
  16  -1  -3 181.305 9.76936   5
  16  -1  -3 201.214 10.2853   3
 -16   1   3 182.628 8.68660   3
 -16   1   3 208.448 9.41086   4
  16   1  -3 201.916 9.98414   3
  16   1  -3 183.057 9.54889   5
 -15  -1   3 138.728 7.78264   5
 -15  -1   3 131.360 6.38978   3
  15  -1  -3 128.210 7.55439   5
  15  -1  -3 127.113 7.15974   4
  15  -1  -3 132.517 7.79544   3
 -15   1   3 125.828 6.57664   3
  15   1  -3 133.322 8.16179   6
  15   1  -3 142.527 6.00277   4
 -15   1   3 137.672 7.22798   4
 -15   1   3 132.099 8.11225   5
  15   1  -3 129.178 7.30552   5
  15   1  -3 133.140 7.59449   3
 -14  -1   3 1.79556 1.19391   3
  14  -1  -3 1.57431 1.60030   3
  14  -1  -3 4.93546 2.35004   6
 -14  -1   3 0.40622 1.47683   5
  14  -1  -3 0.16895 1.44409   5
  14  -1  -3 -1.4908 1.20621   4
  14   1  -3 0.24985 1.00405   4
 -14   1   3 2.11565 1.37753   3
  14   1  -3 -1.8903 1.32251   6
  14   1  -3 -0.0256 1.28944   5
  14   1  -3 1.48849 1.63255   3
 -14   1   3 1.48200 1.76392   5
 -14   1   3 -0.5620 1.37511   4
  13  -1  -3 41.6207 4.66782   3
  13  -1  -3 42.4641 5.17217   6
  13  -1  -3 45.6926 3.75387   4
  13  -1  -3 41.4026 3.81157   5
 -13  -1   3 44.7572 3.09900   3
 -13  -1   3 42.6394 3.84279   5
 -13   1   3 43.7599 4.14852   5
 -13   1   3 44.4531 3.74386   4
  13   1  -3 50.1058 4.46755   6
  13   1  -3 44.8329 3.84160   3
 -13   1   3 40.8439 3.24171   3
  13   1  -3 48.6976 2.89856   4
  13   1  -3 43.4006 3.65750   5
 -12  -1   3 15.2920 2.56507   5
  12  -1  -3 11.5831 2.25692   4
  12  -1  -3 6.72363 2.48706   6
  12  -1  -3 16.3617 2.69039   3
 -12   1   3 12.9467 2.52012   5
 -12   1   3 13.1267 2.39511   4
  12   1  -3 19.2449 3.17624   6
  12   1  -3 16.1038 1.86145   4
  12   1  -3 13.1583 2.27803   5
  12   1  -3 19.6093 2.75356   3
 -12   1   3 14.0445 2.15299   3
  11  -1  -3 7.38673 1.78219   4
  11  -1  -3 12.1191 3.27241   3
  11  -1  -3 12.4252 2.63924   6
 -11  -1   3 8.42368 1.85924   5
  11  -1  -3 8.59159 2.00241   5
 -11  -1   3 10.5627 1.55607   3
  11   1  -3 11.0696 1.51451   4
 -11   1   3 6.46585 1.80576   4
 -11   1   3 8.50436 2.02022   5
 -11   1   3 10.1675 1.68933   3
  11   1  -3 11.6508 2.00018   5
  11   1  -3 9.02757 2.17197   6
  11   1  -3 9.21224 1.82365   3
  10  -1  -3 19.0032 2.53584   5
  10  -1  -3 25.6815 3.50857   6
 -10  -1   3 23.6632 1.88473   3
  10  -1  -3 21.9016 2.90411   4
 -10  -1   3 24.1135 2.78931   5
  10  -1  -3 28.6277 2.64920   3
 -10   1   3 21.7478 2.33378   3
  10   1  -3 24.1044 2.27274   5
  10   1  -3 21.8459 2.49558   3
  10   1  -3 28.9672 3.41584   6
 -10   1   3 21.1727 2.82299   4
 -10   1   3 20.9081 2.95083   5
  10   1  -3 18.3710 1.75727   4
  -9  -1   3 716.405 23.1906   3
  -9  -1   3 739.014 24.1144   5
   9  -1  -3 711.415 24.5182   5
   9  -1  -3 708.913 25.6182   6
  -9   1   3 723.765 24.2995   4
  -9   1   3 734.659 24.6727   5
   9   1  -3 729.364 23.1233   4
   9   1  -3 713.591 24.7047   6
   8  -1  -3 438.834 15.0447   3
  -8  -1   3 429.290 14.2483   3
   8  -1  -3 419.396 16.0831   6
  -8  -1   3 441.740 14.6872   5
   8  -1  -3 421.477 15.3370   4
   8  -1  -3 411.967 15.2031   5
  -8   1   3 428.138 14.5927   3
  -8   1   3 438.332 15.1715   4
  -8   1   3 419.684 15.4307   5
   8   1  -3 433.619 14.2458   4
   8   1  -3 436.715 14.5213   3
   7  -1  -3 19.8241 2.08570   3
   7  -1  -3 13.5231 2.00901   4
   7  -1  -3 16.3338 2.01756   5
  -7  -1   3 20.6654 1.63871   5
  -7  -1   3 15.4134 1.19914   3
   7   1  -3 17.7486 1.54329   5
  -7   1   3 18.6498 1.53443   3
   7   1  -3 15.7346 1.42885   3
   7   1  -3 18.6805 2.20433   6
  -7   1   3 18.3224 2.15380   4
  -7   1   3 22.9214 2.44635   5
   7   1  -3 15.2387 1.24419   4
   6  -1  -3 681.333 23.0593   4
   6   1  -3 678.573 21.6016   4
   6   1  -3 701.591 22.3609   6
   5  -1  -3 35.2998 2.18902   5
   5   1  -3 33.6313 1.70170   5
   5   1  -3 32.5205 1.60146   3
  -5   1   3 24.7856 2.02942   4
  -5   1   3 29.1582 1.96939   3
   4  -1  -3 2.19823 0.88077   4
  -4   1   3 1.85933 0.69352   3
  -4   1   3 4.11301 0.91516   5
   3  -1  -3 6247.83 199.939   2
   3   1  -3 6335.84 194.824   2
   2  -1  -3 449.319 21.0700   2
  -2  -1   3 461.046 16.8740   2
   2   1  -3 474.926 17.1758   2
   1  -1  -3 1155.61 43.1768   2
  -1  -1   3 1187.60 41.1143   2
   1   1  -3 1194.88 40.9564   2
   0  -1  -3 1.00466 0.55506   3
   0  -1   3 2.30826 0.56419   5
   0  -1   3 2.12815 0.63788   4
   0  -1   3 1.48071 0.48719   3
   0  -1  -3 2.10131 0.62552   5
   0  -1   3 1.15682 0.49950   6
   0  -1  -3 0.84309 0.51205   6
   0   1   3 1.57251 0.54486   6
   0   1   3 1.38331 0.55172   5
   0   1  -3 2.06812 0.58541   5
   0   1  -3 2.01529 0.57097   6
   0   1  -3 1.09193 0.49463   3
   0   1  -3 1.78596 0.63078   4
   0   1   3 1.39512 0.54975   3
  -1  -1  -3 5.83265 1.00601   3
  -1  -1  -3 5.85804 0.98192   5
   1  -1   3 7.07977 1.02227   5
   1  -1   3 4.11275 0.92196   4
   1  -1   3 6.93573 1.01110   6
   1  -1   3 5.70008 0.97109   3
  -1  -1  -3 5.13026 0.90850   6
   1   1   3 5.74722 0.95661   5
   1   1   3 6.57508 1.01712   3
  -1   1  -3 6.55790 0.99601   3
  -1   1  -3 5.87193 1.08280   4
  -1   1  -3 4.99759 0.92749   6
  -1   1  -3 6.28537 1.01328   5
   2  -1   3 800.263 36.0890   2
   2  -1   3 824.142 33.6904   1
   2   1   3 808.515 34.9971   2
   3  -1   3 230.088 8.41607   3
  -3  -1  -3 216.094 8.36088   5
   3  -1   3 228.261 8.44453   4
   3  -1   3 223.152 8.54177   6
  -3  -1  -3 223.797 8.26911   3
   3  -1   3 223.980 8.51342   5
  -3  -1  -3 231.637 7.92406   4
  -3  -1  -3 230.187 8.45280   6
  -3   1  -3 226.644 8.67633   6
   3   1   3 219.273 8.35807   5
   3   1   3 230.996 8.36628   6
  -3   1  -3 232.314 8.47113   4
   3   1   3 227.474 8.32022   3
  -3   1  -3 231.465 8.67453   5
  -3   1  -3 222.872 8.29653   3
   4  -1   3 289.846 10.6699   4
  -4  -1  -3 297.679 10.5899   3
   4  -1   3 297.615 10.7557   3
   4  -1   3 296.230 10.9707   6
  -4  -1  -3 303.541 10.8376   5
  -4  -1  -3 288.185 10.7926   6
  -4  -1  -3 303.106 10.1659   4
   4  -1   3 289.607 10.8664   5
  -4   1  -3 276.631 10.7576   4
  -4   1  -3 298.095 11.0604   5
   4   1   3 300.631 10.7207   6
  -4   1  -3 304.877 10.6815   3
   4   1   3 301.480 10.7585   5
   4   1   3 285.090 10.5757   3
   4   1   3 288.384 10.0143   4
  -4   1  -3 292.820 11.0851   6
  -5  -1  -3 117.500 5.20032   3
  -5  -1  -3 118.983 4.73036   4
   5  -1   3 106.683 5.23709   3
  -5  -1  -3 112.916 5.45307   6
   5  -1   3 121.559 5.56192   5
   5  -1   3 113.320 5.55143   6
  -5  -1  -3 118.896 5.38620   5
   5  -1   3 116.058 5.27594   4
   5   1   3 111.532 5.20895   3
  -5   1  -3 104.152 5.53915   6
   5   1   3 111.713 5.27163   5
  -5   1  -3 110.529 5.55568   5
   5   1   3 115.833 4.63038   4
  -5   1  -3 115.096 5.40689   4
  -5   1  -3 103.489 5.04723   3
   6  -1   3 13.4520 1.99389   4
   6  -1   3 9.19271 1.76955   3
   6  -1   3 10.6997 1.82658   5
  -6  -1  -3 12.6254 1.92844   3
   6  -1   3 14.9873 2.26352   6
  -6  -1  -3 14.3780 2.30871   6
  -6  -1  -3 12.0409 1.98613   5
  -6  -1  -3 10.5458 1.48349   4
   6   1   3 12.7056 2.03135   3
   6   1   3 11.8343 2.00551   6
  -6   1  -3 11.8192 1.99739   4
  -6   1  -3 10.9376 2.10159   6
  -6   1  -3 10.7944 2.04280   5
  -6   1  -3 14.6977 2.07784   3
   6   1   3 13.1408 1.53352   4
   6   1   3 8.34100 1.88593   5
  -7  -1  -3 41.0376 2.98072   3
  -7  -1  -3 43.1403 3.39870   6
  -7  -1  -3 44.7877 2.72670   4
   7  -1   3 43.7188 3.04794   4
   7  -1   3 41.6820 3.30946   3
  -7  -1  -3 40.7539 3.25266   5
   7  -1   3 43.4467 3.36583   5
   7  -1   3 42.7002 3.46255   6
   7   1   3 41.7275 3.12514   3
   7   1   3 38.6028 3.05448   5
   7   1   3 43.1648 2.52480   4
  -7   1  -3 45.9954 3.19765   3
  -7   1  -3 46.1799 3.39971   4
   7   1   3 39.5178 3.14942   6
  -7   1  -3 38.8925 3.41498   5
  -7   1  -3 44.8266 3.63201   6
   8  -1   3 21.1319 2.65979   4
  -8  -1  -3 33.2713 2.74899   3
  -8  -1  -3 24.3913 3.22786   6
  -8  -1  -3 31.6914 2.99977   5
   8  -1   3 20.4792 3.07200   6
  -8  -1  -3 25.5980 2.21503   4
   8  -1   3 27.2098 3.22019   5
  -8   1  -3 35.2222 3.23555   5
   8   1   3 25.4571 3.06523   6
   8   1   3 35.0707 3.06045   3
   8   1   3 30.3706 2.85507   5
  -8   1  -3 28.9324 3.63357   6
  -9  -1  -3 65.2091 4.11559   3
   9  -1   3 67.6830 4.61052   3
  -9  -1  -3 74.2675 3.97017   4
   9  -1   3 56.4693 4.24609   5
   9  -1   3 63.9480 4.04501   4
  -9  -1  -3 54.5411 4.32347   5
   9  -1   3 60.0996 4.64402   6
  -9  -1  -3 57.5632 4.54912   6
   9   1   3 67.6085 4.48972   3
  -9   1  -3 61.4708 4.88028   6
  -9   1  -3 62.8715 4.39981   4
   9   1   3 58.1118 4.32559   6
   9   1   3 63.8754 3.46038   4
   9   1   3 62.8408 4.34765   5
  -9   1  -3 73.2360 4.37671   3
  -9   1  -3 59.3000 4.57049   5
  10  -1   3 141.918 6.88056   4
 -10  -1  -3 134.722 6.49453   4
  10  -1   3 143.577 7.46274   5
 -10  -1  -3 138.582 7.82143   6
 -10  -1  -3 143.526 7.55574   5
  10  -1   3 146.064 8.69298   6
 -10  -1  -3 128.956 6.74614   3
  10  -1   3 149.699 7.56842   3
  10   1   3 130.298 7.13414   5
  10   1   3 145.788 7.34195   3
  10   1   3 139.472 6.14406   4
  10   1   3 140.269 7.51427   6
 -10   1  -3 145.607 8.16971   6
 -10   1  -3 156.929 7.62006   4
 -10   1  -3 148.477 7.91340   5
 -10   1  -3 142.613 6.99584   3
  11  -1   3 -2.2067 1.16819   3
 -11  -1  -3 -0.5041 1.29663   5
  11  -1   3 1.29545 1.65409   6
 -11  -1  -3 -0.4506 0.94663   4
 -11  -1  -3 -0.2141 1.09613   3
  11  -1   3 -0.5782 1.23078   4
 -11  -1  -3 -0.8697 1.34615   6
  11  -1   3 -0.4930 1.12689   5
 -11   1  -3 1.65841 1.56742   5
  11   1   3 -0.7133 1.05233   5
  11   1   3 -0.4062 0.82061   4
 -11   1  -3 0.47045 1.72953   6
 -11   1  -3 -1.1368 1.23212   4
  11   1   3 -0.8468 1.31775   6
  11   1   3 -1.3744 1.06647   3
 -12  -1  -3 250.706 10.1797   4
  12  -1   3 237.294 11.2441   3
  12  -1   3 234.449 10.3473   4
 -12  -1  -3 261.081 11.7509   5
 -12  -1  -3 226.756 10.5495   3
  12  -1   3 219.430 11.0306   5
 -12  -1  -3 253.797 12.0534   6
 -12   1  -3 218.759 10.4400   3
 -12   1  -3 246.136 11.7931   5
  12   1   3 244.200 11.4101   6
  12   1   3 245.388 11.1460   5
 -12   1  -3 240.432 10.9596   4
 -12   1  -3 252.647 12.3058   6
  12   1   3 241.805 9.48429   4
  12   1   3 244.238 11.1316   3
  13  -1   3 3.57141 2.17468   3
 -13  -1  -3 2.45929 1.65471   3
 -13  -1  -3 2.17635 2.27381   6
 -13  -1  -3 1.96167 1.49490   4
  13  -1   3 2.69408 1.70265   4
 -13  -1  -3 0.91117 1.88427   5
 -13   1  -3 2.78010 2.30669   6
  13   1   3 -1.4563 1.36146   3
  13   1   3 0.78435 1.18980   4
 -13   1  -3 1.92173 1.49968   3
 -13   1  -3 1.56831 1.87200   5
  13   1   3 0.39909 1.55447   5
 -13   1  -3 1.99710 1.83218   4
 -14  -1  -3 36.3516 5.48992   6
 -14  -1  -3 44.7060 3.78698   4
  14  -1   3 36.4449 4.20575   4
  14  -1   3 36.2330 5.07843   5
  14  -1   3 27.8408 4.53107   3
 -14  -1  -3 45.0026 5.72269   5
 -14  -1  -3 40.8814 5.29222   3
  14   1   3 40.9122 5.10044   3
 -14   1  -3 41.4414 6.02170   6
  14   1   3 34.4425 3.05667   4
 -14   1  -3 37.5969 4.71329   4
 -14   1  -3 31.1924 5.08742   5
  15  -1   3 5.12181 2.10752   4
 -15  -1  -3 1.45949 2.06650   5
 -15  -1  -3 4.08477 2.80165   6
  15  -1   3 -1.5755 1.39945   5
  15   1   3 0.62361 1.97720   5
  15   1   3 1.63884 1.32432   4
 -15   1  -3 -0.4316 1.66958   4
 -15   1  -3 0.07787 2.45641   5
  16  -1   3 29.8724 4.95384   3
 -16  -1  -3 26.5229 3.65538   4
 -16  -1  -3 27.5605 5.01541   5
 -16  -1  -3 34.4034 5.66449   6
  16  -1   3 33.0951 4.25471   4
 -16   1  -3 36.8394 4.82126   4
  16   1   3 25.5280 3.13839   4
 -16   1  -3 30.7897 5.35868   5
  16   1   3 23.6864 4.43217   5
  16   1   3 21.9052 4.50560   3
  17  -1   3 18.0333 4.24370   3
 -17  -1  -3 19.3445 4.51708   5
 -17  -1  -3 19.8450 3.18387   4
  17   1   3 17.0078 4.12275   3
  17   1   3 22.2996 3.04645   4
 -17   1  -3 20.9551 4.54930   5
 -17   1  -3 20.1843 3.77397   4
 -18  -1  -3 148.527 7.90630   4
  18  -1   3 148.827 10.1972   3
 -18  -1  -3 148.786 10.3203   5
  18   1   3 143.709 10.0167   3
  18   1   3 148.772 7.31920   4
 -18   1  -3 164.085 10.8503   5
 -18   1  -3 160.517 9.17059   4
 -19  -1  -3 3.83802 1.84304   4
  19  -1   3 -0.2873 2.53611   3
 -19  -1  -3 -0.6730 2.30257   5
  19   1   3 4.43120 3.15768   3
  19   1   3 2.24742 1.46795   4
 -19   1  -3 4.01329 2.32224   4
 -19   1  -3 -0.1643 2.21679   5
 -20  -1  -3 17.9683 4.96928   5
  20  -1   3 9.10005 6.46755   3
 -20  -1  -3 18.8360 3.20968   4
 -20   1  -3 19.2368 3.91533   4
 -20   1  -3 14.3438 4.68695   5
  20   1   3 17.3467 4.71648   3
 -21  -2   3 1.65519 2.47493   5
  21  -2  -3 0.17957 2.89773   3
  21   2  -3 -2.9272 1.83063   3
 -21   2   3 -2.7204 1.93170   5
 -20  -2   3 5.90477 1.84162   3
 -20  -2   3 1.62130 2.41394   5
  20  -2  -3 4.56361 2.87038   3
 -20   2   3 3.79688 3.11357   5
  20   2  -3 5.42384 2.84165   3
  20   2  -3 4.90133 2.50348   5
  19  -2  -3 15.7327 4.04465   5
 -19  -2   3 14.1684 3.75565   5
 -19  -2   3 11.6467 2.34320   3
  19  -2  -3 14.5756 4.03688   3
  19   2  -3 13.3110 3.38467   5
 -19   2   3 9.72036 3.54396   5
  19   2  -3 10.4279 3.22566   3
 -19   2   3 5.52004 2.44396   4
  18  -2  -3 69.2932 6.52090   3
  18  -2  -3 75.6533 6.67901   4
 -18  -2   3 70.1716 4.63897   3
 -18  -2   3 74.0595 7.09739   5
  18   2  -3 82.3474 6.49406   3
 -18   2   3 82.8556 7.03225   5
  18   2  -3 76.2694 6.02653   5
 -18   2   3 76.7494 5.30242   3
 -18   2   3 71.5810 5.83872   4
  17  -2  -3 0.89778 2.19265   3
  17  -2  -3 -1.2410 1.48581   4
 -17  -2   3 0.66464 1.82170   5
  17  -2  -3 5.42604 2.54852   5
 -17  -2   3 1.56761 1.39648   3
 -17   2   3 4.99904 1.98275   3
  17   2  -3 2.29136 0.75268   4
 -17   2   3 2.09652 2.33225   5
  17   2  -3 0.81314 1.89657   5
  17   2  -3 -2.5086 1.46389   3
 -17   2   3 1.87439 1.99600   4
 -16  -2   3 45.8179 5.23092   5
  16  -2  -3 33.4950 4.83771   3
  16  -2  -3 36.9509 4.71542   4
 -16  -2   3 44.1874 3.45934   3
  16  -2  -3 38.6022 4.83286   5
 -16   2   3 43.5046 5.66292   5
 -16   2   3 38.9945 5.91399   3
 -16   2   3 48.7669 5.26835   4
  16   2  -3 48.6531 4.55760   3
  16   2  -3 40.2037 4.62065   5
  16   2  -3 39.9355 2.12718   4
  15  -2  -3 22.9163 3.83713   4
  15  -2  -3 44.6565 5.44060   3
 -15  -2   3 33.5532 2.96617   3
  15  -2  -3 38.6026 4.88151   5
 -15  -2   3 38.7096 4.70236   5
 -15   2   3 33.8267 3.76502   3
 -15   2   3 32.7401 4.25111   4
  15   2  -3 27.8449 1.78201   4
  15   2  -3 36.5385 4.49245   3
  15   2  -3 34.1563 4.21105   5
 -15   2   3 40.2210 5.21184   5
  15   2  -3 30.3505 4.34431   6
 -14  -2   3 6.67244 1.57335   3
  14  -2  -3 6.71376 2.49816   3
 -14  -2   3 5.43349 2.05101   5
  14  -2  -3 6.73620 2.33356   4
  14  -2  -3 11.5376 2.68988   5
  14   2  -3 11.5446 2.65588   3
 -14   2   3 9.51845 2.10326   3
  14   2  -3 8.35178 0.99196   4
 -14   2   3 6.09715 2.24221   4
  14   2  -3 11.2134 2.83290   5
 -14   2   3 6.77884 2.56544   5
  13  -2  -3 347.848 15.5783   6
  13  -2  -3 385.620 14.8860   3
  13  -2  -3 347.690 14.6398   5
  13  -2  -3 364.506 14.6703   4
 -13  -2   3 357.717 14.2367   5
  13   2  -3 370.639 13.9760   5
 -13   2   3 389.936 15.4496   5
  13   2  -3 349.905 11.5369   4
  13   2  -3 343.427 14.7369   6
  13   2  -3 368.237 14.0400   3
 -13   2   3 333.982 13.4867   3
 -13   2   3 331.022 14.4103   4
  12  -2  -3 629.642 22.4869   5
  12  -2  -3 610.963 22.3114   3
 -12  -2   3 612.266 20.7117   3
  12  -2  -3 598.803 22.3332   4
  12  -2  -3 602.632 23.4248   6
 -12  -2   3 651.836 22.1069   5
 -12   2   3 608.221 22.3160   4
  12   2  -3 601.636 22.3238   6
  12   2  -3 634.192 21.7055   5
 -12   2   3 602.361 22.7810   5
  12   2  -3 624.867 21.6972   3
  12   2  -3 632.322 19.4199   4
 -12   2   3 597.951 21.2513   3
  11  -2  -3 11.7174 2.46556   4
  11  -2  -3 8.82017 2.05510   5
 -11  -2   3 12.5306 2.14286   5
  11  -2  -3 10.3874 2.60791   6
 -11  -2   3 10.1104 1.52970   3
  11  -2  -3 17.1314 2.83116   3
  11   2  -3 15.1036 2.60102   6
 -11   2   3 11.5795 2.02443   3
 -11   2   3 14.1438 2.96267   4
  11   2  -3 10.6989 1.87614   3
  11   2  -3 10.8305 0.85442   4
 -11   2   3 13.4747 2.70881   5
  11   2  -3 10.9596 1.92737   5
  10  -2  -3 1309.95 45.2193   6
  10  -2  -3 1386.56 44.2278   4
 -10  -2   3 1359.74 42.7907   3
  10   2  -3 1355.26 44.4291   6
   9  -2  -3 11.8657 2.38818   6
  -9  -2   3 11.7953 1.47172   3
   9  -2  -3 9.15040 1.96699   5
  -9  -2   3 7.85721 1.52893   5
   9  -2  -3 10.1406 1.93149   3
   9  -2  -3 9.57138 2.11671   4
   9   2  -3 13.0900 1.85439   3
   9   2  -3 11.7318 2.00267   6
  -9   2   3 11.9853 2.35015   5
   9   2  -3 9.01650 1.55982   5
  -9   2   3 11.7524 2.27104   4
  -9   2   3 9.32543 1.63982   3
   8  -2  -3 187.337 7.54433   3
  -8  -2   3 170.546 6.81033   5
   8  -2  -3 176.194 7.64271   5
  -8  -2   3 169.438 6.23309   3
   8  -2  -3 156.919 7.64458   4
   8  -2  -3 166.350 8.10025   6
   8   2  -3 167.756 6.72063   5
  -8   2   3 163.642 7.61412   4
   8   2  -3 162.752 7.19684   6
  -8   2   3 166.071 7.65509   5
   8   2  -3 169.345 6.67664   3
  -8   2   3 173.908 6.95629   3
   7  -2  -3 60.9418 3.77486   5
   7  -2  -3 64.2159 3.71616   3
  -7  -2   3 66.8297 3.25161   5
   7  -2  -3 61.0671 3.93111   4
  -7  -2   3 62.1809 2.77509   3
  -7   2   3 70.9265 3.54788   3
  -7   2   3 64.1903 3.97601   5
   7   2  -3 59.7091 3.14463   5
  -7   2   3 63.7108 3.93893   4
   7   2  -3 64.7718 3.44026   6
   7   2  -3 63.0641 3.13878   3
   6  -2  -3 22.9340 2.57448   5
  -6  -2   3 23.6460 1.37452   3
  -6  -2   3 23.5448 1.68498   5
   6  -2  -3 24.8773 2.12366   3
  -6   2   3 22.6327 2.47081   3
  -6   2   3 26.8908 2.83946   4
   6   2  -3 27.6925 1.76243   5
   6   2  -3 23.5466 1.71676   3
   6   2  -3 22.6323 1.79639   6
  -6   2   3 23.2926 2.23382   5
  -6   2   3 24.6696 1.92675   3
   5  -2  -3 578.495 19.8784   5
   5  -2  -3 579.717 20.1035   4
  -5   2   3 581.274 19.4237   3
  -5   2   3 581.298 19.6950   4
   5   2  -3 581.523 18.5460   6
   4  -2  -3 2849.44 101.542   2
  -4  -2   3 2872.97 94.0778   2
   4   2  -3 2843.83 94.9067   2
  -4   2   3 2733.12 101.244   2
   3  -2  -3 1797.52 67.6236   2
  -3  -2   3 1781.98 61.6567   2
  -3   2   3 1775.61 68.3268   2
   3   2  -3 1755.33 62.3807   2
   2  -2  -3 81.4161 3.89997   3
  -2  -2   3 83.3126 3.66800   5
   2  -2  -3 83.5085 3.92481   4
   2  -2  -3 81.4885 3.72873   3
   2  -2  -3 81.4904 3.93366   5
  -2  -2   3 79.3629 3.48438   5
  -2  -2   3 84.4320 3.37517   4
   2   2  -3 81.4668 3.53346   4
   2   2  -3 82.3349 2.83095   6
  -2   2   3 81.4827 3.81736   3
  -2   2   3 83.1069 3.91516   5
  -2   2   3 82.7707 3.66657   3
  -1  -2   3 944.288 39.1791   2
  -1   2   3 1012.63 42.6218   2
   1   2  -3 1012.95 40.4680   2
   0  -2  -3 0.68859 0.56222   6
   0  -2   3 0.28978 0.53501   5
   0  -2  -3 -0.4632 0.44083   3
   0  -2   3 0.55716 0.45306   6
   0  -2   3 -0.3567 0.54136   4
   0  -2  -3 -0.2592 0.48879   5
   0  -2   3 -0.1545 0.42262   3
   0   2   3 0.38814 0.60736   5
   0   2  -3 -0.1693 0.42639   3
   0   2  -3 -0.6740 0.52609   4
   0   2   3 0.06548 0.53215   6
   0   2   3 -0.7048 0.47097   3
   0   2  -3 -0.0278 0.54476   5
   0   2  -3 0.35124 0.48309   6
   1  -2   3 871.099 39.0635   2
  -1  -2  -3 828.335 37.1530   2
  -1  -2  -3 838.081 34.7630   1
   1  -2   3 887.940 36.1912   1
  -1   2  -3 863.033 38.5215   2
  -2  -2  -3 2788.32 97.9555   2
   2  -2   3 2833.61 101.161   2
  -2   2  -3 2814.82 101.364   2
   2   2   3 2651.96 98.0350   2
   3  -2   3 307.943 11.2360   6
   3  -2   3 298.268 11.3302   4
   3  -2   3 327.284 11.2924   3
   3  -2   3 306.650 11.3923   5
  -3  -2  -3 318.392 11.1097   3
  -3  -2  -3 296.338 11.0256   5
  -3  -2  -3 309.386 10.8462   6
  -3   2  -3 325.098 11.6247   5
   3   2   3 303.236 10.7373   6
  -3   2  -3 313.561 11.5528   4
  -3   2  -3 302.262 11.2988   6
  -3   2  -3 302.505 11.0889   3
   3   2   3 301.398 11.0869   5
   3   2   3 296.581 10.9545   3
   4  -2   3 129.622 5.81403   3
  -4  -2  -3 129.334 5.60499   6
  -4  -2  -3 130.913 4.93390   4
   4  -2   3 124.956 6.38737   4
  -4  -2  -3 125.577 5.68246   5
   4  -2   3 128.546 6.46300   6
  -4   2  -3 124.851 5.96741   6
  -4   2  -3 127.471 5.68196   3
  -4   2  -3 120.918 5.98480   5
   4   2   3 132.356 5.77053   5
   4   2   3 122.590 5.60248   3
   4   2   3 127.701 5.44140   6
  -4   2  -3 128.775 6.07239   4
  -5  -2  -3 29.3297 2.41470   5
   5  -2   3 29.2912 3.16548   6
  -5  -2  -3 28.5208 2.34479   6
  -5  -2  -3 26.9154 1.74335   4
   5  -2   3 25.4671 2.45072   3
   5  -2   3 27.8578 2.95994   4
   5  -2   3 27.7622 2.51493   5
  -5  -2  -3 24.9013 2.18680   3
   5   2   3 28.7265 2.43957   5
  -5   2  -3 27.7839 2.35707   3
   5   2   3 25.4950 2.39526   6
   5   2   3 26.2347 2.35538   3
  -5   2  -3 29.4841 3.28613   6
  -5   2  -3 25.6649 3.03959   4
  -5   2  -3 25.6952 2.97710   5
   6  -2   3 113.275 5.99108   6
  -6  -2  -3 113.264 5.45329   3
   6  -2   3 118.957 5.97879   5
   6  -2   3 117.981 5.82839   3
   6  -2   3 110.672 5.74139   4
  -6  -2  -3 112.900 4.68350   4
  -6  -2  -3 113.263 5.64479   5
  -6  -2  -3 111.339 5.67807   6
  -6   2  -3 107.964 5.96727   5
  -6   2  -3 127.927 6.42283   6
  -6   2  -3 123.857 5.68440   3
   6   2   3 118.987 5.51344   6
   6   2   3 101.827 6.02896   5
   6   2   3 118.683 5.64127   3
  -6   2  -3 115.952 6.00153   4
  -7  -2  -3 2.21984 0.79018   4
  -7  -2  -3 2.87845 1.33717   6
  -7  -2  -3 2.21108 1.13145   3
   7  -2   3 0.12663 1.15428   6
  -7  -2  -3 3.71627 1.27415   5
   7  -2   3 1.48224 1.14552   4
   7  -2   3 1.95832 1.15843   5
   7   2   3 2.18299 1.04979   5
  -7   2  -3 3.25925 1.20361   3
  -7   2  -3 4.98609 1.64973   4
  -7   2  -3 0.62736 1.09714   5
   7   2   3 2.87195 1.25074   3
   7   2   3 1.64677 0.92324   6
   8  -2   3 5.68205 1.82951   5
   8  -2   3 8.99476 2.07354   4
  -8  -2  -3 6.64074 1.66140   3
  -8  -2  -3 6.50767 1.96033   6
  -8  -2  -3 6.21418 1.23593   4
   8  -2   3 4.62455 1.59253   3
   8  -2   3 8.59612 2.14947   6
  -8  -2  -3 4.81756 1.54738   5
  -8   2  -3 6.90558 2.15427   6
   8   2   3 5.95058 1.67264   6
   8   2   3 6.09445 1.72445   5
  -8   2  -3 5.87135 1.77442   5
  -8   2  -3 8.33172 2.19410   4
   8   2   3 3.29862 1.46103   3
  -8   2  -3 5.36733 1.49333   3
  -9  -2  -3 109.997 6.38155   6
   9  -2   3 106.035 6.54690   6
   9  -2   3 113.735 6.44552   5
  -9  -2  -3 115.082 5.10286   4
   9  -2   3 106.037 6.09458   4
  -9  -2  -3 100.014 5.64323   3
  -9  -2  -3 121.748 6.40154   5
   9  -2   3 117.825 6.46641   3
  -9   2  -3 114.753 6.95402   6
   9   2   3 108.235 6.01975   5
   9   2   3 111.988 6.08067   6
  -9   2  -3 116.052 6.58475   4
  -9   2  -3 106.434 6.57287   5
  -9   2  -3 104.478 5.89102   3
   9   2   3 108.455 6.00862   3
  10  -2   3 11.6322 2.69988   3
 -10  -2  -3 11.7346 2.48823   5
  10  -2   3 12.0902 2.84836   6
  10  -2   3 11.6452 2.51711   5
 -10  -2  -3 18.9672 2.72766   3
 -10  -2  -3 13.5031 1.98647   4
  10  -2   3 13.4010 2.59638   4
 -10  -2  -3 18.1847 3.29895   6
 -10   2  -3 12.5751 2.57435   3
  10   2   3 12.3033 2.47009   3
 -10   2  -3 12.5732 2.74010   4
  10   2   3 12.5632 2.45946   5
  10   2   3 12.2073 2.55254   6
 -10   2  -3 12.9871 2.92309   5
 -10   2  -3 11.9506 2.97159   6
 -11  -2  -3 9.01720 2.08438   3
 -11  -2  -3 8.72211 2.59130   6
  11  -2   3 12.2768 2.89964   5
  11  -2   3 13.2896 2.97701   3
  11  -2   3 8.55489 2.45196   6
  11  -2   3 9.69155 2.36895   4
 -11  -2  -3 9.10990 1.73666   4
 -11  -2  -3 8.94890 2.33485   5
 -11   2  -3 12.9785 2.83227   4
 -11   2  -3 9.29808 2.32187   3
  11   2   3 8.07981 2.11859   5
 -11   2  -3 11.0601 2.86963   5
  11   2   3 12.1032 2.69821   3
 -11   2  -3 2.78962 2.05827   6
  11   2   3 10.8515 2.84586   6
 -12  -2  -3 13.6436 3.07157   5
 -12  -2  -3 10.7872 1.98565   4
 -12  -2  -3 13.3627 3.13095   6
  12  -2   3 12.5087 3.28682   3
  12  -2   3 15.2186 2.90118   4
 -12  -2  -3 12.2886 2.61854   3
 -12   2  -3 14.3505 3.62203   6
  12   2   3 16.1777 3.09649   5
 -12   2  -3 9.83382 2.74714   5
  12   2   3 12.6492 3.01577   6
  12   2   3 12.6065 3.02886   3
 -12   2  -3 13.7526 2.77707   3
 -12   2  -3 12.7066 2.99040   4
  13  -2   3 2.64094 1.91580   3
  13  -2   3 3.51125 2.05021   4
  13  -2   3 -0.9601 1.68267   5
 -13  -2  -3 -0.0514 1.71819   5
 -13  -2  -3 0.77604 2.10144   6
 -13  -2  -3 0.10968 1.46373   3
 -13  -2  -3 1.58949 1.27367   4
 -13   2  -3 -0.3472 1.84631   6
 -13   2  -3 2.27500 2.10424   5
 -13   2  -3 1.25441 1.97372   4
  13   2   3 3.08396 2.10344   3
  13   2   3 1.20851 1.63972   5
  14  -2   3 108.268 6.72982   4
  14  -2   3 100.907 7.38807   3
 -14  -2  -3 99.1273 5.42667   4
 -14  -2  -3 100.815 7.23166   5
  14  -2   3 104.366 7.22411   5
 -14  -2  -3 99.0526 6.40807   3
 -14  -2  -3 100.500 7.41730   6
 -14   2  -3 100.195 7.63935   5
  14   2   3 97.7077 7.07125   3
 -14   2  -3 102.217 7.04330   4
 -15  -2  -3 15.8592 2.48590   4
  15  -2   3 15.3138 3.84860   3
 -15  -2  -3 12.1137 3.45955   5
 -15  -2  -3 8.87540 3.05194   6
 -15   2  -3 14.5408 3.93539   5
 -15   2  -3 14.2161 3.37821   4
  15   2   3 17.9697 3.51601   5
 -16  -2  -3 38.1352 6.78602   6
 -16  -2  -3 31.3654 3.50547   4
  16  -2   3 38.8293 5.75453   3
 -16  -2  -3 36.3838 5.59291   5
 -16   2  -3 41.1854 6.36207   5
  16   2   3 35.6977 5.24339   5
  16   2   3 39.5150 5.60344   3
 -16   2  -3 33.2876 4.86130   4
 -17  -2  -3 7.79656 1.95767   4
  17  -2   3 3.68850 3.05201   3
 -17  -2  -3 5.78704 3.09373   5
 -17  -2  -3 8.86708 3.39995   6
 -17   2  -3 2.04591 2.37070   4
  17   2   3 6.22985 3.00462   3
 -17   2  -3 3.78246 2.87790   5
 -18  -2  -3 47.4586 3.63367   4
  18  -2   3 40.0162 6.21979   3
 -18  -2  -3 42.5709 6.20837   5
  18   2   3 36.8361 5.96544   3
 -18   2  -3 39.7097 5.49985   4
  19  -2   3 5.04030 3.30804   3
 -19  -2  -3 -2.3709 2.24675   5
 -19  -2  -3 2.09463 1.33711   4
 -19   2  -3 -2.4946 2.20758   5
  19   2   3 -2.3339 1.94022   3
 -19   2  -3 -1.3557 2.03094   4
  20  -2   3 4.65990 3.44021   3
 -20  -2  -3 6.71718 3.52535   5
 -20  -2  -3 6.21183 1.59664   4
 -20   2  -3 7.98884 3.55085   5
 -20   2  -3 4.54134 2.48089   4
 -21  -3   3 10.5417 3.39800   5
  21  -3  -3 10.6651 3.85653   3
  21   3  -3 17.6541 4.15588   3
 -21   3   3 15.2612 4.44598   5
  20  -3  -3 0.52717 2.57497   3
 -20  -3   3 0.90926 2.18827   5
 -20  -3   3 2.69802 2.06991   3
 -20   3   3 0.89649 2.31563   4
  20   3  -3 0.88801 2.04105   5
 -20   3   3 3.21759 2.62517   5
  20   3  -3 0.17377 2.32050   3
 -19  -3   3 74.8451 6.58326   5
 -19  -3   3 77.9374 4.76457   3
  19  -3  -3 86.2591 7.48838   3
 -19   3   3 80.3776 6.57091   4
  19   3  -3 74.9414 6.58985   3
 -19   3   3 79.1904 7.46738   5
  19   3  -3 78.0854 6.36289   5
 -18  -3   3 1.48351 1.42014   3
  18  -3  -3 0.40521 2.24749   5
  18  -3  -3 1.52706 2.58424   3
 -18  -3   3 3.73197 2.40382   5
 -18   3   3 -1.6578 1.94799   5
  18   3  -3 -0.9348 1.88374   5
 -18   3   3 3.92220 2.24500   4
  17  -3  -3 2.56548 2.41024   3
 -17  -3   3 3.30450 2.12834   5
  17  -3  -3 2.06517 2.06646   5
 -17  -3   3 8.65579 1.85391   3
 -17   3   3 0.15743 2.27121   5
  17   3  -3 4.48271 2.51354   3
  17   3  -3 4.87569 2.21174   5
 -17   3   3 4.68645 2.68553   4
  16  -3  -3 8.09136 2.88499   3
 -16  -3   3 5.64364 1.64613   3
 -16  -3   3 7.16547 2.47313   5
  16  -3  -3 3.91495 2.33034   5
 -16   3   3 5.72424 2.14061   3
  16   3  -3 5.43864 2.40842   3
 -16   3   3 8.43295 2.64530   4
 -16   3   3 4.84980 2.75798   5
  16   3  -3 6.99612 2.21738   6
  16   3  -3 7.87463 2.36664   5
 -15  -3   3 6.25008 1.68229   3
 -15  -3   3 7.95584 2.45516   5
  15  -3  -3 3.74535 2.40662   3
  15  -3  -3 4.48620 2.28277   5
  15  -3  -3 5.67064 2.76245   4
  15   3  -3 7.64001 2.27220   5
  15   3  -3 7.36012 2.38606   3
 -15   3   3 3.33022 2.48240   5
 -15   3   3 7.39611 2.27259   3
  15   3  -3 9.01421 2.67983   6
 -15   3   3 4.60120 2.29655   4
  14  -3  -3 261.231 12.3335   3
  14  -3  -3 254.268 12.2698   5
 -14  -3   3 271.515 11.5790   5
  14  -3  -3 247.490 12.1625   4
 -14   3   3 252.712 12.2498   4
  14   3  -3 254.289 12.1162   5
  14   3  -3 265.905 11.6712   6
  14   3  -3 270.462 11.4231   3
 -14   3   3 265.745 12.8310   5
  13  -3  -3 57.1859 5.08450   3
 -13  -3   3 62.6010 4.70726   5
  13  -3  -3 56.9263 4.92665   5
 -13   3   3 65.2764 4.58254   3
 -13   3   3 69.7388 6.56680   5
  13   3  -3 69.3413 4.72860   3
  13   3  -3 69.6034 4.87194   6
 -13   3   3 64.1860 5.28551   4
  13   3  -3 72.2608 4.69977   5
 -12  -3   3 262.290 10.1259   3
 -12  -3   3 283.881 11.3462   5
  12  -3  -3 264.554 12.0544   5
  12  -3  -3 286.128 12.1677   3
  12  -3  -3 269.825 12.1760   4
  12  -3  -3 278.259 12.9627   6
  12   3  -3 265.703 11.0341   5
  12   3  -3 276.718 11.1345   3
 -12   3   3 251.923 10.9048   3
 -12   3   3 275.386 12.1761   4
 -12   3   3 266.994 12.4092   5
  12   3  -3 256.956 11.2082   6
  11  -3  -3 6.46288 2.16831   4
  11  -3  -3 3.62465 1.77656   3
  11  -3  -3 4.66751 1.88504   5
  11  -3  -3 6.72807 2.27122   6
 -11  -3   3 5.91801 1.73461   5
 -11  -3   3 5.43018 1.34304   3
  11   3  -3 3.52432 1.55923   6
 -11   3   3 8.74357 2.40600   4
 -11   3   3 4.41204 1.65728   3
  11   3  -3 5.92076 2.61123   3
 -11   3   3 6.35848 2.17896   5
  11   3  -3 4.68809 1.54579   5
 -10  -3   3 176.910 7.55642   5
  10  -3  -3 177.345 8.33266   3
  10  -3  -3 175.413 8.63866   4
  10  -3  -3 174.216 8.99613   6
 -10  -3   3 161.780 6.70305   3
  10  -3  -3 168.906 8.39183   5
 -10   3   3 144.781 8.16812   5
 -10   3   3 158.175 8.29034   4
  10   3  -3 172.253 7.48210   5
  10   3  -3 177.296 7.43568   3
 -10   3   3 162.866 7.52077   3
  10   3  -3 173.369 7.56754   6
   9  -3  -3 88.8332 5.84662   6
  -9  -3   3 88.3888 4.62197   5
   9  -3  -3 95.1678 5.33488   3
   9  -3  -3 92.4004 5.68254   4
  -9  -3   3 85.2466 4.09362   3
   9  -3  -3 87.3210 5.41507   5
  -9   3   3 89.2355 5.59697   4
   9   3  -3 101.928 4.76296   3
  -9   3   3 93.1863 5.62869   5
   9   3  -3 86.3927 4.57631   6
  -9   3   3 85.0681 4.81598   3
   9   3  -3 88.6495 4.68180   5
   8  -3  -3 31.9587 2.89356   3
  -8  -3   3 32.8964 2.14250   3
  -8  -3   3 32.4326 2.43579   5
   8  -3  -3 31.9644 3.01701   5
   8  -3  -3 31.6455 3.74614   4
  -8   3   3 34.6895 3.88737   4
   8   3  -3 33.9230 2.48249   3
   8   3  -3 30.6500 2.45507   5
  -8   3   3 32.1533 2.70251   3
   8   3  -3 32.9684 2.41284   6
  -8   3   3 34.6233 3.18006   5
   7  -3  -3 117.232 6.18228   5
   7  -3  -3 126.942 6.04860   3
  -7  -3   3 113.465 4.75929   3
   7  -3  -3 114.777 6.25508   4
  -7  -3   3 124.035 5.25245   5
   7   3  -3 114.090 5.21083   3
  -7   3   3 113.861 6.15128   5
   7   3  -3 115.908 4.95215   6
  -7   3   3 121.102 6.09791   3
   7   3  -3 120.054 5.30811   5
  -7   3   3 127.527 5.75669   3
  -7   3   3 126.899 6.39005   4
   6  -3  -3 3928.09 141.362   2
  -6   3   3 3794.26 140.238   2
   6   3  -3 3786.24 132.051   2
   5  -3  -3 113.081 5.77287   4
  -5  -3   3 112.756 4.71738   5
  -5  -3   3 109.403 3.98741   4
   5  -3  -3 121.626 5.82358   5
   5  -3  -3 111.978 5.38155   3
  -5   3   3 102.406 5.59338   4
  -5   3   3 111.218 5.53212   3
   5   3  -3 111.446 4.18601   4
  -5   3   3 105.705 5.59206   5
   5   3  -3 109.008 4.04940   6
  -5   3   3 119.869 5.33550   3
   5   3  -3 109.001 4.90749   5
   5   3  -3 114.427 4.86968   3
  -4  -3   3 21.3908 1.45208   4
   4  -3  -3 29.0144 2.55366   4
   4  -3  -3 23.1428 2.78411   5
  -4  -3   3 21.1679 1.71585   5
   4  -3  -3 24.3438 2.12298   3
   4   3  -3 24.1176 1.90579   5
  -4   3   3 20.3771 2.58808   4
   4   3  -3 22.2251 0.95795   6
   4   3  -3 21.7605 1.86535   3
   4   3  -3 23.5161 1.64266   4
  -4   3   3 24.1479 2.72183   5
  -4   3   3 24.2014 2.67644   3
   3  -3  -3 1.64325 0.85260   3
  -3  -3   3 1.86759 0.77809   5
   3  -3  -3 1.43819 0.84697   5
  -3  -3   3 1.87075 0.69592   4
   3  -3  -3 2.04904 0.93540   5
   3  -3  -3 2.86755 1.32333   3
  -3   3   3 1.48298 0.95306   4
   3   3  -3 3.03728 0.88473   3
  -3   3   3 1.14305 0.79446   3
  -3   3   3 1.81453 1.13420   3
   3   3  -3 2.08443 0.78173   5
   3   3  -3 1.82449 0.78398   4
   2  -3  -3 715.978 24.3950   4
   2  -3  -3 739.036 24.3415   3
   1  -3  -3 171.677 7.25224   5
  -1  -3   3 172.729 6.92788   4
   1  -3  -3 183.477 7.30082   4
  -1  -3   3 173.004 7.00955   5
   1  -3  -3 186.295 7.45114   3
  -1  -3   3 184.289 7.10463   5
  -1  -3   3 188.525 5.95929   6
   1  -3  -3 175.510 6.80530   6
  -1   3   3 171.070 7.12411   3
  -1   3   3 165.238 7.25560   3
  -1   3   3 180.592 7.42251   5
   1   3  -3 175.304 6.72435   3
   1   3  -3 171.274 7.10949   4
   0  -3   3 8.43255 1.53503   5
   0  -3   3 4.08457 1.17170   4
   0  -3  -3 5.24355 1.35600   3
   0  -3   3 6.13480 0.91427   6
   0  -3  -3 7.25280 1.41190   5
   0  -3  -3 4.03633 1.09009   4
   0  -3   3 6.72809 1.18473   3
   0  -3  -3 7.45028 1.18602   6
   0   3   3 6.28734 1.35953   3
   0   3  -3 5.37983 1.29242   5
   0   3  -3 4.92684 0.91180   6
   0   3   3 8.42774 1.65746   5
   0   3  -3 3.07046 1.17847   4
   0   3  -3 5.91373 1.19293   3
  -1  -3  -3 490.555 16.5790   5
   1  -3   3 495.401 17.5382   5
   1  -3   3 484.712 16.7106   4
  -1  -3  -3 478.422 16.6682   3
   1  -3   3 468.921 16.2023   3
   1  -3   3 488.153 15.9327   6
   1   3   3 481.202 16.5338   3
  -1   3  -3 466.182 16.4115   3
  -1   3  -3 466.988 15.9812   6
   1   3   3 484.367 16.6915   5
  -1   3  -3 466.286 16.8849   4
  -1   3  -3 488.982 16.7489   5
   1   3   3 466.083 15.9217   6
  -2  -3  -3 78.0174 4.67305   3
   2  -3   3 81.4413 4.41777   5
   2  -3   3 86.7337 4.55589   4
  -2  -3  -3 76.8409 3.66678   6
   2  -3   3 80.6746 3.97272   6
   2  -3   3 86.5500 4.21959   3
  -2  -3  -3 78.2728 4.15708   5
   2   3   3 82.0416 3.73861   6
   2   3   3 72.5933 4.12541   5
  -2   3  -3 79.2445 4.50669   4
   2   3   3 83.7103 4.24709   3
  -2   3  -3 78.1536 4.00755   6
  -2   3  -3 81.6735 4.45149   5
  -3  -3  -3 782.006 26.3372   3
   3  -3   3 820.684 26.3521   6
   3  -3   3 779.163 26.8540   5
   3  -3   3 798.981 26.7962   4
   4  -3   3 877.201 29.8966   5
   4  -3   3 902.312 29.6122   6
   4  -3   3 890.664 29.9235   4
  -5  -3  -3 10.6035 1.97772   3
   5  -3   3 11.6821 2.24440   5
   5  -3   3 9.18944 2.06166   4
   5  -3   3 9.90109 2.03536   6
  -5  -3  -3 10.7425 1.74969   6
  -5  -3  -3 8.26574 1.13098   4
   5  -3   3 7.58403 1.88096   3
  -5  -3  -3 7.94820 1.68724   5
  -5   3  -3 12.2302 2.11232   3
  -5   3  -3 10.5508 2.10659   6
  -5   3  -3 12.7452 2.41124   5
   5   3   3 6.90076 1.62748   3
   5   3   3 9.63165 1.72993   6
   5   3   3 10.0370 1.86379   5
  -5   3  -3 12.2012 2.46976   4
  -6  -3  -3 467.542 15.2554   4
  -6  -3  -3 452.206 16.5770   3
   6  -3   3 472.507 17.3564   5
  -6  -3  -3 468.649 16.5131   6
  -6  -3  -3 482.591 16.8816   5
   6  -3   3 444.423 17.0543   6
   6  -3   3 451.621 17.1246   4
   6   3   3 452.458 16.1677   6
   6   3   3 479.922 16.8428   3
  -6   3  -3 459.481 17.3548   6
  -6   3  -3 445.353 17.4415   4
   6   3   3 461.369 16.8101   5
  -6   3  -3 454.783 16.6945   3
  -6   3  -3 458.664 17.4958   5
  -7  -3  -3 15.7798 1.47049   4
  -7  -3  -3 20.7990 2.75532   6
  -7  -3  -3 19.3168 2.71634   3
   7  -3   3 22.6959 3.20941   3
   7  -3   3 16.4912 2.76479   5
  -7  -3  -3 22.8341 3.00839   5
   7  -3   3 18.5675 2.93599   6
   7  -3   3 19.5735 2.97584   4
  -7   3  -3 16.9969 2.96375   6
  -7   3  -3 18.4925 2.72345   3
   7   3   3 15.3952 2.29145   6
  -7   3  -3 19.8606 3.24299   4
   7   3   3 18.6538 2.66150   5
   7   3   3 12.8624 2.28607   3
  -8  -3  -3 67.8953 4.57356   6
  -8  -3  -3 69.9378 4.43377   3
  -8  -3  -3 68.5899 3.31695   4
   8  -3   3 64.0365 4.73246   5
   8  -3   3 54.3118 4.57694   6
   8  -3   3 73.4584 4.89198   4
  -8  -3  -3 64.1092 4.45047   5
   8  -3   3 69.3923 4.84419   3
  -8   3  -3 72.3324 4.56254   3
   8   3   3 63.3618 4.37846   5
  -8   3  -3 66.7386 5.08351   6
  -8   3  -3 69.3062 5.06184   4
  -8   3  -3 65.3787 4.99286   5
   8   3   3 68.5587 4.46430   3
   8   3   3 61.3765 4.06122   6
  -9  -3  -3 98.7909 5.80698   6
   9  -3   3 81.4939 5.69182   4
   9  -3   3 83.0743 5.74017   5
  -9  -3  -3 90.7726 4.14178   4
   9  -3   3 83.0777 6.57953   6
  -9  -3  -3 86.2536 5.46424   5
  -9  -3  -3 86.1576 5.28574   3
   9  -3   3 99.1492 5.96998   3
   9   3   3 96.3126 5.40485   6
  -9   3  -3 85.1066 5.38232   3
  -9   3  -3 91.9045 6.32978   6
   9   3   3 91.0180 5.54915   5
  -9   3  -3 92.4951 6.26565   5
   9   3   3 96.3216 5.64464   3
  -9   3  -3 86.1817 5.95639   4
  10  -3   3 142.383 7.87009   5
  10  -3   3 141.605 8.13432   6
 -10  -3  -3 135.389 7.14508   3
  10  -3   3 135.802 7.68095   4
 -10  -3  -3 134.861 7.60468   6
 -10  -3  -3 131.472 5.74465   4
  10  -3   3 131.416 7.63688   3
 -10   3  -3 133.580 7.20807   3
 -10   3  -3 149.129 8.36236   5
  10   3   3 137.432 7.35571   3
  10   3   3 147.818 7.59001   5
 -10   3  -3 140.506 7.98240   4
  10   3   3 143.174 7.18865   6
 -10   3  -3 131.420 8.27324   6
 -11  -3  -3 4.15639 1.22196   4
  11  -3   3 2.79493 2.09587   5
 -11  -3  -3 1.83989 1.72191   5
  11  -3   3 4.97972 2.10093   4
 -11  -3  -3 2.51813 1.88343   6
  11  -3   3 1.67838 1.91127   3
 -11  -3  -3 2.40958 1.55194   3
  11   3   3 3.85547 1.81753   6
  11   3   3 1.87503 1.80791   3
 -11   3  -3 5.14664 2.31865   5
 -11   3  -3 1.69377 1.52226   3
 -11   3  -3 3.71880 2.16521   4
  11   3   3 3.80356 1.87373   5
  12  -3   3 306.457 14.2666   3
 -12  -3  -3 312.870 13.4075   3
 -12  -3  -3 318.258 11.5647   4
  12  -3   3 345.264 14.2294   4
  12  -3   3 310.472 14.4185   5
 -12  -3  -3 321.007 14.0491   5
 -12  -3  -3 321.212 14.3136   6
  12   3   3 319.268 13.8422   3
  12   3   3 328.099 13.7156   6
 -12   3  -3 318.639 14.4047   4
 -12   3  -3 313.704 14.8033   5
  12   3   3 321.375 13.8250   5
 -13  -3  -3 202.838 8.06705   4
  13  -3   3 204.121 10.7687   3
  13  -3   3 199.577 10.6936   5
 -13  -3  -3 202.904 10.6038   5
 -13  -3  -3 201.033 10.8314   6
 -13  -3  -3 196.210 9.76064   3
 -13   3  -3 194.186 11.2269   5
  13   3   3 183.212 10.0108   5
  13   3   3 213.097 10.1336   6
 -13   3  -3 199.967 10.8747   4
  13   3   3 201.722 10.3945   3
 -14  -3  -3 153.166 9.12721   5
 -14  -3  -3 150.381 9.18555   6
 -14  -3  -3 149.952 6.56706   4
  14   3   3 150.435 8.85528   3
  14   3   3 126.841 10.5822   5
 -14   3  -3 154.429 9.73559   5
 -14   3  -3 162.231 9.46540   4
 -15  -3  -3 -4.2674 1.75423   6
 -15  -3  -3 -0.9529 0.93191   4
 -15  -3  -3 0.66592 1.93789   5
  15  -3   3 -1.9487 1.94876   3
  15   3   3 -2.8259 1.78956   5
 -15   3  -3 -2.0578 1.95574   5
  15   3   3 -1.4957 2.11268   3
 -15   3  -3 -1.4810 2.21220   4
 -16  -3  -3 3.36978 2.87022   5
 -16  -3  -3 3.23107 1.19301   4
  16  -3   3 6.15192 3.05396   3
  16   3   3 4.69414 2.71859   3
 -16   3  -3 7.09058 3.03761   4
  16   3   3 4.77772 2.48166   5
 -16   3  -3 6.89681 3.06707   5
 -17  -3  -3 -0.3747 2.09414   5
  17  -3   3 -2.5871 2.20913   3
 -17  -3  -3 0.73127 2.18518   6
 -17  -3  -3 -0.2757 0.79106   4
  17   3   3 0.80834 2.48470   3
 -18  -3  -3 85.7489 3.92916   4
 -18  -3  -3 89.0698 7.74948   5
  18  -3   3 64.2696 7.89168   3
 -18   3  -3 88.3663 9.84717   5
 -18   3  -3 88.9769 7.46206   4
  18   3   3 90.0086 7.58514   3
  19  -3   3 -2.3339 1.93248   3
 -19  -3  -3 -0.9750 2.06626   5
 -19   3  -3 -1.4999 1.96530   4
  19   3   3 1.89887 2.74134   3
 -19   3  -3 2.52339 3.16663   5
 -21  -4   3 112.632 8.11389   5
  21   4  -3 106.271 7.98915   3
 -21   4   3 107.063 8.98394   5
 -21   4   3 108.879 7.73606   3
  20  -4  -3 1.75967 2.78993   3
 -20  -4   3 2.69038 2.43360   5
 -20   4   3 3.69860 2.65048   4
  20   4  -3 3.52829 2.82710   3
 -20   4   3 6.35036 3.50575   5
[truncated: 1,708,615 more chars]
