# Supplementary material for: Crystal structure and Hirshfeld surface analysis of the fungicide metconazole
Source: Acta Crystallogr E Crystallogr Commun. 2025 Apr 8;81(Pt 5):385–8. doi: 10.1107/S205698902500310X (PMC12054765; doi:10.1107/S205698902500310X)
Supplement: Supplementary file 2 [file e-81-00385-Isup2.hkl]

data_I                                                                          
_shelx_title ' m25107 : space group P21/c'                                      
_shelx_refln_list_code          4                                               
_shelx_F_calc_maximum      264.11                                               
_exptl_crystal_F_000      1360.00                                               
_reflns_d_resolution_high  0.7681                                               
                                                                                
loop_                                                                           
 _space_group_symop_operation_xyz                                               
 'x, y, z'                                                                      
 '-x, y+1/2, -z+1/2'                                                            
 '-x, -y, -z'                                                                   
 'x, -y-1/2, z-1/2'                                                             
                                                                                
_cell_length_a    21.1989                                                       
_cell_length_b     9.5096                                                       
_cell_length_c    17.6330                                                       
_cell_angle_alpha  90.000                                                       
_cell_angle_beta  110.483                                                       
_cell_angle_gamma  90.000                                                       
                                                                                
_shelx_F_squared_multiplier     1.000                                           
                                                                                
loop_                                                                           
 _refln_index_h                                                                 
 _refln_index_k                                                                 
 _refln_index_l                                                                 
 _refln_F_squared_calc                                                          
 _refln_F_squared_meas                                                          
 _refln_F_squared_sigma                                                         
 _refln_observed_status                                                         
   2   0   0       8272.15       8653.67       209.08 o                         
   3   0   0         32.61         39.81         1.80 o                         
   5   0   0          1.60         14.81         1.65 o                         
   6   0   0        293.89        318.49         6.60 o                         
   7   0   0        266.61        277.24         6.46 o                         
   8   0   0        146.42         40.14         3.21 o                         
   9   0   0        257.31        288.42         8.11 o                         
  10   0   0       8699.37       9843.36       287.35 o                         
  11   0   0        441.90        587.63        14.22 o                         
  12   0   0       2764.00       3397.26        46.17 o                         
  13   0   0        203.42        358.42        17.35 o                         
  15   0   0         13.58         49.55         5.05 o                         
  16   0   0          6.22         21.60         4.69 o                         
  17   0   0         64.58         64.54         7.54 o                         
  18   0   0         74.05         35.27         8.04 o                         
  19   0   0         64.27         43.46        21.82 o                         
  20   0   0         20.77         30.08         9.64 o                         
  21   0   0         68.26         68.11        12.22 o                         
  22   0   0        326.12        335.75        29.83 o                         
  23   0   0         27.64         23.32         9.67 o                         
  24   0   0        133.15        154.32        13.40 o                         
  25   0   0        195.45        195.77        13.04 o                         
   1   1   0         12.94         14.72         0.83 o                         
   2   1   0       9194.55      10662.88      1268.54 o                         
   3   1   0          9.30         11.08         1.02 o                         
   4   1   0      69752.98      76030.81      2386.25 o                         
   5   1   0        206.31        211.92         3.59 o                         
   6   1   0       7690.98       7518.07       136.28 o                         
   7   1   0          7.26          4.49         1.47 o                         
   8   1   0        704.95        684.99         8.56 o                         
   9   1   0          3.53          4.32         1.52 o                         
  10   1   0      13461.38      13991.92       241.13 o                         
  11   1   0         11.14         14.02         2.09 o                         
  12   1   0       1192.46        972.84        12.10 o                         
  13   1   0         54.08         56.65         3.80 o                         
  14   1   0          2.86          1.46         2.08 o                         
  15   1   0         32.74         35.78         3.39 o                         
  16   1   0         85.98         91.15         5.48 o                         
  17   1   0        106.82        111.88         6.60 o                         
  18   1   0       1536.45       1535.51        24.26 o                         
  19   1   0         26.76         27.74         5.90 o                         
  20   1   0        456.90        446.60        13.18 o                         
  21   1   0         19.21         24.47         5.16 o                         
  22   1   0         69.37         60.02         6.49 o                         
  23   1   0          2.88         -4.01         4.26 o                         
  24   1   0        545.13        569.05        17.23 o                         
  25   1   0          5.54          5.90         6.58 o                         
   0   2   0       2224.03       2224.31        53.88 o                         
   1   2   0         46.75         50.56         2.02 o                         
   2   2   0       1833.67       1913.50        22.12 o                         
   3   2   0          0.86         -0.33         0.91 o                         
   4   2   0        230.10        228.18         3.91 o                         
   5   2   0         41.13         42.55         2.16 o                         
   6   2   0       2683.75       2750.43        26.45 o                         
   7   2   0          1.04         -1.18         1.18 o                         
   8   2   0       5296.14       5486.54        81.08 o                         
   9   2   0        152.51        158.50         4.77 o                         
  10   2   0          1.73          9.12         1.95 o                         
  11   2   0         26.82         27.54         2.52 o                         
  12   2   0       1410.85       1319.51        15.22 o                         
  13   2   0        273.28        292.53         7.60 o                         
  14   2   0       1191.19       1116.97        14.22 o                         
  15   2   0         72.68         76.59         4.25 o                         
  16   2   0        454.39        406.56         9.71 o                         
  17   2   0        217.75        220.88         9.80 o                         
  18   2   0         13.71         11.45         3.84 o                         
  19   2   0         43.30         38.19         5.81 o                         
  20   2   0          3.30         -1.90         3.86 o                         
  21   2   0        111.90        129.37         8.16 o                         
  22   2   0       2049.91       2204.03        36.53 o                         
  23   2   0         31.29         26.05         6.45 o                         
  24   2   0         35.57         48.56         7.37 o                         
  25   2   0          4.17          3.83         5.64 o                         
   1   3   0          0.14          0.25         1.33 o                         
   2   3   0       8025.87       8148.23       138.87 o                         
   3   3   0         35.40         41.84         2.47 o                         
   4   3   0        956.24       1258.34        13.89 o                         
   5   3   0          0.21          1.84         1.25 o                         
   6   3   0        313.30        285.94         5.20 o                         
   7   3   0        248.68        239.47         5.08 o                         
   8   3   0       1228.61       1135.17        13.37 o                         
   9   3   0        152.13        167.76         5.85 o                         
  10   3   0        323.17        223.97         5.57 o                         
  11   3   0         45.76         48.16         3.27 o                         
  12   3   0       7168.14       7719.38        71.85 o                         
  13   3   0          0.98          4.06         2.47 o                         
  14   3   0         15.83         17.65         2.78 o                         
  15   3   0        246.01        239.65         7.90 o                         
  16   3   0       2832.10       2873.80        36.12 o                         
  17   3   0         27.53         34.95         5.45 o                         
  18   3   0       1866.67       1958.11        37.89 o                         
  19   3   0        597.15        605.04        18.11 o                         
  20   3   0        111.23        154.38        11.42 o                         
  21   3   0         17.68         15.02         5.92 o                         
  22   3   0         33.69          9.38         6.02 o                         
  23   3   0         16.87          9.46         5.93 o                         
  24   3   0        240.56        284.26        14.41 o                         
  25   3   0          5.36          8.58         5.70 o                         
   0   4   0         75.53         27.17         3.59 o                         
   1   4   0          6.17          3.40         1.71 o                         
   2   4   0        121.05        121.20         4.39 o                         
   3   4   0         92.89        106.63         4.23 o                         
   4   4   0        667.73        715.78        10.35 o                         
   5   4   0        150.51        174.33         5.92 o                         
   6   4   0        277.70        197.13         5.03 o                         
   7   4   0         59.10         57.41         3.48 o                         
   8   4   0       7741.17       8344.82        91.61 o                         
   9   4   0        100.91        123.97         4.78 o                         
  10   4   0       1405.81       1331.86        16.09 o                         
  11   4   0         21.38         24.86         2.93 o                         
  12   4   0       4310.69       4519.20        43.35 o                         
  13   4   0        232.18        237.27         7.22 o                         
  14   4   0       2795.64       2827.01        35.07 o                         
  15   4   0          4.03          0.48         3.30 o                         
  16   4   0         46.13         64.19         5.29 o                         
  17   4   0        554.28        582.99        15.12 o                         
  18   4   0         95.65         81.69         7.08 o                         
  19   4   0        442.31        493.61        21.03 o                         
  20   4   0        149.19        170.19        12.11 o                         
  21   4   0        215.03        218.73        12.85 o                         
  22   4   0        543.81        630.28        18.96 o                         
  23   4   0         95.19         85.08         9.47 o                         
  24   4   0        123.58        137.61        12.63 o                         
   1   5   0        219.21        220.36         5.84 o                         
   2   5   0       1853.38       1991.23        21.11 o                         
   3   5   0        254.06        253.83         5.96 o                         
   4   5   0       7948.04       8492.15       125.86 o                         
   5   5   0        566.97        638.64        10.80 o                         
   6   5   0        383.31        428.91        10.92 o                         
   7   5   0        539.91        565.74        10.71 o                         
   8   5   0        217.84        206.07         7.57 o                         
   9   5   0        100.09        115.72         5.30 o                         
  10   5   0       1366.89       1329.53        18.16 o                         
  11   5   0         14.36         10.56         3.02 o                         
  12   5   0         45.23         51.16         4.53 o                         
  13   5   0        164.29        160.77         8.79 o                         
  14   5   0        802.21        856.79        17.90 o                         
  15   5   0          1.30          2.61         4.10 o                         
  16   5   0        370.96        348.77        14.99 o                         
  17   5   0        703.02        733.33        19.63 o                         
  18   5   0       1170.04       1294.91        28.07 o                         
  19   5   0        188.84        205.17        12.68 o                         
  20   5   0        816.72        910.45        24.63 o                         
  21   5   0        325.18        317.38        17.37 o                         
  22   5   0        127.99        135.62        10.99 o                         
  23   5   0         49.30         53.11        10.01 o                         
   0   6   0      28172.86      29435.48       796.24 o                         
   1   6   0         54.44         61.22         5.73 o                         
   2   6   0         42.98         72.79         4.24 o                         
   3   6   0         21.83         27.26         2.93 o                         
   4   6   0       1182.30       1259.68        16.48 o                         
   5   6   0        301.53        278.16         7.47 o                         
   6   6   0         92.42         83.39         4.82 o                         
   7   6   0        153.91        167.87         6.38 o                         
   8   6   0        193.14        212.08         8.41 o                         
   9   6   0         10.32          8.30         2.70 o                         
  10   6   0       1904.04       1948.56        25.68 o                         
  11   6   0        182.45        209.03         9.65 o                         
  12   6   0       1856.14       1875.74        31.25 o                         
  13   6   0        252.25        244.03        10.92 o                         
  14   6   0       4325.60       4462.83        63.53 o                         
  15   6   0        101.56         99.87         8.73 o                         
  16   6   0         80.15         86.09         8.49 o                         
  17   6   0         32.68         29.17         7.17 o                         
  18   6   0          0.78          3.10         6.03 o                         
  19   6   0         96.19        113.71        10.08 o                         
  20   6   0         17.90          5.56         7.82 o                         
  21   6   0        329.30        306.31        16.00 o                         
  22   6   0         74.39         73.78         9.74 o                         
   1   7   0        139.10        140.72         5.53 o                         
   2   7   0        991.72        963.25        15.82 o                         
   3   7   0        715.90        710.79        11.98 o                         
   4   7   0       3813.84       4000.38        40.07 o                         
   5   7   0         13.36         13.76         3.05 o                         
   6   7   0        253.30        266.05         9.64 o                         
   7   7   0        295.72        272.22         9.62 o                         
   8   7   0        326.31        404.55        10.71 o                         
   9   7   0        354.69        349.55        11.36 o                         
  10   7   0       2435.61       2492.22        37.71 o                         
  11   7   0        134.04        107.39         7.94 o                         
  12   7   0         79.86         92.54         8.54 o                         
  13   7   0         27.50         21.71         7.14 o                         
  14   7   0        147.43        160.23        10.89 o                         
  15   7   0        157.04        207.68        13.13 o                         
  16   7   0        519.85        527.61        20.58 o                         
  17   7   0         67.05         59.25         8.49 o                         
  18   7   0        591.83        623.69        22.47 o                         
  19   7   0         40.62         43.92         8.30 o                         
  20   7   0         13.98          0.77         5.93 o                         
  21   7   0         48.64         44.76         8.42 o                         
   0   8   0       3674.14       3764.40        64.21 o                         
   1   8   0        125.65        135.22         6.56 o                         
   2   8   0        790.85        812.87        14.69 o                         
   3   8   0       1014.58       1045.54        18.86 o                         
   4   8   0       1855.02       1784.59        27.23 o                         
   5   8   0        178.64        186.33         8.29 o                         
   6   8   0       2863.43       2882.01        41.51 o                         
   7   8   0        418.63        409.45        13.02 o                         
   8   8   0        867.99        832.87        26.85 o                         
   9   8   0        120.54        124.00         9.87 o                         
  10   8   0       2538.40       2502.82        46.22 o                         
  11   8   0         47.53         58.01         7.46 o                         
  12   8   0          1.04          6.94         5.06 o                         
  13   8   0          0.22          0.94         4.74 o                         
  14   8   0          2.36          4.14         6.06 o                         
  15   8   0          0.71         -2.14         5.50 o                         
  16   8   0         51.14         57.00         7.39 o                         
  17   8   0          2.91          4.99         5.05 o                         
  18   8   0         61.91         69.68        11.47 o                         
  19   8   0         76.84         68.67        10.37 o                         
   1   9   0         11.12         14.96         4.22 o                         
   2   9   0        160.16        136.51         8.40 o                         
   3   9   0         21.45         13.25         3.98 o                         
   4   9   0        245.60        250.10         9.19 o                         
   5   9   0         35.67         24.32         5.22 o                         
   6   9   0        993.86        984.00        21.39 o                         
   7   9   0        631.72        635.58        16.61 o                         
   8   9   0        426.11        456.71        21.42 o                         
   9   9   0          1.40         -3.71         6.19 o                         
  10   9   0         82.88         69.48         8.19 o                         
  11   9   0          0.95         -4.20         4.20 o                         
  12   9   0        434.87        400.68        24.69 o                         
  13   9   0         29.64         16.57         6.38 o                         
  14   9   0        169.26        181.77        12.49 o                         
  15   9   0        185.54        189.93        13.22 o                         
  16   9   0         21.81         10.88         7.42 o                         
  17   9   0         48.69         42.17        10.04 o                         
   0  10   0         86.84         82.29         8.68 o                         
   1  10   0         27.93         28.43         4.74 o                         
   2  10   0        322.97        317.89        14.45 o                         
   3  10   0        476.01        472.98        12.96 o                         
   4  10   0        427.10        440.17        12.46 o                         
   5  10   0         43.03         42.49         4.97 o                         
   6  10   0        141.81        141.47         9.90 o                         
   7  10   0          0.09          3.89         4.18 o                         
   8  10   0        230.79        206.32        10.26 o                         
   9  10   0         32.82         26.71         7.29 o                         
  10  10   0          4.91          6.45         6.24 o                         
  11  10   0         75.72         73.24        10.31 o                         
  12  10   0          0.07         -5.17         5.17 o                         
  13  10   0          0.63         -4.29         6.47 o                         
  14  10   0         18.64          8.95         7.72 o                         
  15  10   0          0.01         -0.34         7.23 o                         
   1  11   0        123.65        120.12         8.13 o                         
   2  11   0         29.84         37.06         4.54 o                         
   3  11   0        201.74        207.71         7.96 o                         
   4  11   0         71.39         83.40         8.00 o                         
   5  11   0         52.53         56.33         8.58 o                         
   6  11   0          6.52         17.12         8.03 o                         
   7  11   0        315.66        335.75        17.95 o                         
   8  11   0         14.79          2.54         6.26 o                         
   9  11   0          0.73          5.20         7.19 o                         
  10  11   0          9.72          7.88         7.06 o                         
  11  11   0          7.76          4.23         6.88 o                         
   0  12   0         16.98         25.93        11.11 o                         
   1  12   0        156.27        137.17        13.71 o                         
   2  12   0         15.77         14.62         8.01 o                         
   3  12   0         67.77         68.32        10.52 o                         
   4  12   0         10.35          3.09         5.95 o                         
   5  12   0        493.05        495.39        22.13 o                         
   6  12   0         37.66         38.50        11.02 o                         
 -26   1   1          1.91          2.95         6.00 o                         
 -25   1   1          0.00          7.65         4.49 o                         
 -24   1   1        124.66        120.00         8.78 o                         
 -23   1   1         89.22         91.08         7.92 o                         
 -22   1   1        139.94        177.18        10.80 o                         
 -21   1   1         24.76         15.40         4.69 o                         
 -20   1   1        197.95        191.90        10.43 o                         
 -19   1   1        152.48        204.32        10.16 o                         
 -18   1   1          0.56          4.04         3.03 o                         
 -17   1   1        372.48        324.51         9.09 o                         
 -16   1   1          7.49         20.12         3.11 o                         
 -15   1   1          0.84          4.47         2.17 o                         
 -14   1   1        910.26       1010.14        13.48 o                         
 -13   1   1        906.09       1291.15        15.17 o                         
 -12   1   1       6403.61       7154.83        74.35 o                         
 -11   1   1        533.44        570.82         8.15 o                         
 -10   1   1       3353.29       3490.47        31.22 o                         
  -9   1   1        755.94       1382.59        54.53 o                         
  -8   1   1      11526.20      12040.96       262.24 o                         
  -7   1   1        126.84         87.20         2.78 o                         
  -6   1   1       1515.95       1498.28        14.45 o                         
  -5   1   1       1166.31       1172.76        11.44 o                         
  -4   1   1         36.63         24.08         1.38 o                         
  -3   1   1       8851.71       8294.58       169.23 o                         
  -2   1   1       3275.39       3171.35        66.37 o                         
  -1   1   1       6108.94       5720.99       105.81 o                         
   0   1   1       1565.81       1446.08        49.66 o                         
   1   1   1      13595.42      12959.72       314.39 o                         
   2   1   1        350.41        411.17        10.48 o                         
   3   1   1         41.05         41.15         1.88 o                         
   4   1   1       1698.57       1626.97        15.60 o                         
   5   1   1        108.00        129.81         3.95 o                         
   6   1   1        293.16        291.74         4.67 o                         
   7   1   1        297.97        463.32        28.35 o                         
   8   1   1      18527.75      20029.68       423.77 o                         
   9   1   1          5.50         91.28        14.13 o                         
  10   1   1        624.81        698.94        10.41 o                         
  11   1   1        644.49        796.46        10.62 o                         
  12   1   1       9824.56      10785.70       123.23 o                         
  13   1   1         12.48         51.55         3.92 o                         
  14   1   1        223.91        258.84         7.03 o                         
  15   1   1        276.03        277.79         7.73 o                         
  16   1   1          1.53          4.50         3.14 o                         
  17   1   1        209.10        192.12         9.95 o                         
  18   1   1         13.73         29.34         5.34 o                         
  19   1   1         18.80         15.11         5.67 o                         
  20   1   1        201.36        224.97        11.21 o                         
  21   1   1         47.13         42.62         6.29 o                         
  22   1   1          0.48         -1.17         4.88 o                         
  23   1   1         27.28          4.88         6.92 o                         
  24   1   1        176.25        171.30        11.29 o                         
  25   1   1          4.39          7.59         6.97 o                         
 -25   2   1          0.17          2.13         5.58 o                         
 -24   2   1          0.38         11.30         5.14 o                         
 -23   2   1        121.77        132.84         9.08 o                         
 -22   2   1         74.21         72.04         7.30 o                         
 -21   2   1       1089.53       1087.69        24.08 o                         
 -20   2   1        177.92        165.13        11.02 o                         
 -19   2   1         19.69         23.58         4.13 o                         
 -18   2   1        172.50        194.88         8.51 o                         
 -17   2   1        241.55        228.35         7.80 o                         
 -16   2   1         76.77         90.83         4.95 o                         
 -15   2   1         91.64        101.04         4.87 o                         
 -14   2   1          8.17          5.86         2.08 o                         
 -13   2   1          0.13         14.07         2.30 o                         
 -12   2   1        330.33        289.90         5.95 o                         
 -11   2   1        214.08        268.27         5.39 o                         
 -10   2   1        726.58        751.87         9.77 o                         
  -9   2   1       3204.96       3509.81        32.39 o                         
  -8   2   1       2494.85       2699.31        25.37 o                         
  -7   2   1         42.02         42.44         2.24 o                         
  -6   2   1        430.77        465.05         6.17 o                         
  -5   2   1        633.42        762.10         8.91 o                         
  -4   2   1        800.42        837.89        12.99 o                         
  -3   2   1       7370.29       6902.80       163.89 o                         
  -2   2   1        352.70        351.15         5.27 o                         
  -1   2   1      13987.37      13829.34       248.99 o                         
   0   2   1         95.01        145.74         5.69 o                         
   1   2   1       1828.63       1822.64        18.54 o                         
   2   2   1        764.64        833.40        13.92 o                         
   3   2   1       6272.17       5971.77       115.33 o                         
   4   2   1       3362.72       3265.55        41.85 o                         
   5   2   1        478.49        489.57         6.74 o                         
   6   2   1         43.27         55.84         2.81 o                         
   7   2   1       1140.60       1209.76        13.58 o                         
   8   2   1       4640.19       4948.29        46.22 o                         
   9   2   1        912.62        979.61        12.12 o                         
  10   2   1        142.68        157.69         4.97 o                         
  11   2   1         75.51         59.41         4.04 o                         
  12   2   1        945.46        893.84        14.10 o                         
  13   2   1         33.92         37.12         3.39 o                         
  14   2   1         55.40         79.10         4.37 o                         
  15   2   1         59.96         66.04         4.89 o                         
  16   2   1        176.95        193.29         9.03 o                         
  17   2   1         70.03         74.95         6.22 o                         
  18   2   1         20.03          3.29         4.77 o                         
  19   2   1         74.40         69.33         7.30 o                         
  20   2   1        292.48        279.68        12.83 o                         
  21   2   1        160.01        170.58        10.66 o                         
  22   2   1         30.49         38.21         5.97 o                         
  23   2   1         21.60         24.94         5.58 o                         
  24   2   1        110.99        145.93         8.27 o                         
  25   2   1         16.08         12.31         5.87 o                         
 -25   3   1         52.54         56.04         9.34 o                         
 -24   3   1        129.44        132.25        10.45 o                         
 -23   3   1         54.76         71.66         7.56 o                         
 -22   3   1        134.22        133.88         9.52 o                         
 -21   3   1         23.26         13.75         5.21 o                         
 -20   3   1          4.68          8.80         5.35 o                         
 -19   3   1        149.85        143.83         9.79 o                         
 -18   3   1        451.79        448.07        13.13 o                         
 -17   3   1         11.53         16.15         4.25 o                         
 -16   3   1         98.22        166.97         6.10 o                         
 -15   3   1         56.22         47.25         3.62 o                         
 -14   3   1         36.13         41.62         3.51 o                         
 -13   3   1       1176.46       1210.21        15.06 o                         
 -12   3   1         83.80        115.36         4.75 o                         
 -11   3   1          2.24          0.56         1.64 o                         
 -10   3   1         51.29         75.64         4.04 o                         
  -9   3   1       2490.73       2524.73        28.12 o                         
  -8   3   1          5.92          0.73         1.36 o                         
  -7   3   1        323.68        327.00         5.86 o                         
  -6   3   1          2.77         28.70         3.00 o                         
  -5   3   1       1843.52       1749.97        19.74 o                         
  -4   3   1       3247.63       3390.50        36.50 o                         
  -3   3   1       1175.02       1226.93        13.43 o                         
  -2   3   1         29.18         33.56         2.03 o                         
  -1   3   1        269.94        245.67         6.74 o                         
   0   3   1       1178.91       1250.71        13.16 o                         
   1   3   1        884.29        787.18         9.29 o                         
   2   3   1        101.76        131.61         3.90 o                         
   3   3   1       3251.13       3318.82        31.73 o                         
   4   3   1        351.59        366.32         5.91 o                         
   5   3   1       1637.11       1579.82        17.24 o                         
   6   3   1        298.01        288.95         5.47 o                         
   7   3   1         11.19         14.36         2.08 o                         
   8   3   1          4.38         60.76         9.20 o                         
   9   3   1       1680.89       1639.51        19.64 o                         
  10   3   1          1.14          0.65         1.78 o                         
  11   3   1       1798.70       1800.00        20.22 o                         
  12   3   1          0.01         25.68         2.88 o                         
  13   3   1         67.71         86.24         4.46 o                         
  14   3   1        234.91        271.85         7.99 o                         
  15   3   1       2285.78       2235.52        29.94 o                         
  16   3   1          0.83          1.02         3.35 o                         
  17   3   1        143.97        166.52         9.92 o                         
  18   3   1         43.54         37.80         5.76 o                         
  19   3   1        231.36        256.48        11.48 o                         
  20   3   1          5.68          5.52         5.41 o                         
  21   3   1          3.40          5.64         4.86 o                         
  22   3   1          0.02         -1.29         4.32 o                         
  23   3   1         79.34         78.94         9.25 o                         
  24   3   1        119.47        134.76        14.87 o                         
 -24   4   1          6.01          1.92         6.38 o                         
 -23   4   1         42.29         55.87         7.73 o                         
 -22   4   1          7.66         21.23         6.04 o                         
 -21   4   1        234.15        213.83        12.49 o                         
 -20   4   1        897.86        922.62        22.15 o                         
 -19   4   1         94.87        161.82         9.76 o                         
 -18   4   1        331.13        318.50        12.76 o                         
 -17   4   1         73.73         73.20         6.29 o                         
 -16   4   1       1231.59       1186.58        23.81 o                         
 -15   4   1        549.36        607.51        13.21 o                         
 -14   4   1       1930.22       1855.86        23.50 o                         
 -13   4   1        179.83        178.60         6.68 o                         
 -12   4   1          8.73         16.57         3.08 o                         
 -11   4   1        298.14        362.86         7.61 o                         
 -10   4   1         24.48         60.58         3.59 o                         
  -9   4   1       2072.27       1981.42        22.07 o                         
  -8   4   1         53.90         83.11         4.81 o                         
  -7   4   1       2281.66       2264.24        23.93 o                         
  -6   4   1        996.71       1080.29        12.79 o                         
  -5   4   1        503.09        626.88         8.60 o                         
  -4   4   1       2895.25       2863.16        28.70 o                         
  -3   4   1        241.16        249.07         5.14 o                         
  -2   4   1        572.48        594.50         8.09 o                         
  -1   4   1       2130.31       1979.88        20.92 o                         
   0   4   1          4.59         38.43         4.36 o                         
   1   4   1        667.84        646.26         8.77 o                         
   2   4   1        200.09        219.83         4.88 o                         
   3   4   1         95.49        162.00         5.99 o                         
   4   4   1       5301.94       5374.34        60.65 o                         
   5   4   1       2379.85       2271.82        23.04 o                         
   6   4   1        836.45        979.24        12.42 o                         
   7   4   1        561.23        573.87         9.01 o                         
   8   4   1        240.94        302.68         6.83 o                         
   9   4   1       1004.23       1018.84        13.38 o                         
  10   4   1          7.31         13.79         2.45 o                         
  11   4   1        402.21        341.02         7.75 o                         
  12   4   1        704.29        720.01        11.44 o                         
  13   4   1        144.80        213.46         7.42 o                         
  14   4   1       2440.71       2306.75        32.28 o                         
  15   4   1        187.99        201.62         8.48 o                         
  16   4   1         70.80         67.37         6.15 o                         
  17   4   1        305.51        331.47        13.25 o                         
  18   4   1       2389.11       2376.53        37.41 o                         
  19   4   1       1045.61       1031.38        21.36 o                         
  20   4   1        450.79        401.22        13.93 o                         
  21   4   1        291.65        309.21        11.85 o                         
  22   4   1        161.11        136.88        12.24 o                         
  23   4   1         52.41         45.80         8.04 o                         
 -24   5   1         59.59         82.77        15.06 o                         
 -23   5   1         33.83         32.18         7.54 o                         
 -22   5   1         40.84         38.32         7.37 o                         
 -21   5   1        297.22        347.22        15.83 o                         
 -20   5   1        430.39        456.59        16.18 o                         
 -19   5   1        371.93        403.85        15.59 o                         
 -18   5   1         35.68         37.15         7.85 o                         
 -17   5   1       1596.14       1494.09        33.09 o                         
 -16   5   1        811.82        913.79        19.38 o                         
 -15   5   1        841.47        769.58        15.95 o                         
 -14   5   1         22.50         27.78         4.88 o                         
 -13   5   1       4685.54       4736.09        49.51 o                         
 -12   5   1        494.42        569.15        10.09 o                         
 -11   5   1        616.79        620.49        11.14 o                         
 -10   5   1          0.59         21.16         2.87 o                         
  -9   5   1       1765.41       1866.17        24.89 o                         
  -8   5   1        130.90        133.17         5.06 o                         
  -7   5   1        688.65        617.33         9.45 o                         
  -6   5   1        201.74        201.98         5.98 o                         
  -5   5   1        451.58        588.09         9.66 o                         
  -4   5   1        585.46        557.02         8.96 o                         
  -3   5   1       1410.65       1369.48        15.95 o                         
  -2   5   1          0.04         14.62         2.42 o                         
  -1   5   1         66.60        119.90         6.49 o                         
   0   5   1       3392.14       3265.07        31.86 o                         
   1   5   1        657.69        568.97         9.99 o                         
   2   5   1         22.80         47.16         3.29 o                         
   3   5   1          1.21         19.92         2.43 o                         
   4   5   1        155.62        188.25         5.94 o                         
   5   5   1        176.63        206.98         6.35 o                         
   6   5   1        186.77        191.47         5.64 o                         
   7   5   1         48.52         73.92         3.98 o                         
   8   5   1       1315.83       1391.67        17.02 o                         
   9   5   1        658.04        641.88        11.26 o                         
  10   5   1         32.63         53.62         3.84 o                         
  11   5   1       2207.04       2181.90        24.60 o                         
  12   5   1          2.96        155.36        23.93 o                         
  13   5   1        102.71        108.59         6.91 o                         
  14   5   1         51.94         80.19         6.65 o                         
  15   5   1       1984.41       1900.54        30.80 o                         
  16   5   1         65.61        108.19         8.27 o                         
  17   5   1          8.12          7.99         7.21 o                         
  18   5   1         44.99         53.01         6.36 o                         
  19   5   1          3.94         26.55         6.88 o                         
  20   5   1        706.31        762.35        21.02 o                         
  21   5   1         45.10         47.34         7.95 o                         
  22   5   1         96.83         93.49        10.02 o                         
  23   5   1        323.34        338.50        16.56 o                         
 -22   6   1         10.62          9.33         5.85 o                         
 -21   6   1         25.88         37.64         7.71 o                         
 -20   6   1        367.90        388.24        16.52 o                         
 -19   6   1        957.28        972.11        27.96 o                         
 -18   6   1         41.17         42.92         7.69 o                         
 -17   6   1        652.66        687.58        18.17 o                         
 -16   6   1          0.41          2.09         5.22 o                         
 -15   6   1         96.25        114.58         8.53 o                         
 -14   6   1        348.36        352.37        11.85 o                         
 -13   6   1        318.73        316.98        12.25 o                         
 -12   6   1       2046.69       2075.79        31.62 o                         
 -11   6   1       4082.23       4106.73        45.86 o                         
 -10   6   1        487.07        491.02         9.66 o                         
  -9   6   1       1496.18       1457.04        18.85 o                         
  -8   6   1        138.35        165.92         7.12 o                         
  -7   6   1         61.18         66.68         4.19 o                         
  -6   6   1       1666.41       1680.64        22.16 o                         
  -5   6   1         14.11         28.40         2.90 o                         
  -4   6   1       1758.20       1760.22        20.15 o                         
  -3   6   1       1920.59       1843.98        22.75 o                         
  -2   6   1       1157.66       1344.52        15.61 o                         
  -1   6   1        198.51        181.60         6.17 o                         
   0   6   1         35.43         29.82         3.19 o                         
   1   6   1       3514.64       3607.46        34.38 o                         
   2   6   1        207.88        270.22         6.76 o                         
   3   6   1       1486.47       1476.40        18.52 o                         
   4   6   1        690.42        670.00        11.50 o                         
   5   6   1       1261.47       1351.82        19.07 o                         
   6   6   1        137.82        110.77         6.15 o                         
   7   6   1        898.62        866.96        14.91 o                         
   8   6   1         50.03         76.19         5.16 o                         
   9   6   1         85.38        116.20         5.65 o                         
  10   6   1        400.57        524.50        14.03 o                         
  11   6   1       1322.42       1269.26        21.46 o                         
  12   6   1        362.01        387.28        11.53 o                         
  13   6   1         88.18         86.32         7.69 o                         
  14   6   1        207.45        197.83        12.01 o                         
  15   6   1         72.38         80.39         8.13 o                         
  16   6   1         10.41         18.89         6.83 o                         
  17   6   1          0.17          4.30         5.04 o                         
  18   6   1          3.64         40.35         6.97 o                         
  19   6   1        390.49        402.87        16.97 o                         
  20   6   1        286.60        267.92        14.78 o                         
  21   6   1         83.09         95.46         9.61 o                         
  22   6   1          8.08         22.96         6.72 o                         
 -21   7   1        423.37        413.40        19.01 o                         
 -20   7   1         35.07         37.47         8.18 o                         
 -19   7   1          8.71         11.87         6.45 o                         
 -18   7   1          0.39          2.12         5.65 o                         
 -17   7   1         37.19         49.69         7.07 o                         
 -16   7   1        999.98       1032.87        25.59 o                         
 -15   7   1        766.04        725.70        21.59 o                         
 -14   7   1          0.28          5.44         4.78 o                         
 -13   7   1       1653.34       1651.24        32.18 o                         
 -12   7   1        501.27        497.41        13.98 o                         
 -11   7   1        178.26        169.09        11.86 o                         
 -10   7   1          1.61         25.07         4.60 o                         
  -9   7   1         47.63         99.50         8.76 o                         
  -8   7   1       2171.13       1960.91        27.49 o                         
  -7   7   1        428.82        403.54        10.06 o                         
  -6   7   1         49.68         41.77         3.85 o                         
  -5   7   1       1035.47        998.82        18.88 o                         
  -4   7   1          0.06          0.11         2.30 o                         
  -3   7   1       5487.44       5593.35        52.43 o                         
  -2   7   1        324.65        592.77        11.79 o                         
  -1   7   1        863.59        815.83        11.74 o                         
   0   7   1        104.44         96.55         5.23 o                         
   1   7   1       7979.11       7987.05        79.10 o                         
   2   7   1        308.22        501.98         9.64 o                         
   3   7   1         62.22         49.28         4.49 o                         
   4   7   1       1092.91       1009.98        15.64 o                         
   5   7   1        148.07        154.66         7.09 o                         
   6   7   1         25.82         40.21         4.26 o                         
   7   7   1        396.26        435.82        11.61 o                         
   8   7   1       2507.97       2323.86        34.98 o                         
   9   7   1        931.20        914.72        20.05 o                         
  10   7   1        277.90        293.28        12.23 o                         
  11   7   1        761.97        721.71        17.79 o                         
  12   7   1        682.92        628.30        19.32 o                         
  13   7   1        301.35        291.34        14.16 o                         
  14   7   1         19.92         39.00         6.95 o                         
  15   7   1        424.19        419.15        15.43 o                         
  16   7   1        203.16        220.72        13.83 o                         
  17   7   1         88.49         72.95         9.49 o                         
  18   7   1         76.82         77.05         8.73 o                         
  19   7   1         67.24         76.82         9.12 o                         
  20   7   1          0.49         12.08         6.12 o                         
 -20   8   1         25.56         30.75         7.33 o                         
 -19   8   1         35.15         34.23         7.59 o                         
 -18   8   1        238.22        225.55        13.25 o                         
 -17   8   1        265.20        277.21        13.73 o                         
 -16   8   1        400.62        429.72        15.39 o                         
 -15   8   1         47.77         70.43         7.52 o                         
 -14   8   1          0.20         31.56         6.32 o                         
 -13   8   1        113.84        114.47        10.00 o                         
 -12   8   1         35.80         47.05         6.64 o                         
 -11   8   1          6.63         37.23         6.23 o                         
 -10   8   1         96.50        112.40        11.25 o                         
  -9   8   1       1798.50       1823.97        33.76 o                         
  -8   8   1       2895.51       2864.70        47.23 o                         
  -7   8   1        462.99        453.98        12.43 o                         
  -6   8   1         49.70         91.68        12.49 o                         
  -5   8   1        640.87        600.13        13.84 o                         
  -4   8   1       2840.44       2749.11        36.72 o                         
  -3   8   1       4059.95       4063.36        47.57 o                         
  -2   8   1        942.61        936.02        15.70 o                         
  -1   8   1        889.89        893.93        15.44 o                         
   0   8   1        242.15        262.87         8.62 o                         
   1   8   1        569.60        602.63        14.32 o                         
   2   8   1        559.39        644.98        14.84 o                         
   3   8   1         24.70         85.78         6.42 o                         
   4   8   1        131.92        149.39         8.16 o                         
   5   8   1       1486.43       1452.14        26.13 o                         
   6   8   1        341.54        341.77        12.52 o                         
   7   8   1       1492.43       1535.23        28.28 o                         
   8   8   1         67.40        114.36        16.03 o                         
   9   8   1         20.11         24.38         6.08 o                         
  10   8   1       1035.97       1079.53        25.58 o                         
  11   8   1       1187.45       1109.69        29.85 o                         
  12   8   1         24.03         38.32         6.91 o                         
  13   8   1       1159.92       1198.44        27.78 o                         
  14   8   1        222.18        206.34        13.63 o                         
  15   8   1         43.02         79.32         8.40 o                         
  16   8   1         20.05         23.38         7.23 o                         
  17   8   1        254.17        245.83        15.75 o                         
  18   8   1        605.01        643.66        23.24 o                         
  19   8   1        285.51        281.30        17.79 o                         
 -18   9   1        145.42        147.24        13.90 o                         
 -17   9   1          8.91         11.69         7.52 o                         
 -16   9   1         80.34         74.14        11.66 o                         
 -15   9   1          1.71         20.78         6.50 o                         
 -14   9   1        559.11        515.82        19.05 o                         
 -13   9   1        535.02        527.60        19.52 o                         
 -12   9   1          0.50         -7.23         7.39 o                         
 -11   9   1        325.85        310.12        18.02 o                         
 -10   9   1         12.93         55.38        10.68 o                         
  -9   9   1        642.16        614.94        16.03 o                         
  -8   9   1        143.78        169.69         8.92 o                         
  -7   9   1        117.13        228.34         9.39 o                         
  -6   9   1         80.71        140.07         5.95 o                         
  -5   9   1       1876.39       1867.44        28.57 o                         
  -4   9   1         93.32        117.92         6.85 o                         
  -3   9   1        198.80        226.95        10.03 o                         
  -2   9   1         90.33        133.23         6.57 o                         
  -1   9   1        821.47        845.89        14.56 o                         
   0   9   1        230.20        229.61         7.91 o                         
   1   9   1       1822.22       1744.86        28.59 o                         
   2   9   1       1079.81       1092.30        19.67 o                         
   3   9   1       1024.07        993.91        22.95 o                         
   4   9   1         10.67         67.35         7.62 o                         
   5   9   1       1564.92       1555.83        29.53 o                         
   6   9   1       3032.69       3192.05        65.54 o                         
   7   9   1        572.59        613.22        17.46 o                         
   8   9   1         25.69         41.93         7.21 o                         
   9   9   1       1216.48       1228.84        27.55 o                         
  10   9   1         81.01         93.57         8.96 o                         
  11   9   1          4.60          5.93         5.14 o                         
  12   9   1        122.91        134.85        10.79 o                         
  13   9   1         81.68        113.33        10.13 o                         
  14   9   1        574.25        580.27        22.48 o                         
  15   9   1        199.26        219.30        16.15 o                         
  16   9   1         33.19         25.34         8.64 o                         
  17   9   1        342.23        321.06        22.28 o                         
 -15  10   1        506.21        505.10        23.65 o                         
 -14  10   1          8.35         27.33         7.98 o                         
 -13  10   1         18.51         26.03         8.48 o                         
 -12  10   1          0.02          4.24         4.16 o                         
 -11  10   1        108.79        114.27        11.21 o                         
 -10  10   1          2.34         -1.15         5.55 o                         
  -9  10   1        520.30        518.80        19.66 o                         
  -8  10   1         37.40         54.17         8.29 o                         
  -7  10   1        241.38        256.01        16.49 o                         
  -6  10   1        161.47        191.80        16.94 o                         
  -5  10   1        614.68        623.87        20.51 o                         
  -4  10   1        214.90        191.35        12.89 o                         
  -3  10   1        400.35        399.99        12.80 o                         
  -2  10   1        186.91        202.34         7.49 o                         
  -1  10   1        684.68        667.46        13.85 o                         
   0  10   1         12.30         28.64         4.61 o                         
   1  10   1        371.42        356.11        10.61 o                         
   2  10   1        144.56        173.72         9.68 o                         
   3  10   1        253.82        279.46        10.79 o                         
   4  10   1          8.07         22.78         4.54 o                         
   5  10   1        938.93        907.36        22.41 o                         
   6  10   1         48.17         51.48         8.16 o                         
   7  10   1        270.39        245.99        12.11 o                         
   8  10   1         94.54        101.30         8.51 o                         
   9  10   1        351.82        331.14        14.26 o                         
  10  10   1        244.96        235.33        12.95 o                         
  11  10   1        107.29        103.73         9.85 o                         
  12  10   1          0.71          1.31         6.57 o                         
  13  10   1        857.97        832.79        27.31 o                         
  14  10   1         18.52         46.93         9.11 o                         
 -12  11   1        205.38        207.61        15.21 o                         
 -11  11   1        416.29        386.01        19.20 o                         
 -10  11   1         16.24         54.79         9.70 o                         
  -9  11   1        120.66        131.63        11.77 o                         
  -8  11   1         11.83          0.43         5.95 o                         
  -7  11   1        226.72        236.30        15.24 o                         
  -6  11   1        211.35        211.93        15.55 o                         
  -5  11   1        187.87        159.46        12.56 o                         
  -4  11   1        230.31        302.49        24.45 o                         
  -3  11   1        643.53        678.73        18.87 o                         
  -2  11   1        196.00        243.21        12.47 o                         
  -1  11   1        198.44        222.98         8.33 o                         
   0  11   1        293.72        290.87         9.48 o                         
   1  11   1        387.36        416.60        15.68 o                         
   2  11   1         18.92         32.90         4.36 o                         
   3  11   1        161.26        163.92         9.48 o                         
   4  11   1         42.48         54.95         7.24 o                         
   5  11   1        138.52        156.15         9.21 o                         
   6  11   1          6.56          6.29         4.50 o                         
   7  11   1         22.36         21.97         5.09 o                         
   8  11   1        135.15        135.37        12.20 o                         
   9  11   1       1147.66       1136.90        29.64 o                         
  10  11   1         76.53         68.45        10.56 o                         
  11  11   1        146.85        141.13        13.11 o                         
  -6  12   1        187.20        191.08        13.68 o                         
  -5  12   1          1.19         -2.61         5.63 o                         
  -4  12   1         57.79         58.33         9.66 o                         
  -3  12   1        427.28        428.97        19.01 o                         
  -2  12   1         49.65         63.57        11.49 o                         
  -1  12   1        118.00        134.69        17.23 o                         
   0  12   1        382.81        365.71        17.85 o                         
   1  12   1        456.29        457.14        16.28 o                         
   2  12   1         89.75        100.56         7.85 o                         
   3  12   1         74.97         86.15        10.95 o                         
   4  12   1         47.32         40.69         9.27 o                         
   5  12   1        538.97        543.59        20.55 o                         
 -26   0   2        473.73        455.50        33.79 o                         
 -25   0   2          7.61          3.66        13.00 o                         
 -24   0   2        106.27         87.44        15.32 o                         
 -23   0   2        442.63        454.33        26.41 o                         
 -22   0   2       2724.94       2760.19        70.22 o                         
 -21   0   2        195.16        260.61         9.36 o                         
 -20   0   2         47.30         43.23         6.31 o                         
 -19   0   2       1346.54       1276.32        23.81 o                         
 -18   0   2         55.64         56.23         6.67 o                         
 -17   0   2        146.68         79.62         6.69 o                         
 -16   0   2       1198.36       1139.18        30.49 o                         
 -15   0   2         66.83         28.76         3.87 o                         
 -14   0   2       1976.70       1813.16        27.63 o                         
 -13   0   2          2.76         25.40         3.24 o                         
 -12   0   2        326.73        395.62         9.10 o                         
 -11   0   2      29085.07      31317.84       752.95 o                         
 -10   0   2       2640.97       2931.76        38.43 o                         
  -9   0   2       1346.86       1477.32        21.14 o                         
  -8   0   2        989.67        953.25        14.31 o                         
  -7   0   2      11605.08      11606.20       290.72 o                         
  -6   0   2       4107.12       4015.76       116.72 o                         
  -5   0   2      14225.67      14203.96       469.00 o                         
  -4   0   2       4644.39       4623.16       116.81 o                         
  -3   0   2       4701.43       4243.37       104.24 o                         
  -2   0   2         24.80         21.56         2.66 o                         
  -1   0   2         68.32         65.30         1.82 o                         
   0   0   2       2262.29       2134.23        97.34 o                         
   1   0   2       2234.59       2021.59        48.50 o                         
   2   0   2       6307.06       6120.63       172.95 o                         
   3   0   2      13402.20      16475.33       421.44 o                         
   4   0   2       5502.78       5501.88       117.38 o                         
   5   0   2       1805.01       1918.01        24.41 o                         
   6   0   2       2283.30       2177.01        28.19 o                         
   7   0   2       6592.42       6962.95       227.19 o                         
   8   0   2       4563.24       4666.99        59.60 o                         
   9   0   2      13747.19      14907.25       422.77 o                         
  10   0   2        299.72        357.86         9.45 o                         
  11   0   2       1237.72       1381.12        28.02 o                         
  12   0   2        233.12        232.35         9.05 o                         
  13   0   2        225.29        230.49         9.90 o                         
  14   0   2       1198.16       1069.39        22.67 o                         
  15   0   2        724.60        562.24        30.15 o                         
  16   0   2          1.58         -4.23         4.23 o                         
  17   0   2        522.18        531.30        38.05 o                         
  18   0   2          4.33          5.46         6.40 o                         
  19   0   2        169.74        222.76        16.20 o                         
  20   0   2       1281.93       1380.60        36.95 o                         
  21   0   2        359.67        359.29        20.11 o                         
  22   0   2        758.52        742.36        27.16 o                         
  23   0   2        206.98        224.91        17.02 o                         
  24   0   2        209.84        185.97        15.58 o                         
 -26   1   2          0.01          6.85         7.50 o                         
 -25   1   2        437.79        440.36        18.38 o                         
 -24   1   2          4.51          2.59         5.68 o                         
 -23   1   2        234.98        233.17         9.35 o                         
 -22   1   2        609.49        592.94        15.33 o                         
 -21   1   2        166.74        194.51        16.87 o                         
 -20   1   2        964.83        930.28        19.83 o                         
 -19   1   2        497.23        478.46        11.25 o                         
 -18   1   2       2109.05       2036.27        27.49 o                         
 -17   1   2        728.51        764.77        12.28 o                         
 -16   1   2         92.78         85.98         4.05 o                         
 -15   1   2       1505.55       1515.67        17.45 o                         
 -14   1   2       1060.40       1042.93        12.92 o                         
 -13   1   2        245.29        276.70         5.54 o                         
 -12   1   2        321.95        327.53         5.86 o                         
 -11   1   2        172.35        176.17         5.12 o                         
 -10   1   2       7253.35       7118.12       134.51 o                         
  -9   1   2       2582.18       2509.68        26.87 o                         
  -8   1   2        334.80        222.22         4.35 o                         
  -7   1   2       7467.29       7363.33       128.03 o                         
  -6   1   2        830.91        836.71         8.75 o                         
  -5   1   2       1110.93       1102.02        10.64 o                         
  -4   1   2       5608.89       5269.04       111.70 o                         
  -3   1   2       3539.35       3222.93        72.67 o                         
  -2   1   2         24.45         30.22         1.60 o                         
  -1   1   2      22671.71      22606.78       421.16 o                         
   0   1   2        926.26        906.05         9.57 o                         
   1   1   2       1551.75       1523.69        16.87 o                         
   2   1   2       2784.17       2653.72        51.81 o                         
   3   1   2       5825.56       5652.85       140.27 o                         
   4   1   2       1533.73       1470.17        14.18 o                         
   5   1   2       8105.24       7730.50       163.19 o                         
   6   1   2        609.63        458.69         7.64 o                         
   7   1   2       1750.54       1617.83        16.36 o                         
   8   1   2       4319.48       4353.91        39.76 o                         
   9   1   2          5.65         10.01         2.13 o                         
  10   1   2        673.91        692.88        10.03 o                         
  11   1   2       2335.91       2357.17        23.76 o                         
  12   1   2       1442.71       1386.69        16.25 o                         
  13   1   2       1646.77       1669.47        19.73 o                         
  14   1   2        510.77        415.33         8.85 o                         
  15   1   2        359.95        332.14         9.34 o                         
  16   1   2       1229.43       1268.56        23.54 o                         
  17   1   2         28.70         28.85         5.22 o                         
  18   1   2       2455.98       2401.84        49.94 o                         
  19   1   2       1216.02       1224.22        26.47 o                         
  20   1   2        412.24        435.02        14.76 o                         
  21   1   2        208.66        215.54        11.84 o                         
  22   1   2         17.12         -1.55         4.96 o                         
  23   1   2         61.18         85.60         7.98 o                         
  24   1   2          0.07         -1.30         4.81 o                         
 -26   2   2        295.60        275.37        16.57 o                         
 -25   2   2         21.67          5.02         5.00 o                         
 -24   2   2         47.66         23.55         5.75 o                         
 -23   2   2         61.21         46.61         6.62 o                         
 -22   2   2        203.40        199.91        11.50 o                         
 -21   2   2        314.16        286.01        19.06 o                         
 -20   2   2        193.34        152.02         9.41 o                         
 -19   2   2        544.89        548.61        13.99 o                         
 -18   2   2        647.95        683.68        13.95 o                         
 -17   2   2        204.50        228.64         7.60 o                         
 -16   2   2        701.54        619.50        11.56 o                         
 -15   2   2        671.60        630.77        10.51 o                         
 -14   2   2       1625.19       1619.27        19.98 o                         
 -13   2   2       2304.81       2221.46        24.05 o                         
 -12   2   2       1234.40       1178.02        14.68 o                         
 -11   2   2        425.62        521.82         8.18 o                         
 -10   2   2        739.98        776.27        10.24 o                         
  -9   2   2       3417.49       3555.78        32.60 o                         
  -8   2   2        193.15        189.51         4.19 o                         
  -7   2   2       5705.15       5279.05        99.92 o                         
  -6   2   2       3997.63       3757.15        46.96 o                         
  -5   2   2      14062.12      13499.09       245.73 o                         
  -4   2   2      10557.80      10370.74       195.45 o                         
  -3   2   2        564.92        568.42         7.19 o                         
  -2   2   2      10524.75      10117.33       217.75 o                         
  -1   2   2        549.35        522.51         5.81 o                         
   0   2   2      32424.74      32352.25       622.58 o                         
   1   2   2          4.57         10.31         1.29 o                         
   2   2   2      16382.22      20829.58       534.18 o                         
   3   2   2      20887.72      19597.56       351.99 o                         
   4   2   2       1327.60       1240.94        13.25 o                         
   5   2   2       2632.60       2403.25        23.19 o                         
   6   2   2        104.25        113.02         3.97 o                         
   7   2   2       8472.49       8641.74       134.54 o                         
   8   2   2       3219.39       3226.32        29.84 o                         
   9   2   2        104.08        169.90         5.45 o                         
  10   2   2       1154.77       1116.28        14.70 o                         
  11   2   2       2590.82       2484.24        25.08 o                         
  12   2   2       1202.12       1234.92        17.03 o                         
  13   2   2        173.76        187.09         6.64 o                         
  14   2   2        489.45        448.42         9.31 o                         
  15   2   2        714.25        723.74        14.29 o                         
  16   2   2        450.38        481.95        12.90 o                         
  17   2   2        953.79       1017.43        20.63 o                         
  18   2   2          2.33          5.34         4.90 o                         
  19   2   2        120.12        135.92         9.21 o                         
  20   2   2        148.48        136.02         9.43 o                         
  21   2   2         63.01         51.36         6.97 o                         
  22   2   2         41.31         31.82         6.48 o                         
  23   2   2        176.30        175.33        10.74 o                         
  24   2   2        146.38        166.47        18.21 o                         
 -25   3   2          3.05          5.41         5.14 o                         
 -24   3   2         14.13         10.74         5.57 o                         
 -23   3   2         22.76         29.25         5.69 o                         
 -22   3   2        753.05        766.49        18.07 o                         
 -21   3   2        714.49        700.17        17.25 o                         
 -20   3   2          1.41         -0.79         4.02 o                         
 -19   3   2        352.71        357.97        16.89 o                         
 -18   3   2       1369.07       1332.40        22.83 o                         
 -17   3   2       4258.87       4166.95        46.37 o                         
 -16   3   2        579.10        592.53        11.96 o                         
 -15   3   2         68.40         84.68         4.69 o                         
 -14   3   2         43.31         32.28         3.18 o                         
 -13   3   2        222.92        192.03         6.34 o                         
 -12   3   2        447.68        424.97         7.56 o                         
 -11   3   2         68.75         59.45         3.40 o                         
 -10   3   2        296.39        228.10         5.06 o                         
  -9   3   2       1531.23       1402.97        15.52 o                         
  -8   3   2       1462.19       1485.28        16.37 o                         
  -7   3   2       1679.12       1595.87        17.08 o                         
  -6   3   2       1346.60       1335.20        15.18 o                         
  -5   3   2        177.44        171.61         3.87 o                         
  -4   3   2       3673.07       3509.30        42.59 o                         
  -3   3   2       5158.15       5053.10       119.65 o                         
  -2   3   2       6932.36       6851.13       113.48 o                         
  -1   3   2         41.29         61.17         2.69 o                         
   0   3   2       4992.66       4991.94       167.40 o                         
   1   3   2      11371.76      10897.14       256.10 o                         
   2   3   2        516.63        484.16         6.86 o                         
   3   3   2        489.70        556.32         8.01 o                         
   4   3   2       5421.73       5594.61        93.28 o                         
   5   3   2       2881.68       2814.57        27.20 o                         
   6   3   2       2567.72       2595.66        25.69 o                         
   7   3   2       6664.55       6624.19        69.64 o                         
   8   3   2        315.53        226.20         5.94 o                         
   9   3   2         73.31         68.48         3.80 o                         
  10   3   2         69.04         60.69         3.73 o                         
  11   3   2         16.45         11.73         2.57 o                         
  12   3   2         17.10          9.97         2.53 o                         
  13   3   2        102.81         64.53         4.46 o                         
  14   3   2        866.53        884.42        17.13 o                         
  15   3   2       3980.02       3942.98        47.42 o                         
  16   3   2       1529.99       1496.60        26.29 o                         
  17   3   2        241.29        214.60        13.19 o                         
  18   3   2          8.78         10.10         5.08 o                         
  19   3   2        419.67        418.60        14.20 o                         
  20   3   2        613.63        618.21        16.95 o                         
  21   3   2        116.89        129.17        10.35 o                         
  22   3   2          0.21          0.73         5.43 o                         
  23   3   2         31.85         18.50         6.70 o                         
  24   3   2         19.50          5.59         7.77 o                         
 -25   4   2        253.49        254.72        15.25 o                         
 -24   4   2         30.29         41.25         7.02 o                         
 -23   4   2        339.71        328.86        13.53 o                         
 -22   4   2        112.27        127.53         9.03 o                         
 -21   4   2        277.32        309.34        13.40 o                         
 -20   4   2         15.83         13.53         5.27 o                         
 -19   4   2       1118.94       1150.25        22.75 o                         
 -18   4   2        406.64        371.95        12.13 o                         
 -17   4   2          2.06         -2.75         3.92 o                         
 -16   4   2         17.44         14.92         3.69 o                         
 -15   4   2        395.48        421.22         9.67 o                         
 -14   4   2       2170.02       2134.65        24.08 o                         
 -13   4   2        301.31        269.10         6.87 o                         
 -12   4   2       1149.56       1090.14        14.65 o                         
 -11   4   2       1980.32       1999.64        21.61 o                         
 -10   4   2        637.78        677.03        10.74 o                         
  -9   4   2         17.48         15.54         2.41 o                         
  -8   4   2        158.99        145.36         4.81 o                         
  -7   4   2       3208.37       3171.43        32.84 o                         
  -6   4   2        137.29        232.29         4.96 o                         
  -5   4   2       5466.48       5483.49        65.19 o                         
  -4   4   2       4884.78       5044.91        53.94 o                         
  -3   4   2        119.75        106.85         4.87 o                         
  -2   4   2        727.58        712.66         9.95 o                         
  -1   4   2        406.92        418.45         6.81 o                         
   0   4   2       2120.02       1994.04        20.41 o                         
   1   4   2        895.83        826.32        10.90 o                         
   2   4   2       1156.18       1178.04        13.53 o                         
   3   4   2       1637.83       1568.43        17.02 o                         
   4   4   2        128.89         87.04         3.82 o                         
   5   4   2        165.34        144.13         4.99 o                         
   6   4   2         23.55         33.01         2.73 o                         
   7   4   2        710.26        772.44        10.99 o                         
   8   4   2        253.20        278.91         6.59 o                         
   9   4   2        197.29        201.65         6.30 o                         
  10   4   2       1128.80       1086.30        16.03 o                         
  11   4   2       1346.61       1330.40        17.69 o                         
  12   4   2        488.38        465.15        10.19 o                         
  13   4   2       1560.83       1525.24        34.06 o                         
  14   4   2        108.49        109.46         6.96 o                         
  15   4   2          8.90          6.12         4.09 o                         
  16   4   2        160.06        140.29         9.56 o                         
  17   4   2       1462.78       1499.57        27.10 o                         
  18   4   2         27.59         25.10         5.82 o                         
  19   4   2         70.54         85.29         8.50 o                         
  20   4   2         44.38         45.45         7.49 o                         
  21   4   2          7.83          1.27         5.34 o                         
  22   4   2          9.44         10.52         5.54 o                         
  23   4   2         47.91         26.77         8.20 o                         
 -24   5   2        312.11        319.03        18.09 o                         
 -23   5   2        303.15        297.05        15.06 o                         
 -22   5   2          7.87          9.19         5.43 o                         
 -21   5   2         29.29         49.25         7.24 o                         
 -20   5   2          0.61          3.18         5.05 o                         
 -19   5   2        305.01        338.91        17.77 o                         
 -18   5   2        398.44        407.93        14.92 o                         
 -17   5   2          0.43          4.77         4.04 o                         
 -16   5   2          9.82         14.52         4.10 o                         
 -15   5   2       3598.76       3605.80        45.88 o                         
 -14   5   2        151.02        157.35         7.49 o                         
 -13   5   2          7.30         13.04         3.12 o                         
 -12   5   2        507.10        535.64         9.91 o                         
 -11   5   2       2257.68       2305.26        25.76 o                         
 -10   5   2        344.05        302.55         8.06 o                         
  -9   5   2        587.10        538.02        11.26 o                         
  -8   5   2       3610.60       3512.06        34.15 o                         
  -7   5   2        382.93        348.67         6.64 o                         
  -6   5   2        115.55        111.05         5.07 o                         
  -5   5   2          0.01          3.60         1.55 o                         
  -4   5   2       1338.40       1292.76        15.10 o                         
  -3   5   2         56.52         55.11         2.93 o                         
  -2   5   2          8.18         20.30         1.93 o                         
  -1   5   2       5436.71       5289.61        57.68 o                         
   0   5   2        239.01        235.20         6.43 o                         
   1   5   2         49.42         59.12         3.46 o                         
   2   5   2       1591.61       1676.27        19.59 o                         
   3   5   2        836.66        856.91        12.22 o                         
   4   5   2         52.01         57.95         4.24 o                         
   5   5   2       1519.69       1386.82        17.22 o                         
   6   5   2       4503.51       4471.32        41.01 o                         
   7   5   2       2069.64       2040.49        22.70 o                         
   8   5   2          0.42          2.13         2.33 o                         
   9   5   2        581.65        555.95        10.09 o                         
  10   5   2       3991.46       3851.99        40.15 o                         
  11   5   2        892.72        811.86        13.99 o                         
  12   5   2        111.01        118.25         7.24 o                         
  13   5   2       2870.37       2871.02        39.51 o                         
  14   5   2        413.05        416.36        13.00 o                         
  15   5   2        761.85        695.93        22.07 o                         
  16   5   2          0.51          5.36         4.76 o                         
  17   5   2        182.35        229.46        12.58 o                         
  18   5   2        142.43        134.96        10.02 o                         
  19   5   2          0.06          6.78         5.58 o                         
  20   5   2         56.21         64.48         8.55 o                         
  21   5   2        190.67        200.78        10.44 o                         
  22   5   2        122.14        124.60        12.82 o                         
 -23   6   2        395.50        355.20        18.59 o                         
 -22   6   2         42.77         25.73         6.58 o                         
 -21   6   2        116.51        122.92        11.01 o                         
 -20   6   2        106.67        110.81        11.90 o                         
 -19   6   2         38.75         29.36         7.08 o                         
 -18   6   2         18.75         24.07         5.60 o                         
 -17   6   2         25.31         23.65         5.50 o                         
 -16   6   2         60.14         50.98         6.16 o                         
 -15   6   2         81.16         81.80         7.18 o                         
 -14   6   2        209.96        200.56        10.19 o                         
 -13   6   2         26.99         33.02         7.34 o                         
 -12   6   2         76.81         78.99         5.57 o                         
 -11   6   2       3014.51       2819.03        32.16 o                         
 -10   6   2        321.76        323.22         7.74 o                         
  -9   6   2         18.41         19.22         2.76 o                         
  -8   6   2        465.79        459.82         9.24 o                         
  -7   6   2        258.88        256.45         7.38 o                         
  -6   6   2        255.94        210.74         6.66 o                         
  -5   6   2        492.96        459.00         8.37 o                         
  -4   6   2        144.75        157.92         4.35 o                         
  -3   6   2        384.53        365.47         6.37 o                         
  -2   6   2         77.35         86.15         3.64 o                         
  -1   6   2        556.44        592.93         9.96 o                         
   0   6   2        242.42        262.17         6.88 o                         
   1   6   2       1110.82       1067.52        15.35 o                         
   2   6   2         71.10         87.25         4.72 o                         
   3   6   2       1359.40       1351.02        17.60 o                         
   4   6   2        125.32        105.48         5.39 o                         
   5   6   2         13.35          9.70         2.77 o                         
   6   6   2          3.40         14.04         2.98 o                         
   7   6   2         59.50         59.59         4.34 o                         
   8   6   2       1936.77       1859.60        21.26 o                         
   9   6   2       2052.55       2001.11        27.02 o                         
  10   6   2         20.37         27.10         4.25 o                         
  11   6   2          2.07          2.68         3.66 o                         
  12   6   2          5.34          4.38         4.06 o                         
  13   6   2         16.04         11.60         4.69 o                         
  14   6   2        649.09        614.96        16.79 o                         
  15   6   2        345.37        337.05        15.55 o                         
  16   6   2        586.79        633.79        17.73 o                         
  17   6   2        643.28        719.07        18.00 o                         
  18   6   2         40.72         47.45         7.76 o                         
  19   6   2          2.69          9.78         6.87 o                         
  20   6   2        195.90        231.78        13.91 o                         
  21   6   2         29.37         24.42         8.24 o                         
 -22   7   2        479.03        482.25        39.31 o                         
 -21   7   2         13.99         10.99         6.82 o                         
 -20   7   2          0.21         -5.07         5.07 o                         
 -19   7   2        197.47        196.70        12.98 o                         
 -18   7   2          9.93         17.10         5.64 o                         
 -17   7   2        213.83        201.25        12.89 o                         
 -16   7   2          3.31          4.23         4.93 o                         
 -15   7   2          1.98          2.05         5.24 o                         
 -14   7   2         16.81         19.13         4.80 o                         
 -13   7   2        481.82        463.45        13.48 o                         
 -12   7   2        486.00        498.10        12.69 o                         
 -11   7   2        537.16        538.38        14.34 o                         
 -10   7   2         28.42         24.18         4.24 o                         
  -9   7   2        427.03        395.36        11.26 o                         
  -8   7   2        848.28        856.23        17.77 o                         
  -7   7   2       1299.24       1286.80        19.19 o                         
  -6   7   2       1465.38       1417.65        19.29 o                         
  -5   7   2         41.42         55.37         4.97 o                         
  -4   7   2       2506.84       2520.36        29.49 o                         
  -3   7   2        739.20        745.17        11.37 o                         
  -2   7   2        509.06        484.15         8.50 o                         
  -1   7   2         79.63         79.88         4.82 o                         
   0   7   2       1848.39       1920.15        24.82 o                         
   1   7   2        597.07        554.54        10.49 o                         
   2   7   2          0.08         15.89         2.94 o                         
   3   7   2          5.11          0.73         2.54 o                         
   4   7   2       1022.84        973.92        15.60 o                         
   5   7   2        920.38        849.40        15.63 o                         
   6   7   2        571.62        550.23        12.32 o                         
   7   7   2        255.00        239.51        14.62 o                         
   8   7   2        485.92        417.65        13.29 o                         
   9   7   2        283.88        231.70        11.48 o                         
  10   7   2         31.93         34.71         5.72 o                         
  11   7   2        161.04        165.65        10.29 o                         
  12   7   2       1386.05       1372.92        32.46 o                         
  13   7   2          2.14         -4.34         4.34 o                         
  14   7   2         95.25         89.24         8.75 o                         
  15   7   2        278.46        260.32        15.31 o                         
  16   7   2         13.32          3.55         5.70 o                         
  17   7   2         10.21         11.08         5.61 o                         
  18   7   2         49.03         40.24         7.70 o                         
  19   7   2          8.82          2.69         5.75 o                         
  20   7   2          0.33         -2.02         5.60 o                         
 -20   8   2         17.18         15.47         6.41 o                         
 -19   8   2         13.44          3.92         5.69 o                         
 -18   8   2          1.12          7.46         5.33 o                         
 -17   8   2        228.91        212.30        11.80 o                         
 -16   8   2         32.07         28.00         7.90 o                         
 -15   8   2          2.71          4.52         5.19 o                         
 -14   8   2        544.74        525.53        18.38 o                         
 -13   8   2        559.36        520.37        16.27 o                         
 -12   8   2        180.61        220.60        14.62 o                         
 -11   8   2        248.76        243.33        12.07 o                         
 -10   8   2        103.74         96.29         7.40 o                         
  -9   8   2        112.00        115.00         7.20 o                         
  -8   8   2       1111.37       1132.21        20.33 o                         
  -7   8   2         42.46         38.02         6.26 o                         
  -6   8   2         13.61          0.85         4.25 o                         
  -5   8   2        178.62        179.11        10.35 o                         
  -4   8   2        175.42        182.89        11.01 o                         
  -3   8   2       2226.90       2190.94        33.04 o                         
  -2   8   2        430.62        458.66        10.12 o                         
  -1   8   2        131.18        129.44         5.98 o                         
   0   8   2       4401.47       4398.79        54.63 o                         
   1   8   2       1786.74       1768.16        27.07 o                         
   2   8   2          6.09          8.28         3.86 o                         
   3   8   2         74.95         87.71         6.53 o                         
   4   8   2        199.27        198.66        10.00 o                         
   5   8   2         35.84         16.66         4.82 o                         
   6   8   2        124.27        116.68         8.55 o                         
   7   8   2        517.08        527.07        15.15 o                         
   8   8   2        303.32        341.57        19.70 o                         
   9   8   2        656.33        616.88        18.28 o                         
  10   8   2         22.86         13.49         5.72 o                         
  11   8   2        182.74        170.63        15.41 o                         
  12   8   2        997.26        978.72        28.42 o                         
  13   8   2          2.05         -2.98         5.41 o                         
  14   8   2         28.71         19.42         6.75 o                         
  15   8   2          1.03         -5.41         5.53 o                         
  16   8   2        247.17        238.08        15.22 o                         
  17   8   2         16.68         10.32         6.65 o                         
  18   8   2        176.65        162.72        14.17 o                         
 -18   9   2         70.38         49.20        10.09 o                         
 -17   9   2          0.24         -3.76         5.98 o                         
 -16   9   2          0.82          2.91         6.23 o                         
 -15   9   2         16.74         19.07         5.89 o                         
 -14   9   2         17.01         10.49         7.03 o                         
 -13   9   2          6.13         -1.27         5.41 o                         
 -12   9   2         18.54         35.94         6.69 o                         
 -11   9   2          0.89          8.44         3.44 o                         
 -10   9   2        188.66        185.34        13.12 o                         
  -9   9   2         39.06         24.42         7.86 o                         
  -8   9   2         39.18         32.28        13.71 o                         
  -7   9   2        918.33        880.26        23.54 o                         
  -6   9   2         71.01         89.68         9.02 o                         
  -5   9   2         63.50         59.05         7.97 o                         
  -4   9   2       1394.76       1317.14        27.41 o                         
  -3   9   2       1055.42       1035.13        25.25 o                         
  -2   9   2        111.11        111.74         6.31 o                         
  -1   9   2          7.54          5.97         3.30 o                         
   0   9   2         77.30        103.93         5.96 o                         
   1   9   2          5.20         22.70         4.99 o                         
   2   9   2         11.04         30.00         5.02 o                         
   3   9   2         15.69         10.25         4.97 o                         
   4   9   2       1335.99       1345.72        26.36 o                         
   5   9   2        550.37        528.32        19.38 o                         
   6   9   2        133.68        125.11         9.33 o                         
   7   9   2         46.86         45.61         8.25 o                         
   8   9   2         14.71         22.30         6.62 o                         
   9   9   2        586.05        588.74        18.31 o                         
  10   9   2        226.77        214.85        13.32 o                         
  11   9   2         16.82         21.48         6.01 o                         
  12   9   2         10.19          0.97         6.60 o                         
  13   9   2         22.81         17.26        11.12 o                         
  14   9   2          4.36          9.97         5.98 o                         
  15   9   2          2.63          5.42         6.97 o                         
  16   9   2        151.60        143.70        14.18 o                         
 -15  10   2          5.38          0.61         7.32 o                         
 -14  10   2        156.96        154.35        14.17 o                         
 -13  10   2        135.49        143.99        13.30 o                         
 -12  10   2         21.74         27.17         7.44 o                         
 -11  10   2        527.95        544.26        20.54 o                         
 -10  10   2          2.01          4.45         5.99 o                         
  -9  10   2        337.52        299.17        16.60 o                         
  -8  10   2          7.46         -5.74         6.04 o                         
  -7  10   2         74.13         76.70         9.12 o                         
  -6  10   2          6.49          8.94         7.12 o                         
  -5  10   2        592.45        557.23        19.00 o                         
  -4  10   2        123.16        126.71        11.87 o                         
  -3  10   2        642.23        644.64        20.08 o                         
  -2  10   2         66.75         60.05         7.33 o                         
  -1  10   2        679.85        672.67        13.52 o                         
   0  10   2        186.19        190.25         7.67 o                         
   1  10   2          1.76         14.93         4.48 o                         
   2  10   2         37.23         36.41         5.48 o                         
   3  10   2         54.21         44.19         8.48 o                         
   4  10   2         44.93         36.51         7.72 o                         
   5  10   2        295.27        305.41        13.93 o                         
   6  10   2         24.40         24.25         6.13 o                         
   7  10   2       1194.44       1253.82        26.68 o                         
   8  10   2          1.30         -5.61         5.61 o                         
   9  10   2        167.74        169.33        12.42 o                         
  10  10   2          0.50          0.98         6.42 o                         
  11  10   2        176.04        167.92        12.88 o                         
  12  10   2        207.40        189.82        16.35 o                         
  13  10   2         68.45         41.75        10.11 o                         
  14  10   2        120.39        116.22        14.14 o                         
 -12  11   2        300.60        281.92        18.48 o                         
 -11  11   2         58.19         62.62        10.00 o                         
 -10  11   2         33.55         35.93         9.01 o                         
  -9  11   2          0.03          8.75         6.44 o                         
  -8  11   2        149.93        152.15        12.68 o                         
  -7  11   2          0.08          6.29         6.17 o                         
  -6  11   2        110.36         97.28        13.20 o                         
  -5  11   2          1.10         -1.23         6.08 o                         
  -4  11   2         10.28          6.70         5.99 o                         
  -3  11   2         98.93         98.89        12.41 o                         
  -2  11   2        145.99        141.29        11.18 o                         
  -1  11   2        148.97        157.01        11.93 o                         
   0  11   2        197.47        238.50        12.74 o                         
   1  11   2        309.18        303.83        11.92 o                         
   2  11   2         55.14         73.82         7.98 o                         
   3  11   2        123.86        122.30         8.20 o                         
   4  11   2         41.64         47.54         6.71 o                         
   5  11   2        464.66        474.86        16.40 o                         
   6  11   2          6.41          6.08         5.42 o                         
   7  11   2          2.34         -5.19         5.19 o                         
   8  11   2        181.01        170.67        13.67 o                         
   9  11   2        509.24        505.23        22.66 o                         
  10  11   2        341.52        329.09        18.50 o                         
  -6  12   2         31.42         34.13         7.72 o                         
  -5  12   2        126.85        136.00        11.83 o                         
  -4  12   2        533.61        530.31        20.54 o                         
  -3  12   2        205.82        213.87        20.96 o                         
  -2  12   2         27.14         31.01         8.59 o                         
  -1  12   2        111.45        109.89        11.83 o                         
   0  12   2          6.64          1.95         7.13 o                         
   1  12   2        209.93        222.99        25.52 o                         
   2  12   2         34.00         49.05        16.25 o                         
   3  12   2         52.39         45.81         7.01 o                         
   4  12   2         81.47         75.78         9.69 o                         
 -26   1   3          4.14          5.99         6.47 o                         
 -25   1   3         72.35         76.69         9.64 o                         
 -24   1   3          8.29         -1.44         5.31 o                         
 -23   1   3        124.96        112.70        10.58 o                         
 -22   1   3         40.19         45.75         7.82 o                         
 -21   1   3         70.09         49.22         4.64 o                         
 -20   1   3          0.33          0.96         3.59 o                         
 -19   1   3        425.05        372.94         9.70 o                         
 -18   1   3        391.27        411.01         9.34 o                         
 -17   1   3         11.49          2.41         2.21 o                         
 -16   1   3        594.18        638.32         9.71 o                         
 -15   1   3         26.74         26.46         2.60 o                         
 -14   1   3        181.81        144.45         4.93 o                         
 -13   1   3       1101.70       1133.84        14.51 o                         
 -12   1   3        261.52        295.46         5.55 o                         
 -11   1   3       1057.34       1034.93        12.65 o                         
 -10   1   3        100.58        118.10         3.45 o                         
  -9   1   3         17.75         17.25         1.82 o                         
  -8   1   3        468.51        454.82         6.00 o                         
  -7   1   3       2919.79       2772.40        27.60 o                         
  -6   1   3       2701.31       2633.11        27.49 o                         
  -5   1   3       4129.16       4052.06        86.99 o                         
  -4   1   3        724.48        724.51         9.85 o                         
  -3   1   3      47178.08      46597.03      1033.15 o                         
  -2   1   3       9405.22       8846.25       179.23 o                         
  -1   1   3       4454.20       4277.07        73.32 o                         
   0   1   3       2944.17       2855.83        60.43 o                         
   1   1   3      35495.05      34944.91       662.82 o                         
   2   1   3          0.03          5.37         1.10 o                         
   3   1   3       1612.40       1568.88        15.01 o                         
   4   1   3       1451.21       1428.25        14.21 o                         
   5   1   3       1870.91       1729.95        18.49 o                         
   6   1   3        206.22        214.71         5.28 o                         
   7   1   3        213.12        213.62         4.63 o                         
   8   1   3         10.19         14.79         2.06 o                         
   9   1   3       1992.75       2034.35        22.24 o                         
  10   1   3          2.01          2.65         1.85 o                         
  11   1   3          0.92         -0.90         1.99 o                         
  12   1   3        770.79        695.41        11.26 o                         
  13   1   3        177.20        183.96         6.81 o                         
  14   1   3        311.38        340.42         8.54 o                         
  15   1   3        437.77        372.14        11.43 o                         
  16   1   3          1.62          1.23         4.08 o                         
  17   1   3       1041.33        954.50        21.39 o                         
  18   1   3         86.02        102.28         9.07 o                         
  19   1   3         89.16         62.33         7.37 o                         
  20   1   3          0.26         -4.46         4.46 o                         
  21   1   3         43.10         22.85         6.18 o                         
  22   1   3        210.09        236.09        12.64 o                         
  23   1   3         17.47         22.75         6.13 o                         
  24   1   3          2.47         -2.27         6.03 o                         
 -26   2   3         63.83         67.21        12.10 o                         
 -25   2   3         77.47         88.18         9.53 o                         
 -24   2   3         34.29         27.05         5.30 o                         
 -23   2   3          4.16         -3.71         3.71 o                         
 -22   2   3        156.04        149.65         9.50 o                         
 -21   2   3          0.41         -3.53         3.53 o                         
 -20   2   3         10.04          9.41         3.70 o                         
 -19   2   3        553.63        497.82        13.24 o                         
 -18   2   3         31.78         32.34         3.77 o                         
 -17   2   3        780.86        686.62        14.95 o                         
 -16   2   3          1.13          4.04         2.28 o                         
 -15   2   3       1567.82       1524.66        18.27 o                         
 -14   2   3       1953.42       1956.00        21.88 o                         
 -13   2   3        250.35        250.68         6.93 o                         
 -12   2   3          1.93          0.41         1.48 o                         
 -11   2   3       2864.39       2745.46        27.39 o                         
 -10   2   3         58.77         71.39         3.02 o                         
  -9   2   3        725.58        697.27         8.90 o                         
  -8   2   3        360.86        306.81         5.19 o                         
  -7   2   3         11.17          7.33         1.25 o                         
  -6   2   3        404.74        426.13         6.06 o                         
  -5   2   3       1718.03       1727.54        19.45 o                         
  -4   2   3      12628.30      12328.95       223.46 o                         
  -3   2   3      12506.96      12462.21       227.18 o                         
  -2   2   3       2538.94       2443.87        29.48 o                         
  -1   2   3       1511.93       1365.69        13.18 o                         
   0   2   3      11609.64      11006.43       219.71 o                         
   1   2   3       8605.20       8339.23       139.43 o                         
   2   2   3      10538.04      10287.05       308.86 o                         
   3   2   3       2030.34       2131.42        20.68 o                         
   4   2   3          6.05          5.66         1.67 o                         
   5   2   3        643.13        611.90         8.45 o                         
   6   2   3        267.74        216.01         4.73 o                         
   7   2   3         13.34         15.24         2.07 o                         
   8   2   3         29.52         38.27         2.97 o                         
   9   2   3       2135.40       2095.91        21.67 o                         
  10   2   3        305.42        309.54         7.13 o                         
  11   2   3        698.24        729.11        11.20 o                         
  12   2   3        459.43        449.00        10.00 o                         
  13   2   3        789.56        743.09        13.95 o                         
  14   2   3        839.64        806.97        15.35 o                         
  15   2   3         19.50         27.79         5.31 o                         
  16   2   3        400.82        397.80        13.00 o                         
  17   2   3          0.31          3.20         5.73 o                         
  18   2   3         46.56         51.05         7.29 o                         
  19   2   3         19.01         12.20         5.26 o                         
  20   2   3          5.40          4.74         5.19 o                         
  21   2   3         28.33         28.50         6.38 o                         
  22   2   3         23.84         13.99         5.61 o                         
  23   2   3        277.89        279.02        14.42 o                         
 -26   3   3         43.18         41.72         9.00 o                         
 -25   3   3         20.96          9.00         6.06 o                         
 -24   3   3         32.79         49.52         6.91 o                         
 -23   3   3         16.09         19.25         5.78 o                         
 -22   3   3         23.99         29.85         5.74 o                         
 -21   3   3        218.34        229.54        10.73 o                         
 -20   3   3          0.30          2.95         4.09 o                         
 -19   3   3        144.51        194.57        10.55 o                         
 -18   3   3        676.84        691.19        13.03 o                         
 -17   3   3         87.42         98.35         6.41 o                         
 -16   3   3        120.34        113.76         6.04 o                         
 -15   3   3       1156.81       1140.70        15.30 o                         
 -14   3   3        441.48        425.24         7.95 o                         
 -13   3   3        372.21        377.43         7.34 o                         
 -12   3   3          9.09          4.49         1.95 o                         
 -11   3   3       3142.29       3175.68        31.51 o                         
 -10   3   3       1420.79       1397.63        15.91 o                         
  -9   3   3        920.76       1025.52        12.35 o                         
  -8   3   3       3752.08       3798.46        35.86 o                         
  -7   3   3       1299.27       1289.35        14.91 o                         
  -6   3   3       1851.03       1734.47        19.45 o                         
  -5   3   3       3210.74       3299.03        36.26 o                         
  -4   3   3       7761.12       7679.43       147.14 o                         
  -3   3   3          0.94         13.18         1.72 o                         
  -2   3   3       2054.35       1992.26        21.17 o                         
  -1   3   3        268.30        253.56         4.38 o                         
   0   3   3         13.22          5.63         1.40 o                         
   1   3   3         73.17         95.39         3.18 o                         
   2   3   3       3949.27       4006.29        48.77 o                         
   3   3   3       5455.17       5522.07        92.24 o                         
   4   3   3       6472.60       6448.49       127.27 o                         
   5   3   3        112.62        100.28         4.04 o                         
   6   3   3        233.30        242.17         5.54 o                         
   7   3   3       5057.81       5357.25        51.00 o                         
   8   3   3       1144.14       1153.90        15.02 o                         
   9   3   3         58.00         60.02         3.58 o                         
  10   3   3        702.60        668.32        10.66 o                         
  11   3   3        725.93        744.37        11.64 o                         
  12   3   3          1.85          1.38         2.58 o                         
  13   3   3         73.65         87.03         5.77 o                         
  14   3   3        119.07        128.01         7.28 o                         
  15   3   3        316.20        346.57        13.04 o                         
  16   3   3        106.97        132.46         8.99 o                         
  17   3   3          4.18          4.78         4.76 o                         
  18   3   3        741.04        730.74        18.64 o                         
  19   3   3         91.72         83.67         8.11 o                         
  20   3   3          2.25         -0.28         4.61 o                         
  21   3   3          8.71          8.78         5.52 o                         
  22   3   3         12.79          3.11         5.22 o                         
  23   3   3          4.88         18.91         6.84 o                         
 -25   4   3        783.48        778.94        23.53 o                         
 -24   4   3          0.04          3.47         5.13 o                         
 -23   4   3        200.42        204.80        12.25 o                         
 -22   4   3        165.47        149.63        10.84 o                         
 -21   4   3        479.77        453.54        16.50 o                         
 -20   4   3        239.17        235.48        10.78 o                         
 -19   4   3        309.50        313.11        11.19 o                         
 -18   4   3        554.04        506.82        13.92 o                         
 -17   4   3       2235.74       2247.78        29.89 o                         
 -16   4   3        419.15        427.58        10.24 o                         
 -15   4   3        793.00        737.22        12.32 o                         
 -14   4   3          1.87          6.28         2.51 o                         
 -13   4   3        644.28        631.55        11.12 o                         
 -12   4   3       1620.15       1683.89        19.62 o                         
 -11   4   3        534.23        585.19         9.42 o                         
 -10   4   3       1715.03       1657.79        20.99 o                         
  -9   4   3        425.29        403.02         7.18 o                         
  -8   4   3       6259.34       6394.22        63.88 o                         
  -7   4   3       7858.05       8152.53       109.17 o                         
  -6   4   3       1175.04       1071.79        12.42 o                         
  -5   4   3       4692.84       4991.92        60.05 o                         
  -4   4   3      13017.14      13957.61       244.88 o                         
  -3   4   3      10543.92      10535.46       168.11 o                         
  -2   4   3         49.50         79.07         3.86 o                         
  -1   4   3        202.01        145.80         6.06 o                         
   0   4   3       1875.07       2134.36        23.05 o                         
   1   4   3      20376.35      21000.11       400.52 o                         
   2   4   3      13105.19      13417.29       319.23 o                         
   3   4   3        313.70        388.64         7.03 o                         
   4   4   3        107.67        132.98         4.87 o                         
   5   4   3       7334.91       7749.46        96.75 o                         
   6   4   3       3842.46       3858.65        37.08 o                         
   7   4   3        255.04        245.42         6.35 o                         
   8   4   3       1840.98       1862.02        21.91 o                         
   9   4   3       1164.09       1253.84        18.14 o                         
  10   4   3        323.67        313.53         7.45 o                         
  11   4   3       1159.03       1194.86        15.62 o                         
  12   4   3         40.47         32.13         4.50 o                         
  13   4   3       2113.50       2091.47        31.40 o                         
  14   4   3         44.00         60.94         5.86 o                         
  15   4   3       1040.39       1033.40        21.20 o                         
  16   4   3        719.54        679.07        18.90 o                         
  17   4   3          7.45          8.50         4.89 o                         
  18   4   3        226.16        239.38        12.56 o                         
  19   4   3          1.67          0.89         4.90 o                         
  20   4   3         44.50         40.99         6.71 o                         
  21   4   3         15.05         19.81         5.93 o                         
  22   4   3        426.74        413.12        16.70 o                         
 -24   5   3        218.48        205.52        13.36 o                         
 -23   5   3         75.85         55.22         8.02 o                         
 -22   5   3          0.03          1.75         5.31 o                         
 -21   5   3         53.12         44.09         7.03 o                         
 -20   5   3        717.37        784.90        20.44 o                         
 -19   5   3        267.25        266.86        11.35 o                         
 -18   5   3        815.65        765.81        16.93 o                         
 -17   5   3         91.08         82.68         7.22 o                         
 -16   5   3          0.21         -2.22         3.15 o                         
 -15   5   3          8.08          7.12         3.37 o                         
 -14   5   3       1627.11       1489.45        21.54 o                         
 -13   5   3        733.90        724.04        12.13 o                         
 -12   5   3        237.31        225.39         7.12 o                         
 -11   5   3          7.10          2.23         2.17 o                         
 -10   5   3         74.22         68.50         4.06 o                         
  -9   5   3        119.87        121.59         4.58 o                         
  -8   5   3        435.92        460.85         7.71 o                         
  -7   5   3        486.33        383.89         7.47 o                         
  -6   5   3       2093.11       1965.72        23.17 o                         
  -5   5   3        108.22        131.05         5.42 o                         
  -4   5   3       1925.04       1859.14        24.67 o                         
  -3   5   3       4700.19       5077.05        62.19 o                         
  -2   5   3        827.40        769.83        12.39 o                         
  -1   5   3        273.49        276.84         6.14 o                         
   0   5   3          7.51         14.85         2.16 o                         
   1   5   3       1174.10       1274.76        16.55 o                         
   2   5   3        212.16        209.83         6.24 o                         
   3   5   3         56.13         56.41         3.46 o                         
   4   5   3       2524.90       2371.31        24.96 o                         
   5   5   3       1994.37       1821.93        20.57 o                         
   6   5   3       1635.20       1506.90        18.11 o                         
   7   5   3        358.19        346.52         9.25 o                         
   8   5   3          4.72          0.82         2.39 o                         
   9   5   3          7.38          5.45         2.66 o                         
  10   5   3        435.78        413.25         9.82 o                         
  11   5   3       1009.08        987.77        17.45 o                         
  12   5   3       3342.62       3372.17        44.79 o                         
  13   5   3         18.33         12.75         4.34 o                         
  14   5   3          3.01          4.31         3.84 o                         
  15   5   3          3.37          4.69         4.60 o                         
  16   5   3        244.74        234.20        12.82 o                         
  17   5   3        164.91        154.58        10.41 o                         
  18   5   3        343.13        335.47        14.15 o                         
  19   5   3          2.45          1.19         4.83 o                         
  20   5   3        223.50        240.13        12.42 o                         
  21   5   3          3.01          4.78         4.84 o                         
  22   5   3          3.63          0.98         5.64 o                         
 -23   6   3        587.42        559.02        23.77 o                         
 -22   6   3        485.78        516.70        16.86 o                         
 -21   6   3         84.80         78.68         9.29 o                         
 -20   6   3        371.29        417.84        16.40 o                         
 -19   6   3        302.84        295.83        13.65 o                         
 -18   6   3         42.93         37.96         6.32 o                         
 -17   6   3         26.09         14.06         4.75 o                         
 -16   6   3        242.07        267.63        11.20 o                         
 -15   6   3         63.52         62.06         6.64 o                         
 -14   6   3       2978.77       2791.64        37.84 o                         
 -13   6   3         28.20         24.69         4.27 o                         
 -12   6   3        195.68        195.32         7.64 o                         
 -11   6   3        966.26        983.48        14.71 o                         
 -10   6   3       1286.84       1156.17        15.17 o                         
  -9   6   3        112.64        115.91         5.08 o                         
  -8   6   3       1684.60       1638.71        20.81 o                         
  -7   6   3       1593.66       1589.67        21.91 o                         
  -6   6   3        312.34        274.97         8.08 o                         
  -5   6   3        202.42        187.67         7.08 o                         
  -4   6   3       1021.19        986.20        15.55 o                         
  -3   6   3         11.05         27.46         3.53 o                         
  -2   6   3       2482.02       2373.44        29.16 o                         
  -1   6   3          0.30          3.15         2.03 o                         
   0   6   3       7560.53       7595.31        81.66 o                         
   1   6   3        694.28        688.16        10.77 o                         
   2   6   3          6.66          9.28         2.59 o                         
   3   6   3        584.67        564.36        10.71 o                         
   4   6   3        921.81        929.30        16.37 o                         
   5   6   3        891.99        925.21        13.49 o                         
   6   6   3         99.36         86.85         4.93 o                         
   7   6   3        145.40        176.21         6.69 o                         
   8   6   3       1374.10       1251.53        17.63 o                         
   9   6   3        366.28        386.95        10.17 o                         
  10   6   3        592.21        586.99        14.62 o                         
  11   6   3        162.82        167.91         8.90 o                         
  12   6   3        379.84        373.57        13.08 o                         
  13   6   3         62.80         72.41         7.88 o                         
  14   6   3        973.39        945.59        20.90 o                         
  15   6   3        180.57        168.71        10.39 o                         
  16   6   3        905.95        940.57        22.75 o                         
  17   6   3         16.56          9.82         5.49 o                         
  18   6   3        172.86        158.88        10.58 o                         
  19   6   3          4.41         -1.14         4.74 o                         
  20   6   3         72.92         60.97         7.61 o                         
  21   6   3        253.03        254.37        17.51 o                         
 -22   7   3          0.52         -0.81         5.71 o                         
 -21   7   3          0.91         -0.93         5.17 o                         
 -20   7   3        160.71        151.31        11.74 o                         
 -19   7   3        151.67        139.21        10.05 o                         
 -18   7   3       1601.41       1608.99        34.06 o                         
 -17   7   3        140.61        156.95        10.09 o                         
 -16   7   3         91.21         77.02         8.11 o                         
 -15   7   3         21.76         28.78         5.75 o                         
 -14   7   3         29.48         37.81         4.94 o                         
 -13   7   3        272.02        261.44        11.06 o                         
 -12   7   3          2.17          7.60         4.27 o                         
 -11   7   3         73.77         58.82         5.48 o                         
 -10   7   3       1454.68       1418.69        23.76 o                         
  -9   7   3        240.11        213.66         8.06 o                         
  -8   7   3        289.33        274.12        10.34 o                         
  -7   7   3        220.72        241.49         8.73 o                         
  -6   7   3        601.93        579.87        11.70 o                         
  -5   7   3        300.41        310.12        10.09 o                         
  -4   7   3       2976.20       2905.05        34.16 o                         
  -3   7   3        944.85        941.98        16.22 o                         
  -2   7   3         52.30         70.09         5.47 o                         
  -1   7   3          7.61          3.34         2.43 o                         
   0   7   3        109.88        133.80         6.16 o                         
   1   7   3        894.62        884.67        14.47 o                         
   2   7   3        277.40        272.71         8.55 o                         
   3   7   3        179.27        166.91         7.23 o                         
   4   7   3       4228.41       4174.74        45.16 o                         
   5   7   3         49.50         60.90         5.17 o                         
   6   7   3        347.75        315.56        10.57 o                         
   7   7   3         31.43         30.88         4.77 o                         
   8   7   3       1282.72       1304.87        25.36 o                         
   9   7   3         42.70         27.36         5.40 o                         
  10   7   3       2264.80       2211.43        32.87 o                         
  11   7   3        284.54        268.85        14.17 o                         
  12   7   3        190.79        203.18        10.98 o                         
  13   7   3        326.94        313.89        13.14 o                         
  14   7   3         62.61         68.07         8.80 o                         
  15   7   3         51.76         62.13         7.93 o                         
  16   7   3        421.18        445.65        16.47 o                         
  17   7   3        157.74        166.80        13.37 o                         
  18   7   3        262.83        286.03        15.49 o                         
  19   7   3         66.06         68.10         9.86 o                         
 -20   8   3         53.10         65.80         9.62 o                         
 -19   8   3        151.02        139.22        11.27 o                         
 -18   8   3         49.48         34.21         6.38 o                         
 -17   8   3        193.03        190.50        10.95 o                         
 -16   8   3        162.11        186.79        14.74 o                         
 -15   8   3        454.42        466.36        15.58 o                         
 -14   8   3        758.23        773.58        30.88 o                         
 -13   8   3        299.53        306.82        16.78 o                         
 -12   8   3         16.55         20.97         5.14 o                         
 -11   8   3        166.34        153.09        13.05 o                         
 -10   8   3         38.08         16.82         6.63 o                         
  -9   8   3        278.05        246.05        12.47 o                         
  -8   8   3        757.71        709.47        19.41 o                         
  -7   8   3         41.97         24.18         5.24 o                         
  -6   8   3        788.94        781.58        18.48 o                         
  -5   8   3        395.30        361.92        13.02 o                         
  -4   8   3          7.90          4.83         4.25 o                         
  -3   8   3          1.22          9.58         4.61 o                         
  -2   8   3        187.28        209.39        11.36 o                         
  -1   8   3       1664.74       1572.47        22.19 o                         
   0   8   3       3216.10       3195.92        44.54 o                         
   1   8   3        111.26        105.57         6.89 o                         
   2   8   3          3.96          1.12         3.46 o                         
   3   8   3       1813.16       1742.05        27.41 o                         
   4   8   3        522.41        519.96        14.18 o                         
   5   8   3         51.93         32.75         6.26 o                         
   6   8   3        598.44        589.36        15.11 o                         
   7   8   3        203.16        197.07        14.17 o                         
   8   8   3        124.13        133.46         9.70 o                         
   9   8   3          0.28         -1.50         5.28 o                         
  10   8   3         99.25         99.26        10.43 o                         
  11   8   3        101.72         83.55        10.04 o                         
  12   8   3          0.55         -2.96         5.19 o                         
  13   8   3         57.95         41.38         8.14 o                         
  14   8   3       1187.54       1213.66        37.22 o                         
  15   8   3         13.99         15.21         6.92 o                         
  16   8   3         57.62         60.91         8.52 o                         
  17   8   3         40.72         48.30         8.17 o                         
  18   8   3         27.86         20.76         7.77 o                         
 -18   9   3        227.33        214.26        18.06 o                         
 -17   9   3         40.32         28.00         8.24 o                         
 -16   9   3         36.77         41.57         8.73 o                         
 -15   9   3         34.51         40.63         8.77 o                         
 -14   9   3        118.44        106.81        11.72 o                         
 -13   9   3        275.23        225.01        15.79 o                         
 -12   9   3        886.78        893.49        29.49 o                         
 -11   9   3         23.56          9.51         6.02 o                         
 -10   9   3       1475.46       1520.86        33.02 o                         
  -9   9   3         93.25        102.65        10.12 o                         
  -8   9   3         70.20         91.64         9.40 o                         
  -7   9   3        625.95        607.74        21.40 o                         
  -6   9   3        542.43        568.44        16.66 o                         
  -5   9   3        353.43        374.31        15.02 o                         
  -4   9   3        517.13        514.71        16.42 o                         
  -3   9   3       1175.95       1170.24        25.69 o                         
  -2   9   3        884.55        855.16        21.38 o                         
  -1   9   3        436.07        436.73        14.62 o                         
   0   9   3        282.24        263.37         9.01 o                         
   1   9   3        582.57        553.08        15.03 o                         
   2   9   3        713.18        680.75        17.38 o                         
   3   9   3         77.61         69.59         6.95 o                         
   4   9   3       3899.17       3919.02        54.70 o                         
   5   9   3          4.94         -0.26         4.87 o                         
   6   9   3          4.00          8.49         6.19 o                         
   7   9   3        485.61        447.66        17.45 o                         
   8   9   3        524.52        488.19        19.18 o                         
   9   9   3         54.51         46.63         7.48 o                         
  10   9   3        555.85        569.61        21.63 o                         
  11   9   3        316.72        295.81        16.00 o                         
  12   9   3        139.46        156.61        12.78 o                         
  13   9   3         28.54         28.27         8.53 o                         
  14   9   3         45.15         35.31        13.89 o                         
  15   9   3         16.59         16.37         8.53 o                         
  16   9   3        137.67        117.85        16.78 o                         
 -16  10   3        890.06        865.31        68.14 o                         
 -15  10   3         61.39         55.03         9.90 o                         
 -14  10   3        129.17        127.17        12.79 o                         
 -13  10   3          7.26          8.75         6.38 o                         
 -12  10   3        508.32        457.73        24.56 o                         
 -11  10   3        241.78        224.74        16.84 o                         
 -10  10   3          3.68         10.72         6.03 o                         
  -9  10   3        331.41        356.72        18.46 o                         
  -8  10   3       3084.46       3167.89        55.94 o                         
  -7  10   3        458.23        477.96        19.93 o                         
  -6  10   3       1854.53       1805.66        37.64 o                         
  -5  10   3         91.14         94.33         9.79 o                         
  -4  10   3        102.76         95.50         9.99 o                         
  -3  10   3        140.43        144.04        12.24 o                         
  -2  10   3        682.03        674.75        20.09 o                         
  -1  10   3          0.57         -1.27         4.59 o                         
   0  10   3        800.92        761.88        15.20 o                         
   1  10   3         49.95         53.52         5.40 o                         
   2  10   3       1049.45       1081.39        23.43 o                         
   3  10   3        108.57        114.67        10.58 o                         
   4  10   3         20.52         18.78         5.57 o                         
   5  10   3         26.25         25.53         6.12 o                         
   6  10   3       1101.14       1198.47        28.01 o                         
   7  10   3        370.57        378.42        15.43 o                         
   8  10   3        825.54        848.20        21.80 o                         
   9  10   3          0.55         -4.92         5.36 o                         
  10  10   3          1.55         -5.55         5.55 o                         
  11  10   3         82.72         95.89        13.66 o                         
  12  10   3        139.34        120.91        13.13 o                         
  13  10   3         96.22        102.35        13.52 o                         
 -12  11   3       1332.67       1301.83        38.99 o                         
 -11  11   3         72.72         76.33         9.69 o                         
 -10  11   3        958.62        936.24        26.15 o                         
  -9  11   3          4.71          5.15         6.15 o                         
  -8  11   3         13.29          7.86         6.18 o                         
  -7  11   3         56.93         51.25         8.60 o                         
  -6  11   3        347.98        374.76        17.86 o                         
  -5  11   3       1375.29       1417.59        36.14 o                         
  -4  11   3        773.49        764.60        20.92 o                         
  -3  11   3         89.86        103.98        10.04 o                         
  -2  11   3        690.41        714.28        21.69 o                         
  -1  11   3        475.55        514.04        21.21 o                         
   0  11   3         28.80         28.50         6.57 o                         
   1  11   3          0.94          6.83         6.92 o                         
   2  11   3       1243.27       1254.77        23.24 o                         
   3  11   3        659.20        618.65        16.03 o                         
   4  11   3         33.41         42.25         7.33 o                         
   5  11   3         69.02         47.87         7.82 o                         
   6  11   3         12.50         15.23         7.68 o                         
   7  11   3        266.82        260.24        18.02 o                         
   8  11   3         96.18         89.66        12.20 o                         
   9  11   3        109.16        112.68        12.96 o                         
  10  11   3         64.52         57.89        29.64 o                         
  -6  12   3         76.11         73.33         9.64 o                         
  -5  12   3         15.74         14.67         7.01 o                         
  -4  12   3        156.29        140.35        13.65 o                         
  -3  12   3          0.04         -4.90         6.33 o                         
  -2  12   3        249.18        231.98        19.58 o                         
  -1  12   3        397.07        386.42        21.39 o                         
   0  12   3        707.40        674.92        25.69 o                         
   1  12   3         26.82         23.14         7.74 o                         
   2  12   3          9.57          0.54         5.50 o                         
   3  12   3         10.69          2.84         5.84 o                         
 -27   0   4        167.80        111.03        18.90 o                         
 -26   0   4        369.85        315.60        24.78 o                         
 -25   0   4         13.44         16.57         8.70 o                         
 -24   0   4          0.99          7.83         7.66 o                         
 -23   0   4       2506.55       2630.65        66.76 o                         
 -22   0   4         14.85         15.89         8.77 o                         
 -21   0   4          1.18         -0.89         5.73 o                         
 -20   0   4       2665.42       2602.20        54.05 o                         
 -19   0   4        942.76        844.86        24.34 o                         
 -18   0   4       1149.42       1090.21        24.42 o                         
 -17   0   4       1204.66       1167.52        36.65 o                         
 -16   0   4       1091.65       1097.22        27.64 o                         
 -15   0   4        199.01        190.36         8.15 o                         
 -14   0   4       1687.13       1770.06        29.01 o                         
 -13   0   4       1167.93       1164.97        20.54 o                         
 -12   0   4        963.42        820.25        15.72 o                         
 -11   0   4       1637.27       1304.68        21.31 o                         
 -10   0   4       3106.87       3080.40        56.75 o                         
  -9   0   4       3640.79       3520.08        69.14 o                         
  -8   0   4         13.00         25.80         4.31 o                         
  -7   0   4        759.35        749.21        13.98 o                         
  -6   0   4      16747.35      15909.04       366.90 o                         
  -5   0   4       1012.17        868.34        21.52 o                         
  -4   0   4        175.85        166.79         5.68 o                         
  -3   0   4      12050.78      11531.30       279.58 o                         
  -2   0   4      10577.11      10218.60       256.94 o                         
  -1   0   4       6991.54       6050.65       244.35 o                         
   0   0   4        580.17        580.36        12.15 o                         
   1   0   4        800.94        789.10        11.48 o                         
   2   0   4      11293.11      10499.89       292.06 o                         
   3   0   4        491.75        446.94         8.31 o                         
   4   0   4        178.00        144.33         5.61 o                         
   5   0   4       8869.26       8417.04       181.04 o                         
   6   0   4       4071.32       3884.70        47.49 o                         
   7   0   4       1012.96        802.21        14.06 o                         
   8   0   4        679.01        641.10        13.72 o                         
   9   0   4        460.02        583.36        14.06 o                         
  10   0   4       2623.56       2554.94        35.21 o                         
  11   0   4       4199.64       4112.78        53.29 o                         
  12   0   4        940.68        875.20        18.44 o                         
  13   0   4       1627.93       1604.66        33.34 o                         
  14   0   4        489.78        541.26        18.62 o                         
  15   0   4        394.59        406.57        19.81 o                         
  16   0   4       2634.56       2632.54        56.55 o                         
  17   0   4          9.94         12.18        10.06 o                         
  18   0   4        853.21        789.15        37.14 o                         
  19   0   4       1289.80       1354.89        37.65 o                         
  20   0   4        108.07        106.83        12.71 o                         
  21   0   4          0.63         -3.46         7.31 o                         
  22   0   4        217.14        197.18        17.53 o                         
  23   0   4        231.37        222.14        19.77 o                         
 -27   1   4        863.78        825.81        31.81 o                         
 -26   1   4         24.54         13.35         8.46 o                         
 -25   1   4         41.31         52.96         8.28 o                         
 -24   1   4         66.59         64.96         8.67 o                         
 -23   1   4        392.42        415.10        16.62 o                         
 -22   1   4        231.66        226.56        13.23 o                         
 -21   1   4        258.49        255.36        11.99 o                         
 -20   1   4        785.25        777.71        19.68 o                         
 -19   1   4        408.24        403.94        10.77 o                         
 -18   1   4        256.58        286.82         8.31 o                         
 -17   1   4         30.90         47.32         5.91 o                         
 -16   1   4         98.56        103.77         5.04 o                         
 -15   1   4       1057.49        971.46        11.97 o                         
 -14   1   4        271.05        274.45         5.65 o                         
 -13   1   4       2125.51       1974.12        20.68 o                         
 -12   1   4        136.62        158.14         3.92 o                         
 -11   1   4         79.96         71.01         2.74 o                         
 -10   1   4        183.86        188.10         3.67 o                         
  -9   1   4         25.91         13.49         1.27 o                         
  -8   1   4        699.78        673.29         8.27 o                         
  -7   1   4       5824.41       5626.46       115.99 o                         
  -6   1   4        194.45        185.15         4.26 o                         
  -5   1   4      12718.05      12135.36       312.09 o                         
  -4   1   4      48020.09      48016.57       754.02 o                         
  -3   1   4          1.10         19.53         4.69 o                         
  -2   1   4       2310.49       2217.14        33.65 o                         
  -1   1   4       1895.22       1838.60        18.40 o                         
   0   1   4      53377.38      53935.10      1001.18 o                         
   1   1   4      17434.10      16745.22       346.41 o                         
   2   1   4       1505.06       1478.65        13.85 o                         
   3   1   4       2125.15       2041.09        18.51 o                         
   4   1   4       1754.04       1713.90        16.51 o                         
   5   1   4        263.36        260.34         4.89 o                         
   6   1   4         94.07         82.85         3.49 o                         
   7   1   4       1053.44        947.18        11.61 o                         
   8   1   4         11.92         21.10         2.55 o                         
   9   1   4       3391.87       3158.76        31.37 o                         
  10   1   4        161.70        175.92         5.90 o                         
  11   1   4        508.33        465.85         9.53 o                         
  12   1   4          3.73          6.89         2.36 o                         
  13   1   4         26.73         18.80         3.25 o                         
  14   1   4        505.05        478.50        12.90 o                         
  15   1   4       2016.17       2071.81        33.13 o                         
  16   1   4        828.49        787.31        18.36 o                         
  17   1   4        482.93        455.63        16.56 o                         
  18   1   4        117.07        121.57         9.38 o                         
  19   1   4          0.16         -1.27         4.69 o                         
  20   1   4        215.85        178.36        11.33 o                         
  21   1   4        307.80        301.04        14.68 o                         
  22   1   4        169.09        141.87        11.73 o                         
  23   1   4        623.20        638.12        21.61 o                         
 -26   2   4         17.78         19.67         7.48 o                         
 -25   2   4         35.01         60.08         8.47 o                         
 -24   2   4          0.09          0.92         5.22 o                         
 -23   2   4        416.42        424.14        17.43 o                         
 -22   2   4        105.63        105.06         9.72 o                         
 -21   2   4        307.78        276.97         8.84 o                         
 -20   2   4        539.16        538.97        12.52 o                         
 -19   2   4       1593.00       1572.08        23.46 o                         
 -18   2   4       1548.61       1503.92        19.35 o                         
 -17   2   4       2918.38       2812.07        30.14 o                         
 -16   2   4        331.37        326.76         7.00 o                         
 -15   2   4        361.82        363.02         7.08 o                         
 -14   2   4         46.79         60.26         3.51 o                         
 -13   2   4          9.28         12.22         2.41 o                         
 -12   2   4       1389.16       1347.40        15.77 o                         
 -11   2   4       7911.25       7922.39       127.48 o                         
 -10   2   4          0.08          2.40         1.49 o                         
  -9   2   4       6811.59       6674.84       106.95 o                         
  -8   2   4        324.88        361.85         5.64 o                         
  -7   2   4          6.10          2.52         1.06 o                         
  -6   2   4       1581.22       1410.20        15.60 o                         
  -5   2   4        185.81        161.93         3.38 o                         
  -4   2   4      12591.27      12027.68       247.96 o                         
  -3   2   4      20661.73      19974.96       345.23 o                         
  -2   2   4       1188.25       1090.03        12.02 o                         
  -1   2   4       6623.73       6469.39       122.25 o                         
   0   2   4       2862.78       2604.88        27.39 o                         
   1   2   4       3796.28       3807.31        58.02 o                         
   2   2   4       5648.88       5375.94       126.39 o                         
   3   2   4        995.10        881.09        11.05 o                         
   4   2   4        113.96        150.03         4.30 o                         
   5   2   4       3435.29       3275.10        30.01 o                         
   6   2   4        762.90        760.20         9.94 o                         
   7   2   4       2485.98       2549.81        25.82 o                         
   8   2   4        612.92        607.56         9.15 o                         
   9   2   4       1456.04       1564.97        17.72 o                         
  10   2   4       1437.29       1452.29        17.05 o                         
  11   2   4        600.65        560.97        10.96 o                         
  12   2   4        350.79        324.57         7.68 o                         
  13   2   4       1016.33        941.31        18.31 o                         
  14   2   4       1408.81       1384.99        26.18 o                         
  15   2   4       1617.40       1626.58        28.18 o                         
  16   2   4        481.39        492.99        14.94 o                         
  17   2   4        579.29        517.17        16.16 o                         
  18   2   4        331.30        295.94        13.38 o                         
  19   2   4       1457.10       1491.41        28.52 o                         
  20   2   4          6.95          2.69         5.91 o                         
  21   2   4        176.65        201.61        11.93 o                         
  22   2   4         17.23         22.78         6.39 o                         
  23   2   4          0.95          7.27         6.01 o                         
 -26   3   4          9.68         20.02        10.56 o                         
 -25   3   4         29.55         25.61         7.04 o                         
 -24   3   4        108.31        109.65         7.31 o                         
 -23   3   4        962.90        951.19        21.21 o                         
 -22   3   4        105.48        113.10         7.95 o                         
 -21   3   4        512.99        580.09        13.47 o                         
 -20   3   4          2.58          1.24         3.70 o                         
 -19   3   4         20.87         22.09         4.93 o                         
 -18   3   4        310.43        324.18         8.61 o                         
 -17   3   4        171.66        163.35         6.83 o                         
 -16   3   4        176.26        184.63         7.35 o                         
 -15   3   4       2645.24       2580.02        28.53 o                         
 -14   3   4       1894.52       1831.02        21.53 o                         
 -13   3   4       4124.40       4162.76        42.03 o                         
 -12   3   4         23.99         30.07         3.71 o                         
 -11   3   4        284.62        275.54         5.54 o                         
 -10   3   4        382.90        394.45         6.51 o                         
  -9   3   4       2383.74       2333.28        23.57 o                         
  -8   3   4       2742.12       2742.43        29.41 o                         
  -7   3   4       7885.82       7869.77       248.25 o                         
  -6   3   4       2179.39       2196.64        25.22 o                         
  -5   3   4        907.34        760.69         9.89 o                         
  -4   3   4         24.86         39.36         1.85 o                         
  -3   3   4        171.04        158.14         3.56 o                         
  -2   3   4         34.90         41.77         2.13 o                         
  -1   3   4       1189.08       1039.07        11.86 o                         
   0   3   4        113.48        129.72         4.11 o                         
   1   3   4       3094.79       2718.60        26.87 o                         
   2   3   4       1873.32       1927.41        21.26 o                         
   3   3   4       5918.58       6178.48       119.44 o                         
   4   3   4       3376.49       3495.41        34.56 o                         
   5   3   4         65.69         54.90         3.21 o                         
   6   3   4        325.98        309.49         6.09 o                         
   7   3   4       4811.80       4756.72        43.04 o                         
   8   3   4          0.24          0.97         1.89 o                         
   9   3   4       6940.40       6917.80        60.84 o                         
  10   3   4       2959.42       2982.58        30.90 o                         
  11   3   4         56.49         54.28         4.13 o                         
  12   3   4         67.22         54.02         4.17 o                         
  13   3   4       8350.55       8522.10        92.02 o                         
  14   3   4        581.86        588.40        15.19 o                         
  15   3   4          2.19         -0.50         5.16 o                         
  16   3   4          2.71          2.30         5.07 o                         
  17   3   4        141.52        146.87        10.28 o                         
  18   3   4        376.88        359.79        14.82 o                         
  19   3   4       1232.66       1267.12        26.06 o                         
  20   3   4         34.79         35.15         6.80 o                         
  21   3   4          5.44          8.78         5.57 o                         
  22   3   4          0.95          4.90         5.67 o                         
 -25   4   4        736.07        751.81        26.01 o                         
 -24   4   4        141.97        143.38        10.41 o                         
 -23   4   4        156.89        149.67         9.19 o                         
 -22   4   4        174.39        160.86         9.60 o                         
 -21   4   4        317.70        347.96        11.73 o                         
 -20   4   4         70.29         89.16         6.96 o                         
 -19   4   4        351.00        324.80        10.74 o                         
 -18   4   4        713.62        705.76        13.59 o                         
 -17   4   4          1.15          5.69         3.05 o                         
 -16   4   4        612.52        596.18        11.33 o                         
 -15   4   4       1373.64       1330.11        17.72 o                         
 -14   4   4        116.77        128.63         5.38 o                         
 -13   4   4        124.31        135.69         5.33 o                         
 -12   4   4        817.73        799.86        11.64 o                         
 -11   4   4       2336.02       2109.82        24.04 o                         
 -10   4   4        254.81        273.78         5.73 o                         
  -9   4   4       2554.58       2451.52        25.22 o                         
  -8   4   4        466.28        529.54         8.93 o                         
  -7   4   4        268.99        263.37         5.69 o                         
  -6   4   4       2110.28       2183.56        25.25 o                         
  -5   4   4       3653.34       3705.68        39.30 o                         
  -4   4   4       1539.05       1574.00        19.22 o                         
  -3   4   4       2328.22       2261.66        24.70 o                         
  -2   4   4        605.27        584.89         9.23 o                         
  -1   4   4       6197.00       6267.98        79.07 o                         
   0   4   4        728.98        819.59        10.41 o                         
   1   4   4        160.78        164.39         5.37 o                         
   2   4   4        241.33        273.81         5.85 o                         
   3   4   4      13089.75      13585.88       211.84 o                         
   4   4   4         20.98         26.30         2.69 o                         
   5   4   4       1122.82        956.22        13.28 o                         
   6   4   4         46.46         57.32         3.94 o                         
   7   4   4        136.40        230.91         7.28 o                         
   8   4   4        261.30        282.82         9.22 o                         
   9   4   4        355.45        290.89         8.27 o                         
  10   4   4          1.10          1.63         2.47 o                         
  11   4   4        930.06        884.38        14.87 o                         
  12   4   4          9.51         16.24         3.87 o                         
  13   4   4       1305.47       1315.49        22.78 o                         
  14   4   4        343.24        341.50        12.84 o                         
  15   4   4        138.49        118.86        10.20 o                         
  16   4   4        230.37        267.31        13.85 o                         
  17   4   4        961.36       1048.20        25.26 o                         
  18   4   4        152.03        148.45        10.31 o                         
  19   4   4        857.25        862.03        24.02 o                         
  20   4   4        253.59        270.50        13.66 o                         
  21   4   4         63.82         66.32         8.00 o                         
  22   4   4         33.66         39.10         8.42 o                         
 -24   5   4         15.69         -1.78         5.12 o                         
 -23   5   4        158.99        144.86         9.74 o                         
 -22   5   4        270.61        293.30        12.52 o                         
 -21   5   4        468.97        465.91        15.64 o                         
 -20   5   4          5.54         13.92         4.63 o                         
 -19   5   4       1679.42       1657.49        26.22 o                         
 -18   5   4         77.73         72.95         6.64 o                         
 -17   5   4        488.85        467.54        12.47 o                         
 -16   5   4         14.12          7.93         3.36 o                         
 -15   5   4        497.68        461.55        11.17 o                         
 -14   5   4        150.75        152.16         6.52 o                         
 -13   5   4         51.58         58.21         4.13 o                         
 -12   5   4       2516.41       2493.79        28.47 o                         
 -11   5   4         87.76         76.80         4.12 o                         
 -10   5   4        632.48        612.22         9.71 o                         
  -9   5   4          3.92          6.80         2.07 o                         
  -8   5   4         45.83         43.44         3.37 o                         
  -7   5   4        149.92        202.94         6.31 o                         
  -6   5   4        426.02        370.84         8.30 o                         
  -5   5   4       2212.70       2174.39        27.43 o                         
  -4   5   4        735.38        736.18        11.52 o                         
  -3   5   4       1200.55       1284.16        16.78 o                         
  -2   5   4          0.58         12.47         2.48 o                         
  -1   5   4       3878.54       3965.76        40.45 o                         
   0   5   4        177.71        184.66         5.71 o                         
   1   5   4       1476.29       1323.70        15.66 o                         
   2   5   4          1.35          3.72         1.91 o                         
   3   5   4         63.45         42.80         3.38 o                         
   4   5   4        161.27        176.09         5.89 o                         
   5   5   4         12.32         22.54         2.85 o                         
   6   5   4       1989.88       2023.33        34.41 o                         
   7   5   4       1883.13       1790.38        21.31 o                         
   8   5   4       1136.88       1109.04        17.35 o                         
   9   5   4        674.48        662.14        11.57 o                         
  10   5   4         78.17         73.79         5.64 o                         
  11   5   4          6.95          4.14         3.73 o                         
  12   5   4         34.46         36.78         5.09 o                         
  13   5   4         40.04         39.58         6.02 o                         
  14   5   4        210.41        210.22        12.12 o                         
  15   5   4       1235.31       1207.18        27.00 o                         
  16   5   4         46.96         53.87         7.04 o                         
  17   5   4        524.28        514.99        16.34 o                         
  18   5   4          0.18          2.56         4.93 o                         
  19   5   4         83.40         77.57         8.68 o                         
  20   5   4         95.67        107.19        12.23 o                         
  21   5   4        237.72        231.19        14.45 o                         
 -23   6   4        231.59        229.35        14.13 o                         
 -22   6   4         65.32         79.09         8.82 o                         
 -21   6   4         86.56         95.15        10.22 o                         
 -20   6   4        583.21        539.11        16.61 o                         
 -19   6   4          3.01          8.37         4.96 o                         
 -18   6   4        310.49        265.01        11.49 o                         
 -17   6   4         20.22         14.32         4.56 o                         
 -16   6   4        352.81        344.07        12.23 o                         
 -15   6   4         49.12         45.92         5.10 o                         
 -14   6   4        722.47        668.44        13.09 o                         
 -13   6   4          2.43          3.22         3.05 o                         
 -12   6   4         72.19         83.75         4.94 o                         
 -11   6   4        168.96        172.46         6.19 o                         
 -10   6   4        212.99        216.46         6.97 o                         
  -9   6   4       1920.22       1930.63        25.36 o                         
  -8   6   4       2251.97       2365.49        28.24 o                         
  -7   6   4        175.55        186.66         7.39 o                         
  -6   6   4        133.98        134.68         6.60 o                         
  -5   6   4       1268.63       1214.48        17.89 o                         
  -4   6   4        550.45        534.96        11.23 o                         
  -3   6   4         69.24         48.02         4.20 o                         
  -2   6   4        286.68        276.33         7.77 o                         
  -1   6   4          0.46          4.51         1.93 o                         
   0   6   4        882.01        880.01        13.07 o                         
   1   6   4        109.89        123.67         5.52 o                         
   2   6   4         25.35         25.20         3.47 o                         
   3   6   4        232.90        236.37         7.68 o                         
   4   6   4       1710.19       1706.05        20.29 o                         
   5   6   4       1217.08       1158.25        15.76 o                         
   6   6   4        237.08        241.45         8.21 o                         
   7   6   4         84.52         93.66         5.53 o                         
   8   6   4        469.99        425.90        10.92 o                         
   9   6   4         22.35         22.02         4.53 o                         
  10   6   4        205.96        208.32        11.61 o                         
  11   6   4        576.28        583.49        15.36 o                         
  12   6   4       1000.32        985.10        23.63 o                         
  13   6   4        141.12        134.36         9.43 o                         
  14   6   4         59.54         54.71         9.01 o                         
  15   6   4        153.34        158.63        10.44 o                         
  16   6   4        563.72        573.61        17.42 o                         
  17   6   4         41.37         44.83         7.03 o                         
  18   6   4         32.13         37.76         6.85 o                         
  19   6   4         15.68         18.38         6.15 o                         
  20   6   4          0.01          1.91         5.04 o                         
 -22   7   4        120.98        125.34        11.08 o                         
 -21   7   4        471.76        480.51        19.86 o                         
 -20   7   4        145.16        150.11        10.40 o                         
 -19   7   4         27.78         30.32         7.48 o                         
 -18   7   4        784.13        799.33        20.58 o                         
 -17   7   4        216.62        252.06        11.52 o                         
 -16   7   4        528.70        499.33        15.24 o                         
 -15   7   4        250.43        231.34        10.47 o                         
 -14   7   4          6.65          4.45         4.14 o                         
 -13   7   4        820.84        773.41        16.55 o                         
 -12   7   4       1295.19       1283.21        25.29 o                         
 -11   7   4        595.54        515.51        14.99 o                         
 -10   7   4        273.54        265.88        12.06 o                         
  -9   7   4         60.07         60.09         5.75 o                         
  -8   7   4         53.99         75.55         5.71 o                         
  -7   7   4        169.98        206.00         8.13 o                         
  -6   7   4        394.73        395.28         9.38 o                         
  -5   7   4        934.08        875.06        14.74 o                         
  -4   7   4       1436.70       1377.94        20.94 o                         
  -3   7   4        137.21        128.62         6.82 o                         
  -2   7   4         10.70         18.05         3.70 o                         
  -1   7   4        771.25        699.01        12.08 o                         
   0   7   4        992.89        947.81        14.45 o                         
   1   7   4       2613.52       2574.00        29.44 o                         
   2   7   4         15.17         23.85         3.48 o                         
   3   7   4        339.26        325.97         9.55 o                         
   4   7   4         82.66         89.64         6.27 o                         
   5   7   4        228.82        223.76         9.44 o                         
   6   7   4        245.55        250.94        11.56 o                         
   7   7   4        417.97        357.73        10.92 o                         
   8   7   4        853.58        832.34        17.20 o                         
   9   7   4        264.23        243.64        11.52 o                         
  10   7   4        676.79        680.12        17.40 o                         
  11   7   4        545.55        523.59        14.56 o                         
  12   7   4        626.59        620.28        18.26 o                         
  13   7   4          3.98          3.11         5.33 o                         
  14   7   4        167.09        167.09        11.12 o                         
  15   7   4        258.07        256.81        13.56 o                         
  16   7   4          5.77          4.58         5.71 o                         
  17   7   4        237.39        251.20        12.95 o                         
  18   7   4         40.96         44.52         7.75 o                         
  19   7   4        340.16        304.02        14.56 o                         
 -20   8   4        120.30        116.74        13.10 o                         
 -19   8   4          8.90          6.19         5.38 o                         
 -18   8   4        144.71        129.56        10.73 o                         
 -17   8   4        238.20        235.72        15.96 o                         
 -16   8   4        544.90        534.40        17.26 o                         
 -15   8   4          5.64         -3.31         6.04 o                         
 -14   8   4        677.72        676.06        22.18 o                         
 -13   8   4         18.37         14.46         7.04 o                         
 -12   8   4         39.01         24.62         7.28 o                         
 -11   8   4        652.54        649.25        20.97 o                         
 -10   8   4        118.93        116.99         9.11 o                         
  -9   8   4        491.73        484.82        13.94 o                         
  -8   8   4        919.96        921.34        19.43 o                         
  -7   8   4        344.96        298.68        13.62 o                         
  -6   8   4        422.95        398.44        12.37 o                         
  -5   8   4          5.87          7.43         4.10 o                         
  -4   8   4       3386.07       3417.64        48.76 o                         
  -3   8   4         41.53         36.14         6.07 o                         
  -2   8   4        748.56        739.64        18.69 o                         
  -1   8   4        290.93        294.97        12.99 o                         
   0   8   4        198.28        205.30         9.08 o                         
   1   8   4        990.04        951.47        22.78 o                         
   2   8   4        180.14        179.25         8.99 o                         
   3   8   4         46.77         32.33         5.03 o                         
   4   8   4         38.63         37.19         6.09 o                         
   5   8   4       1738.13       1667.89        29.35 o                         
   6   8   4         38.24         22.76         5.94 o                         
   7   8   4         10.43         15.87         5.10 o                         
   8   8   4        978.79        993.00        21.78 o                         
   9   8   4        219.39        215.32        11.21 o                         
  10   8   4        102.72         84.63         8.50 o                         
  11   8   4         45.79         62.60         7.74 o                         
  12   8   4         15.75         24.40         7.01 o                         
  13   8   4        236.43        245.31        15.58 o                         
  14   8   4        967.32        995.56        26.68 o                         
  15   8   4         92.16        100.28         9.78 o                         
  16   8   4        115.16         98.96         9.89 o                         
  17   8   4         41.37         37.72         9.05 o                         
 -18   9   4        370.34        392.85        26.90 o                         
 -17   9   4          0.60          2.99         6.28 o                         
 -16   9   4         75.33         72.10        10.23 o                         
 -15   9   4          0.06          7.21         6.57 o                         
 -14   9   4        113.43        135.22        12.45 o                         
 -13   9   4        277.48        310.69        19.80 o                         
 -12   9   4        406.89        397.35        22.36 o                         
 -11   9   4        401.28        392.00        19.52 o                         
 -10   9   4        815.06        804.17        22.63 o                         
  -9   9   4        379.96        379.10        16.71 o                         
  -8   9   4        798.48        729.60        21.18 o                         
  -7   9   4        389.82        417.63        15.44 o                         
  -6   9   4         83.30         90.99         8.67 o                         
  -5   9   4         19.90         22.80         5.56 o                         
  -4   9   4         23.35          7.48         4.92 o                         
  -3   9   4        181.61        167.54        10.84 o                         
  -2   9   4       1034.86       1012.88        25.67 o                         
  -1   9   4        322.41        336.12        18.21 o                         
   0   9   4         77.45         74.90         6.03 o                         
   1   9   4        163.94        183.51         9.90 o                         
   2   9   4        405.83        392.47        13.68 o                         
   3   9   4        190.03        189.66        11.01 o                         
   4   9   4       1309.28       1219.25        24.09 o                         
   5   9   4        188.87        215.99        11.37 o                         
   6   9   4        737.01        719.02        19.10 o                         
   7   9   4         28.48         49.34         8.94 o                         
   8   9   4         28.78         29.82         7.09 o                         
   9   9   4        383.79        388.17        16.90 o                         
  10   9   4         48.49         47.85         7.97 o                         
  11   9   4        217.96        228.37        16.86 o                         
  12   9   4        177.98        213.56        18.95 o                         
  13   9   4          2.20          8.27         7.55 o                         
  14   9   4        109.93        121.84        13.77 o                         
  15   9   4          2.81          4.18         7.38 o                         
 -16  10   4        526.76        513.28        26.53 o                         
 -15  10   4        124.52        117.96        11.68 o                         
 -14  10   4        166.53        148.58        12.55 o                         
 -13  10   4         12.63         16.29         6.74 o                         
 -12  10   4         38.75         32.92         7.72 o                         
 -11  10   4         44.13         48.53         8.24 o                         
 -10  10   4         24.75         42.46         8.26 o                         
  -9  10   4         61.34         59.69         8.81 o                         
  -8  10   4         26.11         56.14         9.58 o                         
  -7  10   4        188.68        202.74        18.14 o                         
  -6  10   4        745.19        704.77        21.41 o                         
  -5  10   4         66.28         78.56        10.04 o                         
  -4  10   4        334.31        366.31        17.10 o                         
  -3  10   4        475.78        520.18        16.47 o                         
  -2  10   4        313.56        319.59        15.12 o                         
  -1  10   4         37.48         54.80         7.26 o                         
   0  10   4         87.46        112.93        17.06 o                         
   1  10   4          8.18         11.29         4.30 o                         
   2  10   4        285.33        273.97        11.69 o                         
   3  10   4       1876.13       1967.59        35.69 o                         
   4  10   4        143.65        142.81        10.31 o                         
   5  10   4         40.94         76.42         9.82 o                         
   6  10   4         15.48         20.23         7.01 o                         
   7  10   4       1972.31       1946.66        39.56 o                         
   8  10   4        461.70        467.88        18.36 o                         
   9  10   4        153.53        187.50        15.05 o                         
  10  10   4         25.60         18.99         7.51 o                         
  11  10   4          0.11         -3.87         6.86 o                         
  12  10   4          8.10          9.09         7.86 o                         
 -12  11   4        195.92        199.42        15.09 o                         
 -11  11   4         14.71         10.23         7.14 o                         
 -10  11   4         13.71         18.14         7.66 o                         
  -9  11   4        131.63        119.90        13.57 o                         
  -8  11   4         44.23         27.24         7.69 o                         
  -7  11   4          2.66         10.43         6.90 o                         
  -6  11   4         17.04         22.92         7.37 o                         
  -5  11   4         18.39         18.23         7.08 o                         
  -4  11   4          3.90          1.05         5.81 o                         
  -3  11   4        206.15        208.56        14.01 o                         
  -2  11   4        511.95        523.02        18.50 o                         
  -1  11   4        145.74        174.11        11.77 o                         
   0  11   4        979.92        996.00        24.44 o                         
   1  11   4        171.95        185.25        12.40 o                         
   2  11   4         95.60        111.41         6.50 o                         
   3  11   4        150.37        146.70        10.18 o                         
   4  11   4        431.34        463.76        17.90 o                         
   5  11   4          0.13         -0.72         6.33 o                         
   6  11   4        261.23        223.72        22.23 o                         
   7  11   4        199.39        227.31        15.60 o                         
   8  11   4         15.44         10.86         6.84 o                         
   9  11   4        104.27        107.17        12.45 o                         
  -5  12   4        200.23        173.18        14.59 o                         
  -4  12   4          0.13          2.44         6.56 o                         
  -3  12   4         21.67         25.65         9.20 o                         
  -2  12   4        102.80        114.41        12.84 o                         
  -1  12   4         40.63         38.88         9.12 o                         
   0  12   4        272.77        271.99        18.07 o                         
   1  12   4          3.88          6.66         6.59 o                         
   2  12   4        203.70        205.05        14.73 o                         
 -27   1   5         31.47         44.42         8.08 o                         
 -26   1   5          2.75          0.13         5.46 o                         
 -25   1   5         34.55         41.29         7.48 o                         
 -24   1   5          0.03         -3.35         4.97 o                         
 -23   1   5        112.04        108.37         9.77 o                         
 -22   1   5          7.94         12.92         5.05 o                         
 -21   1   5       1096.54       1093.75        22.78 o                         
 -20   1   5         28.56         23.52         4.44 o                         
 -19   1   5        365.63        397.83        10.35 o                         
 -18   1   5       1053.36       1074.10        16.30 o                         
 -17   1   5        690.09        640.50        11.02 o                         
 -16   1   5        433.71        453.48        10.19 o                         
 -15   1   5        769.10        740.61        11.24 o                         
 -14   1   5         72.45         81.00         4.09 o                         
 -13   1   5         87.11        112.71         4.51 o                         
 -12   1   5        364.23        361.07         6.92 o                         
 -11   1   5        232.21        255.24         5.77 o                         
 -10   1   5        373.31        340.81         7.37 o                         
  -9   1   5         27.26         40.45         2.28 o                         
  -8   1   5       3757.53       3711.87        50.58 o                         
  -7   1   5        667.95        681.32        10.57 o                         
  -6   1   5       1999.05       1962.23        27.11 o                         
  -5   1   5       9694.45       9214.36       254.22 o                         
  -4   1   5       3882.68       3824.36       126.26 o                         
  -3   1   5        249.92        218.87        10.95 o                         
  -2   1   5        114.85        121.38         2.79 o                         
  -1   1   5       2304.85       2137.27        20.57 o                         
   0   1   5        654.94        728.21         8.24 o                         
   1   1   5       4321.50       4265.85        63.88 o                         
   2   1   5       7607.64       7357.59       121.19 o                         
   3   1   5        839.93        784.98         9.37 o                         
   4   1   5       1724.91       1791.99        17.37 o                         
   5   1   5         36.32         19.09         2.02 o                         
   6   1   5        988.00        957.54        11.32 o                         
   7   1   5        948.58        957.84        12.51 o                         
   8   1   5        894.79        858.12        11.51 o                         
   9   1   5         77.46         89.43         4.50 o                         
  10   1   5          0.29          0.05         2.19 o                         
  11   1   5       1789.08       1662.69        20.14 o                         
  12   1   5        342.73        378.51         8.27 o                         
  13   1   5          6.05         15.57         4.18 o                         
  14   1   5        126.88        163.12         9.48 o                         
  15   1   5       1026.71        968.29        20.86 o                         
  16   1   5        228.94        250.18        15.70 o                         
  17   1   5          0.02         10.49         5.73 o                         
  18   1   5         17.64         11.14         5.46 o                         
  19   1   5         35.66         41.02         7.04 o                         
  20   1   5         19.60         18.71         6.46 o                         
  21   1   5          2.23          5.46         5.43 o                         
  22   1   5        186.25        196.57        13.59 o                         
  23   1   5          2.91         -4.99        10.50 o                         
 -26   2   5        178.98        159.80        12.06 o                         
 -25   2   5          3.02          7.69         5.39 o                         
 -24   2   5        690.39        677.31        20.42 o                         
 -23   2   5        105.79        114.45        10.61 o                         
 -22   2   5         18.64         29.07         6.09 o                         
 -21   2   5        144.60        143.16         9.90 o                         
 -20   2   5       1067.82       1032.52        19.48 o                         
 -19   2   5        538.37        538.34        12.09 o                         
 -18   2   5         93.11        112.73         4.98 o                         
 -17   2   5         21.55         19.53         2.64 o                         
 -16   2   5       2752.38       2867.74        30.35 o                         
 -15   2   5        284.73        301.75         6.34 o                         
 -14   2   5          0.11          1.35         1.65 o                         
 -13   2   5        342.77        380.09         6.45 o                         
 -12   2   5         62.03         82.98         3.33 o                         
 -11   2   5          0.22          4.03         1.27 o                         
 -10   2   5         59.51         72.27         2.75 o                         
  -9   2   5         17.87         26.94         2.49 o                         
  -8   2   5        533.12        597.76        13.98 o                         
  -7   2   5        155.08        191.40         4.03 o                         
  -6   2   5        555.98        535.87         7.65 o                         
  -5   2   5          1.58         12.01         1.94 o                         
  -4   2   5        411.22        355.84         6.32 o                         
  -3   2   5       3983.47       4026.18        60.50 o                         
  -2   2   5        675.76        643.13         8.83 o                         
  -1   2   5       1495.36       1608.64        16.73 o                         
   0   2   5        345.64        302.92         6.40 o                         
   1   2   5        811.41        857.99         9.89 o                         
   2   2   5        455.65        411.20         6.99 o                         
   3   2   5        175.55        188.17         4.42 o                         
   4   2   5       1979.17       2100.74        20.72 o                         
   5   2   5        286.56        276.41         5.55 o                         
   6   2   5        829.64        829.28        11.32 o                         
   7   2   5         23.51         17.34         2.47 o                         
   8   2   5         51.13         58.43         3.63 o                         
   9   2   5       1131.75       1197.08        15.83 o                         
  10   2   5         30.57         23.77         3.68 o                         
  11   2   5        175.50        205.40         6.99 o                         
  12   2   5       3508.95       3662.61        39.45 o                         
  13   2   5          2.46         -3.86         3.86 o                         
  14   2   5         67.04         57.82         6.68 o                         
  15   2   5        417.49        432.64        13.90 o                         
  16   2   5        282.05        297.03        14.16 o                         
  17   2   5         25.36         19.24         5.49 o                         
  18   2   5        293.10        295.40        13.92 o                         
  19   2   5          4.41         -3.09         4.85 o                         
  20   2   5         79.71         95.88         9.20 o                         
  21   2   5          5.08          1.79         5.27 o                         
  22   2   5         73.06         65.91         9.75 o                         
 -26   3   5         25.72         14.11         6.70 o                         
 -25   3   5        102.25        110.11        10.22 o                         
 -24   3   5        171.16        162.67        11.66 o                         
 -23   3   5         99.72        111.90        10.83 o                         
 -22   3   5         68.32         62.53         4.95 o                         
 -21   3   5        131.17        130.14         8.31 o                         
 -20   3   5         41.87         56.38         5.58 o                         
 -19   3   5        219.36        228.86         8.39 o                         
 -18   3   5        435.78        430.25         9.51 o                         
 -17   3   5        273.02        230.90         6.99 o                         
 -16   3   5         17.40         35.13         3.38 o                         
 -15   3   5        157.89        172.79         9.23 o                         
 -14   3   5        272.38        279.44         6.48 o                         
 -13   3   5       2247.42       2287.01        24.81 o                         
 -12   3   5        149.56        210.95         4.90 o                         
 -11   3   5        168.04        154.83         4.38 o                         
 -10   3   5        312.03        293.05         5.69 o                         
  -9   3   5       3536.11       3739.60        45.63 o                         
  -8   3   5          3.19         14.76         1.88 o                         
  -7   3   5         77.25        109.97         3.69 o                         
  -6   3   5       1297.83       1303.95        16.49 o                         
  -5   3   5         76.11         89.86         3.18 o                         
  -4   3   5        339.66        385.13         5.90 o                         
  -3   3   5        753.75        771.54         9.45 o                         
  -2   3   5          3.33          1.65         1.10 o                         
  -1   3   5       2908.79       2831.11        27.57 o                         
   0   3   5        565.72        521.02         7.36 o                         
   1   3   5       1017.01       1070.03        12.87 o                         
   2   3   5          0.07         18.47         2.38 o                         
   3   3   5         94.80         67.91         3.27 o                         
   4   3   5        718.77        744.20         9.94 o                         
   5   3   5       1268.83       1354.01        16.00 o                         
   6   3   5         66.32         47.37         3.28 o                         
   7   3   5        270.75        257.94         6.28 o                         
   8   3   5       1804.28       1882.96        20.64 o                         
   9   3   5       1081.37       1165.04        16.66 o                         
  10   3   5          0.06          6.05         2.61 o                         
  11   3   5        232.83        231.93         7.71 o                         
  12   3   5          0.15         -3.34         3.34 o                         
  13   3   5          0.25          5.73         4.08 o                         
  14   3   5        596.82        583.81        15.66 o                         
  15   3   5        318.86        315.24        15.50 o                         
  16   3   5         17.05         17.61         5.92 o                         
  17   3   5         75.02         88.14         9.89 o                         
  18   3   5          9.69          2.14         5.32 o                         
  19   3   5          1.17         10.62         5.80 o                         
  20   3   5         37.16         48.49         7.51 o                         
  21   3   5         27.79         29.86         7.07 o                         
  22   3   5          6.58          1.51         5.50 o                         
 -25   4   5          8.07         10.43         5.90 o                         
 -24   4   5        268.11        266.73        11.71 o                         
 -23   4   5         80.00         65.17         7.17 o                         
 -22   4   5        160.56        155.85         8.93 o                         
 -21   4   5          8.36         13.41         4.40 o                         
 -20   4   5        574.68        558.24        15.86 o                         
 -19   4   5        384.54        415.86        10.37 o                         
 -18   4   5       1796.93       1828.73        24.79 o                         
 -17   4   5        938.48        952.04        15.66 o                         
 -16   4   5       4568.91       4462.67        47.99 o                         
 -15   4   5       6803.22       6954.28        74.10 o                         
 -14   4   5       5323.55       5397.09        54.14 o                         
 -13   4   5       1453.78       1536.51        19.02 o                         
 -12   4   5       2944.87       2874.04        29.50 o                         
 -11   4   5       2428.21       2480.14        27.94 o                         
 -10   4   5         33.60         70.86         4.45 o                         
  -9   4   5          3.66         22.01         3.51 o                         
  -8   4   5        344.80        336.06         6.90 o                         
  -7   4   5        418.35        366.12         7.07 o                         
  -6   4   5       1171.74       1269.92        16.61 o                         
  -5   4   5       3886.61       3995.04        41.75 o                         
  -4   4   5       6265.25       6291.72        86.30 o                         
  -3   4   5       1133.27       1193.30        14.92 o                         
  -2   4   5        279.40        275.96         5.33 o                         
  -1   4   5       3032.89       3113.97        30.71 o                         
   0   4   5       4657.67       4731.64        48.96 o                         
   1   4   5       4387.52       4476.67        41.54 o                         
   2   4   5       1460.76       1620.15        18.54 o                         
   3   4   5        776.18        632.06        14.21 o                         
   4   4   5         30.57         32.18         2.93 o                         
   5   4   5       1867.39       1870.24        21.78 o                         
   6   4   5        840.99        872.56        12.55 o                         
   7   4   5       1774.34       1845.13        21.30 o                         
   8   4   5        601.18        613.12        10.14 o                         
   9   4   5        165.48        204.21         6.77 o                         
  10   4   5       5393.25       5585.00        54.01 o                         
  11   4   5       6514.62       6734.11        74.77 o                         
  12   4   5       2442.89       2523.08        36.22 o                         
  13   4   5         58.14         64.97         6.70 o                         
  14   4   5        570.52        626.85        18.57 o                         
  15   4   5        699.69        757.85        19.78 o                         
  16   4   5        397.71        384.69        15.51 o                         
  17   4   5        133.79        144.07        14.37 o                         
  18   4   5        220.55        264.16        13.49 o                         
  19   4   5          0.09          1.23         5.06 o                         
  20   4   5        153.57        143.51        10.76 o                         
  21   4   5         62.25         47.37         9.54 o                         
 -25   5   5         69.14         61.47        10.03 o                         
 -24   5   5        172.71        153.20        10.24 o                         
 -23   5   5        216.40        212.14        11.91 o                         
 -22   5   5        602.22        640.37        19.72 o                         
 -21   5   5         16.67         20.36         7.58 o                         
 -20   5   5         62.01         59.27         6.25 o                         
 -19   5   5       1070.96       1021.35        21.70 o                         
 -18   5   5        470.26        480.50        12.06 o                         
 -17   5   5          8.47         15.79         3.59 o                         
 -16   5   5        217.04        243.66         7.82 o                         
 -15   5   5         54.04         69.37         4.68 o                         
 -14   5   5        232.18        219.05         7.19 o                         
 -13   5   5        449.38        434.70         9.12 o                         
 -12   5   5        786.73        777.22        12.87 o                         
 -11   5   5       1709.39       1613.71        19.68 o                         
 -10   5   5          2.77         27.78         3.94 o                         
  -9   5   5       1457.93       1485.01        18.31 o                         
  -8   5   5       2014.51       2049.45        23.97 o                         
  -7   5   5        278.87        294.67         7.66 o                         
  -6   5   5       2242.76       2171.64        27.57 o                         
  -5   5   5        870.30        900.80        13.63 o                         
  -4   5   5          8.26         24.73         2.83 o                         
  -3   5   5        567.35        539.00         9.53 o                         
  -2   5   5       4067.83       4307.63        45.91 o                         
  -1   5   5        282.66        265.00         5.54 o                         
   0   5   5       1227.01       1239.77        15.49 o                         
   1   5   5       2053.62       2067.62        22.19 o                         
   2   5   5        277.15        296.03         6.48 o                         
   3   5   5        110.76        131.22         5.24 o                         
   4   5   5       3010.63       3122.45        32.93 o                         
   5   5   5       3146.63       3240.11        37.53 o                         
   6   5   5       1587.47       1546.29        20.18 o                         
   7   5   5       2431.05       2334.88        26.22 o                         
   8   5   5        965.49       1027.78        15.06 o                         
   9   5   5       1085.60       1128.39        20.16 o                         
  10   5   5        442.14        415.44        10.99 o                         
  11   5   5        630.04        644.82        14.53 o                         
  12   5   5        405.06        390.14        15.51 o                         
  13   5   5        211.33        181.64        10.86 o                         
  14   5   5         56.69         77.00         7.73 o                         
  15   5   5        386.89        393.13        16.22 o                         
  16   5   5         17.81          8.39         6.05 o                         
  17   5   5        142.94        157.08        10.86 o                         
  18   5   5          4.71         16.90         6.02 o                         
  19   5   5        199.49        192.44        12.14 o                         
  20   5   5        394.11        402.30        17.47 o                         
 -23   6   5         55.73         64.75         9.30 o                         
 -22   6   5          4.99         12.98         5.43 o                         
 -21   6   5        142.39        154.66        10.79 o                         
 -20   6   5         43.58         51.34         6.56 o                         
 -19   6   5        701.21        722.49        20.84 o                         
 -18   6   5         25.30         28.76         5.77 o                         
 -17   6   5          1.30          3.59         4.69 o                         
 -16   6   5        100.36        109.22         7.40 o                         
 -15   6   5        498.61        435.26        12.12 o                         
 -14   6   5        123.14        135.88         8.69 o                         
 -13   6   5        414.35        396.71        11.01 o                         
 -12   6   5       1910.59       1882.34        25.41 o                         
 -11   6   5         92.73        109.67         5.66 o                         
 -10   6   5        222.42        228.60         8.51 o                         
  -9   6   5          1.00         10.13         2.81 o                         
  -8   6   5          0.44          0.23         2.47 o                         
  -7   6   5          4.54          9.30         2.85 o                         
  -6   6   5       2651.71       2598.14        36.65 o                         
  -5   6   5        482.46        454.61        10.98 o                         
  -4   6   5         14.74         11.50         2.89 o                         
  -3   6   5       1882.16       2000.61        26.83 o                         
  -2   6   5         46.19         68.99         5.74 o                         
  -1   6   5        597.19        644.38        11.52 o                         
   0   6   5        136.20        128.46         5.73 o                         
   1   6   5        678.84        637.59        10.64 o                         
   2   6   5       1445.16       1478.84        18.08 o                         
   3   6   5        122.01        153.07         5.99 o                         
   4   6   5         44.79         55.50         4.13 o                         
   5   6   5        519.71        498.69         9.66 o                         
   6   6   5        198.23        203.97         9.83 o                         
   7   6   5         13.79         11.53         3.58 o                         
   8   6   5       1351.80       1353.75        23.16 o                         
   9   6   5        343.45        357.50        11.71 o                         
  10   6   5          1.61          2.10         4.04 o                         
  11   6   5        625.44        595.29        16.70 o                         
  12   6   5         73.66         79.61         7.36 o                         
  13   6   5          1.29          2.86         4.77 o                         
  14   6   5         50.77         50.01         7.15 o                         
  15   6   5       1322.92       1321.86        29.52 o                         
  16   6   5        381.82        361.22        16.66 o                         
  17   6   5         41.13         56.52         8.02 o                         
  18   6   5         34.43         18.61         6.48 o                         
  19   6   5          8.09          7.86         6.62 o                         
 -22   7   5         77.93         60.65        13.31 o                         
 -21   7   5          1.48         12.20         6.71 o                         
 -20   7   5          7.24         25.05         7.50 o                         
 -19   7   5         16.49         11.05         6.82 o                         
 -18   7   5          0.05         -3.02         5.54 o                         
 -17   7   5         59.04         64.89         8.49 o                         
 -16   7   5        985.20        997.57        21.45 o                         
 -15   7   5       1681.62       1669.57        31.46 o                         
 -14   7   5         14.07         10.26         4.19 o                         
 -13   7   5          0.32         -4.27         4.27 o                         
 -12   7   5        169.39        156.96         9.09 o                         
 -11   7   5       1059.57       1014.93        20.12 o                         
 -10   7   5        623.31        672.47        15.52 o                         
  -9   7   5        201.23        176.13         8.17 o                         
  -8   7   5         48.92         69.81         5.26 o                         
  -7   7   5         54.27         67.48         5.13 o                         
  -6   7   5         55.47         86.36         5.55 o                         
  -5   7   5        262.44        259.71         9.20 o                         
  -4   7   5        319.67        298.62        10.34 o                         
  -3   7   5        132.49        135.07        10.31 o                         
  -2   7   5       2148.73       2134.85        26.97 o                         
  -1   7   5        699.86        628.15        11.76 o                         
   0   7   5        645.55        634.83        12.58 o                         
   1   7   5          0.05          6.53         2.73 o                         
   2   7   5       1896.04       1879.01        26.51 o                         
   3   7   5         98.76         80.32         5.80 o                         
   4   7   5       1306.12       1236.93        19.08 o                         
   5   7   5        198.90        195.98         8.80 o                         
   6   7   5       1801.05       1950.21        27.86 o                         
   7   7   5          1.76         16.01         4.24 o                         
   8   7   5        402.58        401.25        12.30 o                         
   9   7   5          6.32          3.74         4.27 o                         
  10   7   5          5.82         10.87         4.84 o                         
  11   7   5        536.65        543.63        16.99 o                         
  12   7   5        684.62        728.32        18.40 o                         
  13   7   5         82.74         81.77         8.74 o                         
  14   7   5         17.26         10.79         5.40 o                         
  15   7   5         12.14         10.11         5.81 o                         
  16   7   5        506.65        561.20        17.44 o                         
  17   7   5         12.37         17.25         5.99 o                         
  18   7   5          0.32         -2.98         5.50 o                         
 -20   8   5        526.21        519.16        21.69 o                         
 -19   8   5          5.82         10.84         8.36 o                         
 -18   8   5        142.16        136.07        10.48 o                         
 -17   8   5        167.11        211.93        11.64 o                         
 -16   8   5          2.12         12.90         8.17 o                         
 -15   8   5        112.16        122.83        16.78 o                         
 -14   8   5       1016.01        991.03        27.81 o                         
 -13   8   5        485.85        595.71        22.52 o                         
 -12   8   5        135.98        184.69        17.71 o                         
 -11   8   5          0.22          8.69         4.27 o                         
 -10   8   5        441.61        503.97        16.87 o                         
  -9   8   5         12.96          2.11         3.82 o                         
  -8   8   5        158.56        122.50        10.51 o                         
  -7   8   5        178.85        212.82        10.43 o                         
  -6   8   5       2138.38       2106.36        33.06 o                         
  -5   8   5       1047.07        955.49        19.75 o                         
  -4   8   5       4147.63       4163.56        64.65 o                         
  -3   8   5         81.17        101.15         8.18 o                         
  -2   8   5         95.45         83.41         8.74 o                         
  -1   8   5          2.30          5.27         4.11 o                         
   0   8   5       3729.53       3775.02        48.52 o                         
   1   8   5        169.77        194.85         8.36 o                         
   2   8   5        167.23        222.22         9.57 o                         
   3   8   5       1137.93       1119.36        18.97 o                         
   4   8   5         97.62        117.17         7.71 o                         
   5   8   5         43.26         47.46         6.60 o                         
   6   8   5        824.19        788.23        19.51 o                         
   7   8   5        627.94        610.64        22.66 o                         
   8   8   5          7.94         21.67         6.48 o                         
   9   8   5       1561.28       1688.30        30.26 o                         
  10   8   5       1080.21       1071.92        27.14 o                         
  11   8   5        134.62        143.78        11.91 o                         
  12   8   5        868.12        903.71        25.22 o                         
  13   8   5        294.64        320.16        15.48 o                         
  14   8   5         43.07         49.72         7.82 o                         
  15   8   5          3.19         -1.74         5.54 o                         
  16   8   5        174.68        179.76        12.99 o                         
 -18   9   5        357.63        370.33        24.58 o                         
 -17   9   5        231.12        271.17        16.50 o                         
 -16   9   5        103.45        119.30        15.06 o                         
 -15   9   5        372.53        352.73        18.37 o                         
 -14   9   5       1403.74       1368.50        37.89 o                         
 -13   9   5        113.80        103.87        11.85 o                         
 -12   9   5         88.35        107.11        10.03 o                         
 -11   9   5        176.93        225.75        13.94 o                         
 -10   9   5       2532.20       2551.96        46.69 o                         
  -9   9   5       1053.32       1089.30        24.47 o                         
  -8   9   5         16.29         22.03         5.66 o                         
  -7   9   5        699.13        708.87        18.66 o                         
  -6   9   5         58.97         77.65         8.21 o                         
  -5   9   5        180.41        186.18        13.53 o                         
  -4   9   5        116.10        174.83        10.56 o                         
  -3   9   5       1449.93       1440.92        31.26 o                         
  -2   9   5         31.00         34.34         6.67 o                         
  -1   9   5        532.17        561.06        18.20 o                         
   0   9   5       1583.64       1508.10        34.32 o                         
   1   9   5          9.37         23.21         6.37 o                         
   2   9   5          8.88         10.20         4.60 o                         
   3   9   5         16.48         36.87         5.74 o                         
   4   9   5          4.36          6.84         5.12 o                         
   5   9   5        828.78        863.47        19.89 o                         
   6   9   5        463.90        521.43        16.01 o                         
   7   9   5        445.93        426.54        15.99 o                         
   8   9   5       1691.10       1721.77        36.71 o                         
   9   9   5         65.09         54.16         9.92 o                         
  10   9   5        241.84        231.61        16.48 o                         
  11   9   5         32.51         53.06         9.97 o                         
  12   9   5        126.89        145.37        14.02 o                         
  13   9   5       1307.46       1299.38        39.25 o                         
  14   9   5        346.91        340.37        22.58 o                         
 -16  10   5         63.32         71.50        10.50 o                         
 -15  10   5          7.72         21.38         7.07 o                         
 -14  10   5       1105.67       1162.60        28.66 o                         
 -13  10   5       1051.71       1070.69        27.73 o                         
 -12  10   5        216.90        231.80        15.06 o                         
 -11  10   5         74.26         75.01         9.25 o                         
 -10  10   5          1.32          9.69         6.73 o                         
  -9  10   5        142.44        160.83        12.57 o                         
  -8  10   5        153.05        154.43        12.67 o                         
  -7  10   5        175.64        174.65        14.96 o                         
  -6  10   5         10.34          6.56         5.84 o                         
  -5  10   5        455.46        487.40        16.51 o                         
  -4  10   5        742.26        781.18        20.28 o                         
  -3  10   5        498.36        558.37        23.11 o                         
  -2  10   5          0.42          8.38         5.60 o                         
  -1  10   5        373.02        443.45        20.29 o                         
   0  10   5        450.18        465.14        17.63 o                         
   1  10   5       1352.45       1379.03        47.02 o                         
   2  10   5         26.49         16.30         6.98 o                         
   3  10   5        153.22        149.64         9.60 o                         
   4  10   5        417.60        414.21        18.30 o                         
   5  10   5         52.80         56.30        12.10 o                         
   6  10   5          4.80         -0.69         5.36 o                         
   7  10   5         26.45         26.37         6.92 o                         
   8  10   5        147.15        136.11        13.40 o                         
   9  10   5        439.75        446.86        27.48 o                         
  10  10   5        969.10        970.85        29.62 o                         
  11  10   5        343.64        279.39        32.35 o                         
  12  10   5          0.49         -0.68        13.07 o                         
 -12  11   5         25.27         11.14         8.01 o                         
 -11  11   5         14.44         12.74         7.16 o                         
 -10  11   5        124.91        117.82        11.24 o                         
  -9  11   5        152.85        136.99        12.57 o                         
  -8  11   5        917.68        924.89        31.91 o                         
  -7  11   5        691.60        755.24        22.79 o                         
  -6  11   5         38.91         45.38         8.08 o                         
  -5  11   5        154.44        149.46        12.20 o                         
  -4  11   5        269.68        262.16        17.47 o                         
  -3  11   5       1063.14       1043.49        30.59 o                         
  -2  11   5         90.65        116.61        16.58 o                         
  -1  11   5          8.41         35.92         8.43 o                         
   0  11   5        167.96        156.37        15.03 o                         
   1  11   5         57.79         60.67         9.32 o                         
   2  11   5         13.37         14.21         7.46 o                         
   3  11   5         34.89         48.72         7.52 o                         
   4  11   5        723.90        719.37        22.05 o                         
   5  11   5        404.94        396.93        23.18 o                         
   6  11   5        206.15        208.70        14.64 o                         
   7  11   5        138.37        131.58        18.96 o                         
   8  11   5         12.26         -1.35         6.10 o                         
  -4  12   5          5.12          5.42         8.05 o                         
  -3  12   5        168.29        163.48        14.75 o                         
  -2  12   5         85.90        101.31        17.21 o                         
  -1  12   5         41.72         45.21        10.13 o                         
   0  12   5          7.56          0.04         7.03 o                         
 -27   0   6         10.31         32.61        11.02 o                         
 -26   0   6          4.76          7.06         7.54 o                         
 -25   0   6        109.24        111.26        13.96 o                         
 -24   0   6         25.63          6.60         7.60 o                         
 -23   0   6         17.72         14.60         9.01 o                         
 -22   0   6       1830.48       1896.97        44.02 o                         
 -21   0   6        102.97        114.47        12.72 o                         
 -20   0   6       2350.08       2345.36        42.86 o                         
 -19   0   6       1927.63       2185.27        39.72 o                         
 -18   0   6         97.73        137.73        11.58 o                         
 -17   0   6        510.64        501.22        13.88 o                         
 -16   0   6       1436.12       1354.59        25.97 o                         
 -15   0   6       5550.81       5498.90        83.75 o                         
 -14   0   6       8167.58       8016.00       130.41 o                         
 -13   0   6        480.04        637.80        14.59 o                         
 -12   0   6         31.68         41.91         3.99 o                         
 -11   0   6         35.34        119.82         4.80 o                         
 -10   0   6         54.16        125.97         4.10 o                         
  -9   0   6      16922.53      17242.26       404.07 o                         
  -8   0   6       9232.71       9220.74       229.38 o                         
  -7   0   6       2686.46       2810.03        45.07 o                         
  -6   0   6       4510.73       3274.88       109.28 o                         
  -5   0   6        219.76        455.26        25.63 o                         
  -4   0   6      19658.53      19723.11       474.48 o                         
  -3   0   6       1291.61       1690.79        26.34 o                         
  -2   0   6      12826.68      12863.45       336.88 o                         
  -1   0   6       1713.40       2260.02        29.77 o                         
   0   0   6       7458.03       7050.01       150.49 o                         
   1   0   6        924.80       1064.96        16.62 o                         
   2   0   6       2781.05       2736.02        34.41 o                         
   4   0   6       2494.68       3013.54        38.32 o                         
   5   0   6       2364.58       2492.34        33.11 o                         
   6   0   6       2464.46       2468.58        33.83 o                         
   7   0   6        109.44        106.35         6.14 o                         
   8   0   6       4924.06       4594.66        57.93 o                         
   9   0   6       3554.67       3724.45        48.70 o                         
  10   0   6        195.87        343.74        11.30 o                         
  11   0   6         18.09         69.95         6.40 o                         
  12   0   6       1137.25       1057.28        25.92 o                         
  13   0   6        852.91        867.61        25.04 o                         
  14   0   6       8983.65       9090.75       156.59 o                         
  15   0   6         28.22        119.11        14.40 o                         
  16   0   6        113.75        160.55        14.98 o                         
  17   0   6        203.53        251.51        18.36 o                         
  18   0   6        432.21        374.30        23.05 o                         
  19   0   6         58.40         66.38        12.31 o                         
  20   0   6        161.55        172.06        16.54 o                         
  21   0   6          0.17         -7.38         7.52 o                         
  22   0   6        609.87        630.81        27.67 o                         
 -27   1   6          1.46          6.31         5.67 o                         
 -26   1   6        569.70        556.47        18.49 o                         
 -25   1   6        205.23        214.62        13.16 o                         
 -24   1   6         60.48         71.83         9.66 o                         
 -23   1   6        100.78        139.86         9.27 o                         
 -22   1   6        131.20        137.70        10.97 o                         
 -21   1   6        261.16        250.29        10.11 o                         
 -20   1   6          5.03          9.54         3.62 o                         
 -19   1   6        645.43        650.94        12.29 o                         
 -18   1   6       2950.14       2916.81        33.47 o                         
 -17   1   6         37.03         62.40         4.11 o                         
 -16   1   6        444.69        429.50         8.74 o                         
 -15   1   6          0.02        101.29         5.60 o                         
 -14   1   6        570.86        571.59         9.69 o                         
 -13   1   6       2043.63       2122.01        27.13 o                         
 -12   1   6       1422.05       1303.76        16.68 o                         
 -11   1   6         76.60        102.76         3.89 o                         
 -10   1   6       4895.81       4766.34        64.60 o                         
  -9   1   6         64.42        288.30        12.57 o                         
  -8   1   6        634.85        626.41        12.67 o                         
  -7   1   6       2328.13       2379.79        40.89 o                         
  -6   1   6       1211.68       1516.74        18.47 o                         
  -5   1   6       6361.78       6449.11       114.50 o                         
  -4   1   6      12511.77      12111.82       220.37 o                         
  -3   1   6       4758.53       4769.86        89.43 o                         
  -2   1   6       6044.61       6017.52       199.86 o                         
  -1   1   6        589.48        979.62        18.26 o                         
   0   1   6       6078.84       5992.25       195.71 o                         
   1   1   6       7673.76       7699.42       117.65 o                         
   2   1   6        758.56        749.44         8.86 o                         
   3   1   6         85.78         83.62         3.30 o                         
   4   1   6       6715.97       6562.27        97.66 o                         
   5   1   6        278.97        390.23         6.55 o                         
   6   1   6          1.92          7.84         2.00 o                         
   7   1   6       1050.81       1146.84        14.84 o                         
   8   1   6        968.03        956.97        12.29 o                         
   9   1   6       1514.86       1531.50        18.43 o                         
  10   1   6       2675.48       2530.23        26.62 o                         
  11   1   6        233.29        270.46         8.15 o                         
  12   1   6        927.96        957.44        19.71 o                         
  13   1   6        282.64        369.44        13.18 o                         
  14   1   6         44.56         54.82         6.60 o                         
  15   1   6         94.65        110.40         9.08 o                         
  16   1   6        177.90        218.07        12.60 o                         
  17   1   6        160.76        168.15        10.90 o                         
  18   1   6        979.62       1033.73        23.76 o                         
  19   1   6         52.48         49.44         7.80 o                         
  20   1   6        181.90        192.76        12.21 o                         
  21   1   6          0.82         16.78         6.30 o                         
  22   1   6         68.84         68.88         9.20 o                         
 -27   2   6        397.51        401.57        17.31 o                         
 -26   2   6         98.68         97.93         9.69 o                         
 -25   2   6         29.18         29.55         6.59 o                         
 -24   2   6        248.47        274.50        15.29 o                         
 -23   2   6        387.52        402.32        13.96 o                         
 -22   2   6       1393.01       1394.37        29.25 o                         
 -21   2   6         19.91         57.59         5.40 o                         
 -20   2   6          5.95          4.79         3.45 o                         
 -19   2   6          0.53         35.84         4.59 o                         
 -18   2   6       1578.28       1483.45        21.86 o                         
 -17   2   6          5.37          6.99         2.71 o                         
 -16   2   6        232.37        201.19         6.85 o                         
 -15   2   6         15.01         34.70         3.03 o                         
 -14   2   6       1217.50       1292.67        15.48 o                         
 -13   2   6       1952.55       1916.02        22.38 o                         
 -12   2   6         83.81        141.26         4.18 o                         
 -11   2   6         27.47        141.29         8.73 o                         
 -10   2   6       3534.40       3523.32        40.40 o                         
  -9   2   6         40.43         32.62         2.65 o                         
  -8   2   6       7948.33       7951.02       170.86 o                         
  -7   2   6       3075.15       3351.92        40.16 o                         
  -6   2   6         52.20        120.80         3.71 o                         
  -5   2   6       2382.39       2498.22        27.14 o                         
  -4   2   6       3154.79       3127.48        33.93 o                         
  -3   2   6        165.18        167.60         4.00 o                         
  -2   2   6        197.77        214.06         4.85 o                         
  -1   2   6        990.17       1204.75        14.79 o                         
   0   2   6       2999.07       2844.16        26.80 o                         
   1   2   6       2585.02       2546.73        24.67 o                         
   2   2   6       7055.53       7287.50       170.36 o                         
   3   2   6        461.69        796.82        10.19 o                         
   4   2   6         18.64         28.73         2.49 o                         
   5   2   6        465.37        622.59         9.45 o                         
   6   2   6       3213.98       3085.77        30.03 o                         
   7   2   6       1581.85       1380.19        16.24 o                         
   8   2   6       1829.93       1865.36        20.56 o                         
   9   2   6        499.76        555.87        10.08 o                         
  10   2   6         72.60         66.50         4.32 o                         
  11   2   6        192.74        180.29         6.89 o                         
  12   2   6         20.94         19.61         4.99 o                         
  13   2   6         67.89        116.17         8.45 o                         
  14   2   6        777.92        806.42        18.84 o                         
  15   2   6         21.05         12.22         7.74 o                         
  16   2   6       1211.99       1195.15        24.76 o                         
  17   2   6         73.03        148.84        10.81 o                         
  18   2   6        110.17        123.76         9.79 o                         
  19   2   6        386.09        441.20        16.54 o                         
  20   2   6         98.02         86.94        10.03 o                         
  21   2   6        340.42        316.35        15.73 o                         
  22   2   6        457.33        447.20        18.45 o                         
 -26   3   6        150.84        163.05        13.08 o                         
 -25   3   6          1.75         -2.13         4.88 o                         
 -24   3   6        175.61        168.68        11.77 o                         
 -23   3   6         43.33         66.96         7.01 o                         
 -22   3   6        220.52        211.79        11.85 o                         
 -21   3   6         15.14         18.26         4.16 o                         
 -20   3   6        519.17        521.43        10.21 o                         
 -19   3   6       1129.87       1085.09        16.77 o                         
 -18   3   6        767.69        784.13        12.29 o                         
 -17   3   6       3254.57       3151.21        34.85 o                         
 -16   3   6          1.30         43.03         3.26 o                         
 -15   3   6        256.56        241.91         6.01 o                         
 -14   3   6       1310.81       1296.17        16.33 o                         
 -13   3   6        361.34        319.05         6.15 o                         
 -12   3   6       1661.40       1560.39        18.54 o                         
 -11   3   6          0.09          0.91         1.69 o                         
 -10   3   6       1392.40       1279.70        15.68 o                         
  -9   3   6        477.77        524.31         8.13 o                         
  -8   3   6       2761.56       3045.98        32.53 o                         
  -7   3   6       4399.34       5110.13        60.63 o                         
  -6   3   6       5361.10       5156.29        71.06 o                         
  -5   3   6       6179.28       6719.98       127.22 o                         
  -4   3   6      22108.78      22743.55       407.55 o                         
  -3   3   6      26297.38      27010.02       559.93 o                         
  -2   3   6       7481.64       8612.10       283.34 o                         
  -1   3   6      10640.93      12187.97       226.99 o                         
   0   3   6       2842.10       3315.17        31.16 o                         
   1   3   6        797.67       1018.28        12.21 o                         
   2   3   6      12979.57      13437.20       244.39 o                         
   3   3   6       2847.94       3192.58        31.07 o                         
   4   3   6       1150.52        978.96        12.76 o                         
   5   3   6         88.11        113.25         4.57 o                         
   6   3   6         20.10         11.20         2.46 o                         
   7   3   6         40.06        103.73         4.72 o                         
   8   3   6          8.71         18.95         2.86 o                         
   9   3   6        722.70        708.80        11.79 o                         
  10   3   6        252.26        276.00         8.19 o                         
  11   3   6       1210.66       1121.38        18.85 o                         
  12   3   6       1731.00       1798.24        30.15 o                         
  13   3   6       2021.66       1955.73        32.61 o                         
  14   3   6          6.40         39.02         6.26 o                         
  15   3   6          0.48         23.77         6.01 o                         
  16   3   6         70.54         54.22         7.40 o                         
  17   3   6          0.13          8.88         5.49 o                         
  18   3   6        655.20        637.01        18.39 o                         
  19   3   6          0.41         10.15         5.84 o                         
  20   3   6          0.37          0.07         5.97 o                         
  21   3   6         10.78         26.70         9.96 o                         
 -26   4   6         15.02         14.41        10.18 o                         
 -25   4   6          0.73         -1.86         4.60 o                         
 -24   4   6         41.57         33.74         8.29 o                         
 -23   4   6         10.18          9.92         3.65 o                         
 -22   4   6        427.79        427.87        12.16 o                         
 -21   4   6        133.70        164.82         8.20 o                         
 -20   4   6         27.40         55.08         5.01 o                         
 -19   4   6         11.47         24.42         3.73 o                         
 -18   4   6        259.92        265.24         8.27 o                         
 -17   4   6          2.32          1.18         2.89 o                         
 -16   4   6        654.25        628.68        11.29 o                         
 -15   4   6          0.14         19.96         3.06 o                         
 -14   4   6        378.59        367.04         7.90 o                         
 -13   4   6        527.11        553.56         9.10 o                         
 -12   4   6        404.17        361.83         6.98 o                         
 -11   4   6        109.70        275.93         7.68 o                         
 -10   4   6        299.25        250.18         5.87 o                         
  -9   4   6          7.35        136.80         6.17 o                         
  -8   4   6       7980.77       7946.29       117.74 o                         
  -7   4   6       1746.53       1864.88        22.92 o                         
  -6   4   6       3019.36       3142.70        33.06 o                         
  -5   4   6          6.89        188.99        23.25 o                         
  -4   4   6       1102.29       1056.14        15.51 o                         
  -3   4   6         89.23        118.22         4.19 o                         
  -2   4   6       1294.59       1163.32        14.25 o                         
  -1   4   6          6.23         55.79         2.99 o                         
   0   4   6       6872.21       6856.23        86.09 o                         
   1   4   6        785.98        926.83        12.09 o                         
   2   4   6       3173.17       3097.62        30.70 o                         
   3   4   6       1255.51       1616.44        19.39 o                         
   4   4   6       3246.98       3317.05        31.88 o                         
   5   4   6        349.93        352.02         7.16 o                         
   6   4   6       3810.73       3657.34        38.02 o                         
   7   4   6          0.38         17.08         2.83 o                         
   8   4   6        978.95        956.84        14.59 o                         
   9   4   6        824.84        779.74        12.48 o                         
  10   4   6        403.24        339.35        10.02 o                         
  11   4   6          8.47         34.97         5.53 o                         
  12   4   6          1.62         -3.74         3.88 o                         
  13   4   6        556.88        523.27        15.50 o                         
  14   4   6        286.88        292.92        14.57 o                         
  15   4   6        438.47        419.26        16.03 o                         
  16   4   6        385.42        386.37        15.74 o                         
  17   4   6         24.86         29.44         6.52 o                         
  18   4   6         67.40         62.92         7.98 o                         
  19   4   6          2.47          3.40         5.56 o                         
  20   4   6         18.00          7.81         6.18 o                         
 -25   5   6          6.29          5.77         5.93 o                         
 -24   5   6        102.35        109.05         8.80 o                         
 -23   5   6         49.23         68.92         7.82 o                         
 -22   5   6          9.17          6.52         4.04 o                         
 -21   5   6          2.12          2.51         3.88 o                         
 -20   5   6         11.09         32.15         4.98 o                         
 -19   5   6       1045.76       1025.39        19.11 o                         
 -18   5   6        997.32        987.87        17.00 o                         
 -17   5   6         67.36        103.05         6.21 o                         
 -16   5   6        267.86        279.03         9.74 o                         
 -15   5   6        669.32        698.35        12.46 o                         
 -14   5   6        259.47        246.13         7.88 o                         
 -13   5   6        217.64        218.58         6.61 o                         
 -12   5   6        983.74       1016.89        13.87 o                         
 -11   5   6         97.99        129.13         5.38 o                         
 -10   5   6        622.00        557.20         9.95 o                         
  -9   5   6        463.17        564.32         9.51 o                         
  -8   5   6        849.55        906.55        14.78 o                         
  -7   5   6        816.29        851.77        14.06 o                         
  -6   5   6         85.53        102.10         4.96 o                         
  -5   5   6       4713.78       4747.43        49.97 o                         
  -4   5   6       1122.12       1048.83        14.53 o                         
  -3   5   6       1364.22       1472.26        19.19 o                         
  -2   5   6        185.03        194.25         5.58 o                         
  -1   5   6        509.31        506.53         9.19 o                         
   0   5   6        504.38        644.31        14.46 o                         
   1   5   6         59.07         34.44         2.96 o                         
   2   5   6        173.54        241.26         7.50 o                         
   3   5   6       1545.97       1606.27        20.39 o                         
   4   5   6       2520.57       2428.92        28.59 o                         
   5   5   6        235.06        294.57         9.72 o                         
   6   5   6         78.54        103.28         5.38 o                         
   7   5   6        307.01        394.14         8.86 o                         
   8   5   6          2.84          5.98         3.35 o                         
   9   5   6        193.43        199.18         8.50 o                         
  10   5   6       1717.03       1711.13        25.87 o                         
  11   5   6         74.69         78.20         7.32 o                         
  12   5   6       1131.40       1124.28        26.34 o                         
  13   5   6          5.98         58.51         7.39 o                         
  14   5   6        295.66        314.24        14.23 o                         
  15   5   6        373.58        393.35        16.01 o                         
  16   5   6        127.86        113.54        10.48 o                         
  17   5   6         40.13         13.92         6.00 o                         
  18   5   6         76.53         63.78         8.30 o                         
  19   5   6         32.05         32.46         7.18 o                         
  20   5   6         95.75         86.89        10.75 o                         
 -24   6   6          0.04         -0.41         6.32 o                         
 -23   6   6          3.97         -0.65         5.98 o                         
 -22   6   6        538.42        522.33        15.30 o                         
 -21   6   6        147.19        135.21         9.27 o                         
 -20   6   6        428.29        395.98        12.46 o                         
 -19   6   6          3.86         37.31         7.10 o                         
 -18   6   6        217.13        227.12        10.12 o                         
 -17   6   6          3.88         -3.43         4.89 o                         
 -16   6   6        198.84        195.29         8.36 o                         
 -15   6   6        796.40        765.85        14.21 o                         
 -14   6   6        474.73        455.96        10.55 o                         
 -13   6   6        231.96        235.07         8.12 o                         
 -12   6   6        228.03        238.18         7.73 o                         
 -11   6   6        404.53        376.17         9.14 o                         
 -10   6   6        898.67        962.07        16.43 o                         
  -9   6   6        598.31        613.78        10.84 o                         
  -8   6   6          1.19          0.39         2.55 o                         
  -7   6   6        281.16        297.55         8.75 o                         
  -6   6   6       2377.65       2340.83        30.48 o                         
  -5   6   6        980.21        947.72        16.52 o                         
  -4   6   6          0.37        135.14         9.72 o                         
  -3   6   6        204.81        178.02         6.83 o                         
  -2   6   6         28.70         44.04         4.40 o                         
  -1   6   6       3640.46       3542.03        37.01 o                         
   0   6   6       1262.18       1207.67        19.89 o                         
   1   6   6         48.18        120.51         5.15 o                         
   2   6   6        278.16        297.37         9.04 o                         
   3   6   6         21.72         19.21         3.17 o                         
   4   6   6        243.80        291.40         8.32 o                         
   5   6   6        407.42        463.04        11.27 o                         
   6   6   6        141.34        153.64         7.69 o                         
   7   6   6         11.38         16.21         3.85 o                         
   8   6   6       1277.48       1215.86        21.33 o                         
   9   6   6        509.95        530.28        13.57 o                         
  10   6   6         53.42         68.64         7.94 o                         
  11   6   6          4.76          7.07         4.69 o                         
  12   6   6         20.57         18.28         5.75 o                         
  13   6   6        605.74        613.59        17.38 o                         
  14   6   6        919.68        871.95        22.48 o                         
  15   6   6        145.66        151.44        10.63 o                         
  16   6   6        139.83        163.08        10.97 o                         
  17   6   6         36.19         52.08         7.60 o                         
  18   6   6          0.00          2.89         5.81 o                         
  19   6   6        176.49        170.98        21.52 o                         
 -22   7   6        172.67        174.82        14.94 o                         
 -21   7   6          2.93         -5.20         5.68 o                         
 -20   7   6        178.30        156.59        10.65 o                         
 -19   7   6          2.31         10.35         5.33 o                         
 -18   7   6       1114.71       1072.01        27.84 o                         
 -17   7   6          2.53          7.65         5.19 o                         
 -16   7   6        659.19        651.14        16.80 o                         
 -15   7   6          1.48         11.07         4.57 o                         
 -14   7   6          0.01         45.67         5.59 o                         
 -13   7   6        203.78        232.38        13.24 o                         
 -12   7   6        781.16        756.63        16.83 o                         
 -11   7   6         77.44         80.74         6.72 o                         
 -10   7   6       1776.56       1589.00        23.93 o                         
  -9   7   6        272.27        428.42        12.27 o                         
  -8   7   6        585.78        554.90        12.19 o                         
  -7   7   6        744.06        714.27        14.73 o                         
  -6   7   6         95.81         97.33         8.23 o                         
  -5   7   6         73.28        151.82         8.14 o                         
  -4   7   6         46.93         42.77         4.60 o                         
  -3   7   6        602.09        560.17        18.41 o                         
  -2   7   6         34.48         59.34         6.62 o                         
  -1   7   6         28.71         35.80         3.60 o                         
   0   7   6       2344.74       2289.68        29.39 o                         
   1   7   6        114.37        115.96         6.36 o                         
   2   7   6          0.82         28.30         4.29 o                         
   3   7   6         11.03         35.34         4.24 o                         
   4   7   6       3813.58       3657.18        47.07 o                         
   5   7   6        380.90        412.03        11.32 o                         
   6   7   6          0.03          4.99         3.59 o                         
   7   7   6         46.27         75.29         6.49 o                         
   8   7   6        195.37        184.15        10.41 o                         
   9   7   6       1149.86       1154.95        25.27 o                         
  10   7   6        320.76        299.36        13.36 o                         
  11   7   6         34.90         51.59         6.95 o                         
  12   7   6        103.69        124.74         9.58 o                         
  13   7   6          0.31         44.68         6.91 o                         
  14   7   6         10.17         10.97         5.56 o                         
  15   7   6        109.19        109.48        10.29 o                         
  16   7   6          5.48         13.71         6.26 o                         
  17   7   6        143.34        149.58        12.64 o                         
 -20   8   6         84.71         72.39        13.98 o                         
 -19   8   6        272.72        270.52        13.53 o                         
 -18   8   6         98.80         83.47        10.35 o                         
 -17   8   6         79.34         86.95        12.08 o                         
 -16   8   6         12.05         13.79         8.31 o                         
 -15   8   6        631.35        672.02        22.31 o                         
 -14   8   6        265.81        270.30        17.87 o                         
 -13   8   6         16.19         17.40         6.83 o                         
 -12   8   6          5.97          1.37         3.80 o                         
 -11   8   6        141.55        149.21         9.11 o                         
 -10   8   6         27.53         17.19         4.78 o                         
  -9   8   6          0.87         -3.46         4.30 o                         
  -8   8   6        338.24        377.68        12.03 o                         
  -7   8   6        137.26        134.27         8.44 o                         
  -6   8   6       1270.89       1191.91        23.85 o                         
  -5   8   6        213.99        221.24        12.17 o                         
  -4   8   6         44.74         42.83         6.69 o                         
  -3   8   6        257.11        313.69        14.41 o                         
  -2   8   6       1250.38       1180.18        23.47 o                         
  -1   8   6         20.30         25.79         5.08 o                         
   0   8   6         78.88         96.96         6.06 o                         
   1   8   6        285.79        325.47        11.99 o                         
   2   8   6        101.44         67.61         5.68 o                         
   3   8   6        447.96        510.75        13.19 o                         
   4   8   6        106.39         98.99         8.35 o                         
   5   8   6          4.25         -3.88         3.88 o                         
   6   8   6          0.09          2.81         4.38 o                         
   7   8   6          8.15         -0.27         4.40 o                         
   8   8   6        584.29        526.91        15.73 o                         
   9   8   6         55.21         57.67         8.35 o                         
  10   8   6        198.23        240.50        15.43 o                         
  11   8   6          1.98          1.29         5.69 o                         
  12   8   6         84.38        104.53        10.81 o                         
  13   8   6        357.23        393.68        22.98 o                         
  14   8   6        121.40        126.76        11.06 o                         
  15   8   6         22.07         43.39         8.83 o                         
 -18   9   6          4.85         18.71        11.12 o                         
 -17   9   6         73.71        102.89        11.05 o                         
 -16   9   6        173.04        164.27        13.20 o                         
 -15   9   6        240.73        253.86        15.86 o                         
 -14   9   6        102.25         88.05         9.87 o                         
 -13   9   6          9.43         36.67         7.30 o                         
 -12   9   6         35.87         55.25         8.11 o                         
 -11   9   6        689.14        719.07        23.14 o                         
 -10   9   6          1.23          2.82         5.19 o                         
  -9   9   6         91.28         77.98         8.56 o                         
  -8   9   6         42.75         34.24         6.49 o                         
  -7   9   6        330.81        252.69        14.28 o                         
  -6   9   6          1.44         -0.70         5.29 o                         
  -5   9   6        127.72        149.60        10.31 o                         
  -4   9   6        118.68        155.83        12.81 o                         
  -3   9   6        755.83        701.78        18.96 o                         
  -2   9   6        392.18        403.94        15.40 o                         
  -1   9   6        332.37        375.48        15.31 o                         
   0   9   6        489.09        515.03        17.40 o                         
   1   9   6         12.61         10.92         4.02 o                         
   2   9   6          0.21         11.04         4.21 o                         
   3   9   6         55.72         61.94         6.39 o                         
   4   9   6          0.20          1.98         4.14 o                         
   5   9   6        235.95        245.81        12.77 o                         
   6   9   6          1.23          8.49         5.99 o                         
   7   9   6        499.48        524.30        18.50 o                         
   8   9   6        312.71        326.99        15.71 o                         
   9   9   6         18.07         33.37         7.75 o                         
  10   9   6         91.30         81.66        10.29 o                         
  11   9   6          6.07         18.86         9.26 o                         
  12   9   6        929.86        932.24        24.04 o                         
  13   9   6        204.46        196.78        15.87 o                         
 -16  10   6         80.42         62.56        10.42 o                         
 -15  10   6        287.20        287.97        18.20 o                         
 -14  10   6         10.18         21.23         7.03 o                         
 -13  10   6        116.82        102.41        10.89 o                         
 -12  10   6        136.35        119.13        11.07 o                         
 -11  10   6          0.71          2.88         6.34 o                         
 -10  10   6          0.67         22.91         6.90 o                         
  -9  10   6          0.10          6.47         6.47 o                         
  -8  10   6          3.33         16.95         8.02 o                         
  -7  10   6        441.26        462.10        16.61 o                         
  -6  10   6        210.79        244.77        13.26 o                         
  -5  10   6         68.51         58.62         7.52 o                         
  -4  10   6        282.53        289.54        15.77 o                         
  -3  10   6         65.03         67.44         9.88 o                         
  -2  10   6          8.39          7.90         6.47 o                         
  -1  10   6         17.78         25.37         7.80 o                         
   0  10   6         42.53         30.38         8.02 o                         
   1  10   6         62.96         77.29         9.77 o                         
   2  10   6        107.48        111.78         8.36 o                         
   3  10   6          4.02          1.54         4.77 o                         
   4  10   6        121.51        112.36         9.63 o                         
   5  10   6        473.43        474.36        17.91 o                         
   6  10   6          3.39          4.69         6.47 o                         
   7  10   6         13.49         22.16         8.30 o                         
   8  10   6         73.15         85.12        10.19 o                         
   9  10   6        215.57        225.71        16.48 o                         
  10  10   6        152.62        154.03        18.14 o                         
  11  10   6        298.97        280.62        28.43 o                         
 -12  11   6        152.50        158.08        12.98 o                         
 -11  11   6         17.70          0.25         5.72 o                         
 -10  11   6        108.62        121.40        13.09 o                         
  -9  11   6        105.56        106.09        11.10 o                         
  -8  11   6         99.47         86.51        10.42 o                         
  -7  11   6        236.63        201.51        14.57 o                         
  -6  11   6          9.74         19.59         6.98 o                         
  -5  11   6        354.34        340.73        20.02 o                         
  -4  11   6        135.74        157.41        14.27 o                         
  -3  11   6        235.78        201.08        18.91 o                         
  -2  11   6          6.39         19.14        13.95 o                         
  -1  11   6          4.45         20.29         8.68 o                         
   0  11   6         57.81         67.72        11.06 o                         
   1  11   6         54.77         49.07        10.56 o                         
   2  11   6        105.56        110.80        15.53 o                         
   3  11   6         26.51         16.71         6.50 o                         
   4  11   6          2.80         11.26         5.74 o                         
   5  11   6        309.84        322.20        22.92 o                         
   6  11   6          4.53         -5.91         5.91 o                         
   7  11   6        395.89        393.70        24.05 o                         
 -27   1   7         70.23         63.40         9.53 o                         
 -26   1   7        888.81        931.98        23.67 o                         
 -25   1   7         11.47         16.82         6.94 o                         
 -24   1   7          0.31          2.98         4.41 o                         
 -23   1   7         24.95         22.54         5.25 o                         
 -22   1   7          0.16         -2.36         3.56 o                         
 -21   1   7        456.71        495.91        12.26 o                         
 -20   1   7         13.53         22.61         3.86 o                         
 -19   1   7        905.43        909.63        14.70 o                         
 -18   1   7        182.47        194.09         6.46 o                         
 -17   1   7       1086.68       1178.08        17.78 o                         
 -16   1   7          1.28         43.43         3.45 o                         
 -15   1   7          6.41         34.20         2.69 o                         
 -14   1   7          6.94         15.66         2.29 o                         
 -13   1   7        243.46        267.30         7.99 o                         
 -12   1   7         92.25        106.07         5.27 o                         
 -11   1   7         13.88         22.78         3.25 o                         
 -10   1   7        177.43        275.96         7.28 o                         
  -9   1   7          2.62          6.96         2.61 o                         
  -8   1   7        207.29        197.66         7.07 o                         
  -7   1   7       1150.48       1209.84        19.59 o                         
  -6   1   7       2342.50       2505.67        29.77 o                         
  -5   1   7       2493.15       2802.10        38.62 o                         
  -4   1   7        717.74        778.43        10.30 o                         
  -3   1   7        123.17        120.76         4.45 o                         
  -2   1   7        871.95        916.56        10.74 o                         
  -1   1   7       2705.54       2965.52        26.52 o                         
   0   1   7       4886.30       4905.62        58.11 o                         
   1   1   7       3242.05       3230.87        28.38 o                         
   2   1   7        211.01        200.29         4.39 o                         
   3   1   7        273.20        294.61         5.44 o                         
   4   1   7        882.84       1031.03        14.60 o                         
   5   1   7         90.78         95.52         4.66 o                         
   6   1   7        260.08        275.27         6.04 o                         
   7   1   7        881.96        848.99        11.43 o                         
   8   1   7        285.41        273.85         9.71 o                         
   9   1   7        800.86        804.45        12.23 o                         
  10   1   7       1153.09       1113.42        15.19 o                         
  11   1   7       2103.56       2219.53        30.96 o                         
  12   1   7        148.46        143.71         9.15 o                         
  13   1   7        145.88        167.54        10.09 o                         
  14   1   7        126.46        135.18         9.52 o                         
  15   1   7       1613.67       1638.23        30.22 o                         
  16   1   7         86.05         79.24         9.10 o                         
  17   1   7        161.11        174.46        12.48 o                         
  18   1   7         18.57         10.12         5.75 o                         
  19   1   7         18.75         25.21         6.88 o                         
  20   1   7        197.53        208.74        13.06 o                         
  21   1   7          8.02         -0.49         7.07 o                         
 -27   2   7        210.76        232.57        13.27 o                         
 -26   2   7          1.87          9.90         5.16 o                         
 -25   2   7          0.43          3.68         4.82 o                         
 -24   2   7          5.69          6.68         5.88 o                         
 -23   2   7        523.28        527.17        16.49 o                         
 -22   2   7         25.70         15.72         4.19 o                         
 -21   2   7         11.96         16.36         3.72 o                         
 -20   2   7        565.74        635.57        13.78 o                         
 -19   2   7        226.76        226.88         7.91 o                         
 -18   2   7       1492.93       1500.54        21.30 o                         
 -17   2   7       1378.19       1425.30        21.61 o                         
 -16   2   7        669.43        682.23        12.53 o                         
 -15   2   7        400.58        380.59         9.76 o                         
 -14   2   7        834.51        821.12        15.43 o                         
 -13   2   7        743.12        735.06        17.31 o                         
 -12   2   7         53.99         60.47         3.35 o                         
 -11   2   7       1635.46       1668.57        22.40 o                         
 -10   2   7        353.38        377.99        10.00 o                         
  -9   2   7        423.94        385.11         8.10 o                         
  -8   2   7         54.54         59.63         3.90 o                         
  -7   2   7       3778.02       4188.29        46.46 o                         
  -6   2   7       1077.48       1072.85        14.25 o                         
  -5   2   7        310.45        326.87         6.22 o                         
  -4   2   7        422.54        448.64         6.74 o                         
  -3   2   7        399.50        441.19         7.18 o                         
  -2   2   7        424.80        438.25         7.20 o                         
  -1   2   7        877.20        875.43        11.20 o                         
   0   2   7        791.23        788.55        10.26 o                         
   1   2   7       3738.11       4085.58        36.48 o                         
   2   2   7        198.25        194.05         5.06 o                         
   3   2   7          0.21         15.30         2.14 o                         
   4   2   7        368.89        354.59         6.67 o                         
   5   2   7        945.11       1024.06        13.61 o                         
   6   2   7        206.35        211.88         6.34 o                         
   7   2   7       1810.04       1798.97        20.17 o                         
   8   2   7       1051.05       1005.68        13.90 o                         
   9   2   7         22.29         48.52         3.81 o                         
  10   2   7        267.82        296.23         9.48 o                         
  11   2   7       3365.92       3323.25        47.12 o                         
  12   2   7       1848.16       1878.03        31.45 o                         
  13   2   7        115.85        105.41         9.11 o                         
  14   2   7       1282.33       1270.87        28.45 o                         
  15   2   7         25.10          9.12         5.55 o                         
  16   2   7         83.07         81.93         8.50 o                         
  17   2   7        136.22        147.00        10.78 o                         
  18   2   7        185.65        184.20        12.10 o                         
  19   2   7         12.30         -3.54         7.17 o                         
  20   2   7          8.92         18.62         6.18 o                         
  21   2   7        272.35        296.60        16.80 o                         
 -26   3   7        251.44        252.15        19.30 o                         
 -25   3   7         14.50         18.39         5.72 o                         
 -24   3   7          8.30          9.02         4.64 o                         
 -23   3   7        471.30        482.34        16.93 o                         
 -22   3   7         61.06         68.06         5.56 o                         
 -21   3   7        272.19        294.51        13.54 o                         
 -20   3   7        291.33        302.39         9.29 o                         
 -19   3   7         49.99         57.20         4.43 o                         
 -18   3   7         14.73         12.89         2.91 o                         
 -17   3   7        136.38        147.27         7.64 o                         
 -16   3   7       2511.52       2522.76        31.84 o                         
 -15   3   7        368.98        326.86         7.82 o                         
 -14   3   7        194.48        191.54         6.15 o                         
 -13   3   7          6.07          9.92         2.25 o                         
 -12   3   7        346.81        367.20         8.73 o                         
 -11   3   7        950.57       1031.14        15.66 o                         
 -10   3   7        143.25        158.25         6.02 o                         
  -9   3   7         57.44         53.77         2.71 o                         
  -8   3   7         10.65         29.06         2.35 o                         
  -7   3   7        803.50        883.92        13.20 o                         
  -6   3   7        211.64        244.52         6.12 o                         
  -5   3   7       1162.93       1214.48        14.96 o                         
  -4   3   7        334.18        332.13         6.61 o                         
  -3   3   7        781.73        826.06        11.21 o                         
  -2   3   7        603.94        585.27         9.17 o                         
  -1   3   7       1057.89       1134.62        13.93 o                         
   0   3   7       1195.84       1188.75        14.70 o                         
   1   3   7       3292.53       3375.84        33.75 o                         
   2   3   7         66.05         96.64         4.60 o                         
   3   3   7        144.35        124.94         4.70 o                         
   4   3   7         66.48         95.21         4.25 o                         
   5   3   7       1611.44       1708.61        19.83 o                         
   6   3   7        200.94        230.99         6.76 o                         
   7   3   7          0.20          7.21         2.73 o                         
   8   3   7        313.84        325.05         8.26 o                         
   9   3   7        175.98        163.56         6.49 o                         
  10   3   7        463.24        582.02        13.20 o                         
  11   3   7          0.14          3.43         4.46 o                         
  12   3   7         48.14         51.26         6.35 o                         
  13   3   7        214.24        205.06        11.42 o                         
  14   3   7        166.42        181.54        13.02 o                         
  15   3   7        201.97        208.12        12.13 o                         
  16   3   7         23.67         26.85         6.35 o                         
  17   3   7         68.90        101.65        10.01 o                         
  18   3   7         12.66         13.35         6.77 o                         
  19   3   7        148.63        166.22        11.55 o                         
  20   3   7          8.04          7.07         6.82 o                         
 -26   4   7         38.59         44.17         9.12 o                         
 -25   4   7         88.34         98.86         8.69 o                         
 -24   4   7         26.10         18.68         5.13 o                         
 -23   4   7        141.04        142.67         8.82 o                         
 -22   4   7        109.47        120.61         6.80 o                         
 -21   4   7         89.44         91.48         6.33 o                         
 -20   4   7         33.70         60.10         5.72 o                         
 -19   4   7        597.85        581.45        11.87 o                         
 -18   4   7         71.03         60.93         4.06 o                         
 -17   4   7          0.22          0.40         2.19 o                         
 -16   4   7         16.07         54.02         3.49 o                         
 -15   4   7        928.70       1001.02        14.27 o                         
 -14   4   7          5.41         12.48         2.09 o                         
 -13   4   7        266.26        283.48         6.12 o                         
 -12   4   7        363.66        344.44         9.39 o                         
 -11   4   7       1407.59       1383.39        18.38 o                         
 -10   4   7         17.57         26.93         2.61 o                         
  -9   4   7         11.38         24.92         2.44 o                         
  -8   4   7        309.16        274.10         5.72 o                         
  -7   4   7       1185.45       1166.57        14.23 o                         
  -6   4   7        357.81        338.39         5.90 o                         
  -5   4   7        347.56        332.58         6.07 o                         
  -4   4   7        124.97        118.56         4.10 o                         
  -3   4   7        749.02        734.95        10.84 o                         
  -2   4   7          0.03          3.50         1.73 o                         
  -1   4   7       1767.01       1744.28        18.79 o                         
   0   4   7         53.67         66.82         2.76 o                         
   1   4   7        158.33        184.21         6.52 o                         
   2   4   7        223.78        217.31         6.76 o                         
   3   4   7         47.97         53.77         3.82 o                         
   4   4   7          2.09         -0.20         1.96 o                         
   5   4   7       1158.05       1158.17        15.42 o                         
   6   4   7         37.49         40.15         3.61 o                         
   7   4   7        394.97        413.51         8.86 o                         
   8   4   7        109.92        119.15         5.97 o                         
   9   4   7        435.04        481.44        11.29 o                         
  10   4   7        825.98        813.46        17.28 o                         
  11   4   7        117.22        111.04         8.48 o                         
  12   4   7          0.51         -3.82         3.82 o                         
  13   4   7        702.74        718.47        19.29 o                         
  14   4   7        543.53        548.98        16.52 o                         
  15   4   7          5.70          9.77         5.39 o                         
  16   4   7          0.10          6.01         5.64 o                         
  17   4   7        185.31        177.99        13.02 o                         
  18   4   7          0.42         -4.29         5.04 o                         
  19   4   7        296.20        282.38        15.08 o                         
  20   4   7          4.57          4.80         5.84 o                         
 -25   5   7         21.43         22.97         7.60 o                         
 -24   5   7         46.34         31.16         8.94 o                         
 -23   5   7          0.12         -3.32         3.32 o                         
 -22   5   7          8.06         -0.41         5.17 o                         
 -21   5   7        216.11        208.08         9.03 o                         
 -20   5   7          7.14         20.10         4.06 o                         
 -19   5   7          1.26          6.16         3.56 o                         
 -18   5   7         32.06         36.38         5.36 o                         
 -17   5   7        106.32        121.45         5.91 o                         
 -16   5   7          0.12         -2.36         2.36 o                         
 -15   5   7          2.26          4.99         2.56 o                         
 -14   5   7        534.62        482.75         8.96 o                         
 -13   5   7         76.31         77.68         4.41 o                         
 -12   5   7         56.46         53.34         3.69 o                         
 -11   5   7       2373.54       2485.21        27.90 o                         
 -10   5   7         39.55         60.24         3.59 o                         
  -9   5   7        198.00        222.40         6.30 o                         
  -8   5   7       1314.59       1302.44        18.88 o                         
  -7   5   7       6450.01       6805.53        72.02 o                         
  -6   5   7          1.46         18.02         2.66 o                         
  -5   5   7       1361.74       1230.00        16.27 o                         
  -4   5   7       1860.50       1810.03        22.45 o                         
  -3   5   7        120.11        127.65         4.63 o                         
  -2   5   7         32.09        107.97         4.80 o                         
  -1   5   7       1590.25       1474.63        17.15 o                         
   0   5   7        521.76        525.96         8.72 o                         
   1   5   7       3409.61       3660.02        38.69 o                         
   2   5   7          3.87         45.08         4.06 o                         
   3   5   7         11.60         28.23         3.96 o                         
   4   5   7        974.59       1000.07        13.41 o                         
   5   5   7       1217.38       1293.20        17.61 o                         
   6   5   7        140.60        139.68         6.32 o                         
   7   5   7          0.67          2.71         3.05 o                         
   8   5   7          0.50         16.61         3.95 o                         
   9   5   7        100.71        105.12         7.35 o                         
  10   5   7          2.56          5.79         4.43 o                         
  11   5   7        146.89        154.09        11.87 o                         
  12   5   7        134.37        166.69        10.42 o                         
  13   5   7          9.49          7.05         5.47 o                         
  14   5   7        340.55        388.84        15.53 o                         
  15   5   7         71.05         83.11         8.52 o                         
  16   5   7          8.62          5.85         6.05 o                         
  17   5   7          0.09         -4.84         4.84 o                         
  18   5   7          7.18          5.92         5.89 o                         
  19   5   7         14.97         34.23         7.44 o                         
 -24   6   7         45.97         52.50         8.90 o                         
 -23   6   7         31.64         40.22         7.54 o                         
 -22   6   7         46.28         47.11         8.23 o                         
 -21   6   7        195.43        198.64        12.08 o                         
 -20   6   7        131.76        142.53         8.34 o                         
 -19   6   7         23.40         42.06         5.42 o                         
 -18   6   7          8.41         23.14         3.73 o                         
 -17   6   7        588.89        638.01        15.66 o                         
 -16   6   7       1388.17       1339.11        20.13 o                         
 -15   6   7          0.40         -2.62         2.62 o                         
 -14   6   7         34.28         61.01         4.36 o                         
 -13   6   7        122.78        129.12         5.94 o                         
 -12   6   7        114.27        110.36         5.67 o                         
 -11   6   7       1480.31       1495.92        23.64 o                         
 -10   6   7        118.81        153.00         6.86 o                         
  -9   6   7       1958.24       2124.26        28.06 o                         
  -8   6   7       3567.60       3585.39        40.80 o                         
  -7   6   7        641.43        567.22        11.81 o                         
  -6   6   7         65.48         93.69         5.95 o                         
  -5   6   7        286.00        308.50         8.50 o                         
  -4   6   7          0.09         15.99         2.95 o                         
  -3   6   7       3065.46       3191.33        37.45 o                         
  -2   6   7        432.99        400.94         9.54 o                         
  -1   6   7        999.79       1003.12        13.50 o                         
   0   6   7        337.50        339.16         8.02 o                         
   1   6   7          1.21         26.94         3.15 o                         
   2   6   7       1100.10       1171.44        16.50 o                         
   3   6   7       5081.41       5209.92        59.86 o                         
   4   6   7       1581.49       1536.74        21.88 o                         
   5   6   7       1233.74       1152.58        21.65 o                         
   6   6   7        222.41        198.36         9.13 o                         
   7   6   7          3.31          2.20         4.01 o                         
   8   6   7       1225.70       1230.90        27.26 o                         
   9   6   7          4.46          0.08         4.27 o                         
  10   6   7        209.57        241.21        12.06 o                         
  11   6   7       1377.92       1492.39        28.27 o                         
  12   6   7        330.09        324.21        14.00 o                         
  13   6   7        297.45        307.96        14.07 o                         
  14   6   7         40.89         48.40         8.49 o                         
  15   6   7          0.36          2.79         5.05 o                         
  16   6   7         63.75         53.80         7.80 o                         
  17   6   7         75.34         75.00         8.72 o                         
  18   6   7        208.35        194.37        13.77 o                         
 -22   7   7          0.19          1.82         6.14 o                         
 -21   7   7        694.64        714.47        23.87 o                         
 -20   7   7        102.79        108.36         8.81 o                         
 -19   7   7        276.91        304.99        17.24 o                         
 -18   7   7         39.35         56.38         6.28 o                         
 -17   7   7        428.61        422.91        12.75 o                         
 -16   7   7         14.09         16.47         4.61 o                         
 -15   7   7          0.32          6.35         3.48 o                         
 -14   7   7         11.61         14.86         5.30 o                         
 -13   7   7       1479.27       1453.63        27.68 o                         
 -12   7   7        662.38        609.98        16.87 o                         
 -11   7   7        819.50        762.46        14.86 o                         
 -10   7   7         10.87         21.44         3.79 o                         
  -9   7   7        125.39        123.60         7.01 o                         
  -8   7   7        199.32        211.70         9.75 o                         
  -7   7   7       6173.25       6275.08        77.99 o                         
  -6   7   7        104.96        126.85         7.33 o                         
  -5   7   7        112.60        152.91         8.19 o                         
  -4   7   7         73.79         79.68         5.88 o                         
  -3   7   7        283.48        310.71        13.16 o                         
  -2   7   7         63.76         41.48         5.36 o                         
  -1   7   7          0.30          4.58         2.90 o                         
   0   7   7        886.47        896.08        16.67 o                         
   1   7   7       4162.15       4323.23        48.47 o                         
   2   7   7        409.63        383.60         9.89 o                         
   3   7   7       1051.67        874.85        15.52 o                         
   4   7   7        361.13        406.35        11.09 o                         
   5   7   7        578.71        569.54        13.19 o                         
   6   7   7        455.16        420.03        12.52 o                         
   7   7   7       2440.67       2327.05        37.63 o                         
   8   7   7          0.03         11.87         4.11 o                         
   9   7   7        191.84        201.50        11.08 o                         
  10   7   7        258.03        238.49        12.55 o                         
  11   7   7        935.25        967.40        25.19 o                         
  12   7   7         86.89         73.48         9.00 o                         
  13   7   7        114.49        142.52        10.59 o                         
  14   7   7        104.29         83.03         9.55 o                         
  15   7   7       1925.15       1924.33        35.21 o                         
  16   7   7          0.08          2.77         6.08 o                         
 -20   8   7        404.67        434.68        18.93 o                         
 -19   8   7       1023.36       1059.46        26.52 o                         
 -18   8   7         19.24         18.82         6.72 o                         
 -17   8   7       1527.88       1526.85        39.12 o                         
 -16   8   7         91.80        130.71        18.42 o                         
 -15   8   7        163.54        172.27        18.06 o                         
 -14   8   7          0.10         -4.67         4.67 o                         
 -13   8   7        297.44        326.56        12.21 o                         
 -12   8   7          8.58         11.38         4.61 o                         
 -11   8   7        510.91        539.97        14.47 o                         
 -10   8   7         61.22         89.99         7.16 o                         
  -9   8   7        598.12        575.81        15.02 o                         
  -8   8   7        158.64        191.96         9.90 o                         
  -7   8   7        224.09        236.85        11.38 o                         
  -6   8   7        311.63        348.57        13.30 o                         
  -5   8   7         19.40         45.09         8.32 o                         
  -4   8   7        104.21        108.56         8.40 o                         
  -3   8   7       1173.68       1181.75        21.75 o                         
  -2   8   7         41.21         39.04         5.41 o                         
  -1   8   7       1006.97        937.59        19.22 o                         
   0   8   7        891.49        865.58        16.25 o                         
   1   8   7         12.40         12.00         3.76 o                         
   2   8   7        188.28        176.13         9.67 o                         
   3   8   7        156.15        171.65        10.07 o                         
   4   8   7        393.41        361.37        13.41 o                         
   5   8   7       1358.33       1415.75        26.17 o                         
   6   8   7         46.88         36.75         6.31 o                         
   7   8   7        743.82        703.74        18.81 o                         
   8   8   7         43.67         50.28         7.49 o                         
   9   8   7        333.87        355.15        16.87 o                         
  10   8   7         14.45         14.97         5.36 o                         
  11   8   7        768.76        760.40        21.10 o                         
  12   8   7         53.66         84.70         8.97 o                         
  13   8   7        583.92        614.81        19.29 o                         
  14   8   7          4.06         27.54        12.93 o                         
  15   8   7         17.61         11.32         6.79 o                         
 -18   9   7         45.30         57.48        10.61 o                         
 -17   9   7          6.55         -0.67        11.28 o                         
 -16   9   7        464.20        529.84        20.36 o                         
 -15   9   7       1379.50       1407.19        33.37 o                         
 -14   9   7          5.46          7.16         5.89 o                         
 -13   9   7       1382.63       1436.88        31.53 o                         
 -12   9   7        155.08        152.83        11.53 o                         
 -11   9   7        203.46        219.40        12.16 o                         
 -10   9   7         68.17         75.00         8.24 o                         
  -9   9   7       1723.78       1806.24        33.21 o                         
  -8   9   7         62.29         72.62         7.55 o                         
  -7   9   7        227.89        242.88        12.35 o                         
  -6   9   7          1.88          3.78         4.79 o                         
  -5   9   7        232.01        216.58        12.54 o                         
  -4   9   7        846.23        848.01        27.64 o                         
  -3   9   7         15.29         17.78         6.21 o                         
  -2   9   7        321.40        349.44        16.80 o                         
  -1   9   7         72.94         61.44         8.64 o                         
   0   9   7          0.01         -4.25         4.25 o                         
   1   9   7        206.82        228.10        12.24 o                         
   2   9   7         26.45         30.54         5.17 o                         
   3   9   7        835.25        878.52        21.08 o                         
   4   9   7        153.64        165.64        10.54 o                         
   5   9   7        134.80        147.93        10.78 o                         
   6   9   7          8.87         18.98         6.87 o                         
   7   9   7         92.12        135.40        10.65 o                         
   8   9   7         15.22         14.02         6.19 o                         
   9   9   7        840.26        878.30        25.59 o                         
  10   9   7         22.98         33.42         6.91 o                         
  11   9   7         18.45          6.65         6.04 o                         
  12   9   7         11.03          4.37         9.68 o                         
 -15  10   7         29.76         34.80         9.72 o                         
 -14  10   7          1.55          9.69         6.05 o                         
 -13  10   7        323.62        299.35        16.42 o                         
 -12  10   7        265.22        260.51        15.35 o                         
 -11  10   7        172.62        178.65        12.74 o                         
 -10  10   7         14.48         25.91         6.66 o                         
  -9  10   7        385.14        416.62        15.79 o                         
  -8  10   7         16.30         10.65         5.79 o                         
  -7  10   7        362.41        368.12        15.28 o                         
  -6  10   7          2.26          8.35         5.17 o                         
  -5  10   7        468.27        494.41        21.12 o                         
  -4  10   7         12.33         11.31         6.70 o                         
  -3  10   7        579.96        627.19        20.31 o                         
  -2  10   7         35.57         37.78         7.73 o                         
  -1  10   7       1267.82       1258.31        30.42 o                         
   0  10   7         20.71         28.83         7.30 o                         
   1  10   7        198.51        204.92        14.07 o                         
   2  10   7        113.25        109.31         8.15 o                         
   3  10   7        750.37        815.30        22.72 o                         
   4  10   7        450.17        463.64        18.17 o                         
   5  10   7         54.92         61.99         8.04 o                         
   6  10   7         13.25         14.51         6.29 o                         
   7  10   7          3.58          8.30         6.65 o                         
   8  10   7        193.40        192.31        15.85 o                         
   9  10   7          0.91         -4.85         7.61 o                         
  10  10   7          0.47         -3.70        10.10 o                         
 -11  11   7        195.74        170.60        14.30 o                         
 -10  11   7        114.47        113.47        11.01 o                         
  -9  11   7         82.23        116.08        17.84 o                         
  -8  11   7        418.29        395.49        23.53 o                         
  -7  11   7        945.78        932.12        25.49 o                         
  -6  11   7        348.41        304.50        19.13 o                         
  -5  11   7        273.92        267.14        18.29 o                         
  -4  11   7        115.89         95.66        11.42 o                         
  -3  11   7          3.92         -0.60         5.61 o                         
  -2  11   7        113.75        116.15        13.68 o                         
  -1  11   7        142.50        160.45        15.42 o                         
   0  11   7          4.07         23.86         8.91 o                         
   1  11   7        681.97        720.33        52.87 o                         
   2  11   7          1.69         21.37         9.85 o                         
   3  11   7        766.76        762.20        29.44 o                         
   4  11   7         15.71         40.31         7.89 o                         
   5  11   7         23.50         26.91        10.23 o                         
 -27   0   8        297.81        303.52        19.82 o                         
 -26   0   8        228.42        239.39        17.34 o                         
 -25   0   8         47.40         23.42        25.56 o                         
 -24   0   8       1129.84       1020.36        28.82 o                         
 -23   0   8         19.97         39.04        16.99 o                         
 -22   0   8       2801.52       2771.78        55.62 o                         
 -21   0   8        195.79        219.03        10.87 o                         
 -20   0   8       8760.39       8978.52       132.61 o                         
 -18   0   8       5524.48       5537.96        84.18 o                         
 -17   0   8         85.92         92.50         7.40 o                         
 -16   0   8          1.80          9.80         4.36 o                         
 -15   0   8       3674.47       3723.28        57.23 o                         
 -14   0   8         98.24        108.04         4.99 o                         
 -13   0   8         27.97         29.64         2.83 o                         
 -12   0   8       6635.70       6625.00       105.91 o                         
 -11   0   8       1195.71       1187.16        23.76 o                         
 -10   0   8        371.76        351.18         8.12 o                         
  -9   0   8       2475.70       2580.66        42.44 o                         
  -8   0   8      12254.80      12351.41       311.66 o                         
  -7   0   8       1731.46       1794.88        45.18 o                         
  -6   0   8      10534.05      10277.91       276.03 o                         
  -5   0   8      19221.89      19351.87       482.91 o                         
  -4   0   8       5956.37       5912.49       191.93 o                         
  -3   0   8       2397.14       2413.13        32.35 o                         
  -2   0   8       8757.33       8515.21       182.23 o                         
  -1   0   8       5402.80       5495.39       104.76 o                         
   0   0   8       1353.33       1169.49        17.76 o                         
   1   0   8       4122.47       4358.19        56.59 o                         
   2   0   8       5345.31       5318.50        63.68 o                         
   3   0   8          1.86         12.45         2.76 o                         
   4   0   8       4636.66       4635.16        57.26 o                         
   5   0   8       3444.65       3551.10        46.39 o                         
   6   0   8        724.70        655.40        13.77 o                         
   7   0   8        703.06        605.46        15.74 o                         
   8   0   8        164.32        235.75         9.94 o                         
   9   0   8       2428.64       2454.67        36.07 o                         
  10   0   8          3.44          5.06         4.41 o                         
  11   0   8       1043.80       1092.65        27.18 o                         
  12   0   8      11163.38      11348.49       191.76 o                         
  13   0   8       1005.70       1188.58        34.16 o                         
  14   0   8        809.00        809.09        28.27 o                         
  15   0   8        238.04        263.62        21.94 o                         
  16   0   8       6258.07       6423.44       120.31 o                         
  17   0   8        420.67        451.75        24.79 o                         
  18   0   8         20.98          7.48         9.29 o                         
  19   0   8        184.93        175.71        17.57 o                         
  20   0   8        989.42       1007.17        42.05 o                         
 -27   1   8        262.38        287.47        14.34 o                         
 -26   1   8        389.14        371.41        18.20 o                         
 -25   1   8         80.32         90.92         8.44 o                         
 -24   1   8        416.24        456.10        14.30 o                         
 -23   1   8        566.44        596.40        14.34 o                         
 -22   1   8          5.72          3.26         3.27 o                         
 -21   1   8          1.65          4.54         3.53 o                         
 -20   1   8        584.76        540.60        10.67 o                         
 -19   1   8        720.09        702.08        12.03 o                         
 -18   1   8       1549.59       1545.96        23.95 o                         
 -17   1   8        570.03        555.99        10.92 o                         
 -16   1   8       3077.99       3027.75        37.67 o                         
 -15   1   8         28.98         45.87         3.86 o                         
 -14   1   8         82.60         79.01         3.75 o                         
 -13   1   8         59.55         62.49         4.36 o                         
 -12   1   8         38.99         58.92         4.42 o                         
 -11   1   8       4300.60       4288.09        54.84 o                         
 -10   1   8       5559.03       5391.46        88.49 o                         
  -9   1   8       3052.74       2898.78        49.89 o                         
  -8   1   8       1592.57       1467.39        23.51 o                         
  -7   1   8        537.13        579.09         8.75 o                         
  -6   1   8        398.97        386.64         7.00 o                         
  -5   1   8        201.17        253.65         7.09 o                         
  -4   1   8       1627.52       1570.92        18.39 o                         
  -3   1   8       3070.91       2974.58        31.18 o                         
  -2   1   8       4936.02       4726.90        52.56 o                         
  -1   1   8        259.13        225.38         4.78 o                         
   0   1   8       4736.40       4605.59        45.15 o                         
   1   1   8       1654.34       1593.09        16.16 o                         
   2   1   8         52.90         82.64         4.63 o                         
   3   1   8        125.86        198.97         8.73 o                         
   4   1   8       7503.94       7439.19        68.92 o                         
   5   1   8       2823.41       2722.50        27.05 o                         
   6   1   8        256.77        237.97         6.65 o                         
   7   1   8        478.58        427.32         8.32 o                         
   8   1   8        972.64        927.61        13.21 o                         
   9   1   8        886.34        925.18        13.55 o                         
  10   1   8        313.41        324.48        11.60 o                         
  11   1   8        169.39        199.90        10.02 o                         
  12   1   8       2058.79       2016.77        33.65 o                         
  13   1   8        899.63        873.37        20.31 o                         
  14   1   8         24.70          5.36         5.05 o                         
  15   1   8        177.13        199.53        11.98 o                         
  16   1   8        114.98        137.61        10.56 o                         
  17   1   8          5.19         13.08         5.81 o                         
  18   1   8         15.22         14.25         6.33 o                         
  19   1   8        316.53        318.01        15.91 o                         
  20   1   8        518.12        516.13        26.54 o                         
 -27   2   8        316.20        278.02        18.09 o                         
 -26   2   8         82.22         89.36         8.10 o                         
 -25   2   8        210.65        210.12        10.27 o                         
 -24   2   8        701.99        709.83        15.89 o                         
 -23   2   8        213.36        218.12         8.84 o                         
 -22   2   8        231.03        257.21         9.99 o                         
 -21   2   8          3.24          2.61         3.33 o                         
 -20   2   8        327.00        339.64        10.27 o                         
 -19   2   8        216.64        214.80        10.00 o                         
 -18   2   8       2516.38       2521.17        37.51 o                         
 -17   2   8        371.57        406.71        10.69 o                         
 -16   2   8          1.83         19.79         3.37 o                         
 -15   2   8        139.88        203.14        13.51 o                         
 -14   2   8       4359.40       4340.99        62.32 o                         
 -13   2   8       1902.85       1877.54        39.60 o                         
 -12   2   8        469.54        394.43         9.85 o                         
 -11   2   8          2.29          0.43         2.17 o                         
 -10   2   8        373.28        346.84         7.40 o                         
  -9   2   8        112.43        116.40         4.31 o                         
  -8   2   8        105.02        229.97         5.15 o                         
  -7   2   8          2.40         14.32         8.44 o                         
  -6   2   8       3783.54       3683.47        44.26 o                         
  -5   2   8       1026.76        924.50        12.53 o                         
  -4   2   8       6681.63       6907.15       128.36 o                         
  -3   2   8       1145.13       1172.36        14.32 o                         
  -2   2   8        333.46        360.24         9.17 o                         
  -1   2   8        217.31        210.02         6.94 o                         
   0   2   8       4058.00       4359.04        41.61 o                         
   1   2   8       1887.55       1766.40        19.73 o                         
   2   2   8       1137.68        891.77        11.89 o                         
   3   2   8         54.61         43.00         3.03 o                         
   4   2   8         66.93         52.20         3.44 o                         
   5   2   8        270.67        281.49         6.85 o                         
   6   2   8        484.10        532.26         9.92 o                         
   7   2   8       1746.23       1663.24        20.28 o                         
   8   2   8       4800.84       4787.53        47.35 o                         
   9   2   8       1585.31       1520.25        20.61 o                         
  10   2   8       2220.68       2223.12        31.34 o                         
  11   2   8        116.80        126.21         8.80 o                         
  12   2   8        702.24        716.02        17.78 o                         
  13   2   8        522.88        500.44        17.92 o                         
  14   2   8        214.34        206.69        12.73 o                         
  15   2   8          1.45          9.48         5.49 o                         
  16   2   8        799.14        801.06        22.27 o                         
  17   2   8         49.51         46.24         8.06 o                         
  18   2   8         38.55         53.47         8.37 o                         
  19   2   8        131.98        132.87        10.86 o                         
  20   2   8          0.02          5.12         8.36 o                         
 -26   3   8         13.34          0.45         7.34 o                         
 -25   3   8         70.30         82.91         8.76 o                         
 -24   3   8        146.53        152.34        12.00 o                         
 -23   3   8        359.04        325.52        14.19 o                         
 -22   3   8        407.09        413.30        15.72 o                         
 -21   3   8          7.77         13.95         9.19 o                         
 -20   3   8         82.80         76.77         7.80 o                         
 -19   3   8         56.96         69.70         6.93 o                         
 -18   3   8        187.28        182.10        13.85 o                         
 -17   3   8         49.68         53.11         5.60 o                         
 -16   3   8        518.17        508.84        12.25 o                         
 -15   3   8       1600.03       1492.09        20.40 o                         
 -14   3   8       3620.36       3531.39        41.48 o                         
 -13   3   8        494.40        543.66        10.60 o                         
 -12   3   8        109.82        145.83         7.22 o                         
 -11   3   8          0.41         16.73         2.71 o                         
 -10   3   8       2565.58       2461.88        30.72 o                         
  -9   3   8        560.39        479.67        11.07 o                         
  -8   3   8       1980.66       1850.47        24.87 o                         
  -7   3   8        842.12        849.25        12.89 o                         
  -6   3   8         20.10         23.03         2.36 o                         
  -5   3   8         11.38         16.48         2.04 o                         
  -4   3   8        420.18        358.44         7.20 o                         
  -3   3   8        234.46        225.78         5.66 o                         
  -2   3   8       1642.19       1468.88        18.61 o                         
  -1   3   8          9.27          3.44         1.89 o                         
   0   3   8        589.08        523.68         9.15 o                         
   1   3   8         66.46         94.79         4.73 o                         
   2   3   8         70.14         62.75         3.64 o                         
   3   3   8        487.95        461.87         8.00 o                         
   4   3   8       1583.51       1580.64        18.15 o                         
   5   3   8         60.39         60.83         3.97 o                         
   6   3   8       1373.79       1257.17        16.96 o                         
   7   3   8         51.80         63.84         6.55 o                         
   8   3   8        543.54        546.82        11.75 o                         
   9   3   8        596.35        568.05        13.09 o                         
  10   3   8         94.92         95.65         7.78 o                         
  11   3   8         67.17         70.46         8.73 o                         
  12   3   8        936.42        903.79        20.52 o                         
  13   3   8          0.63         -5.64         5.64 o                         
  14   3   8        398.63        393.31        16.12 o                         
  15   3   8        577.47        571.12        18.97 o                         
  16   3   8          7.22         13.51         6.46 o                         
  17   3   8         54.66         35.87         7.38 o                         
  18   3   8        150.66        153.37        11.59 o                         
  19   3   8        187.44        187.27        12.48 o                         
  20   3   8        173.06        160.02        19.16 o                         
 -26   4   8          8.40          3.32         6.37 o                         
 -25   4   8         21.66         16.88         7.11 o                         
 -24   4   8         13.81          9.29         5.83 o                         
 -23   4   8          8.80          5.80         5.25 o                         
 -22   4   8         50.23         46.28         7.72 o                         
 -21   4   8          1.15          0.98         6.43 o                         
 -20   4   8        301.25        309.21         8.56 o                         
 -19   4   8        587.87        567.76        12.95 o                         
 -18   4   8          4.44          5.10         3.52 o                         
 -17   4   8        291.81        304.10         9.62 o                         
 -16   4   8          0.01          5.53         2.90 o                         
 -15   4   8        308.15        298.38         8.56 o                         
 -14   4   8        317.33        317.49         8.73 o                         
 -13   4   8        178.90        166.97         7.42 o                         
 -12   4   8        292.19        279.80        11.46 o                         
 -11   4   8        290.16        269.00         5.88 o                         
 -10   4   8        143.05        133.26         5.07 o                         
  -9   4   8         46.76         60.17         3.71 o                         
  -8   4   8        327.41        318.26         6.18 o                         
  -7   4   8          4.27         15.67         2.46 o                         
  -6   4   8        627.84        519.28        12.69 o                         
  -5   4   8        167.39        184.04         5.11 o                         
  -4   4   8        121.65        108.33         4.98 o                         
  -3   4   8        238.86        258.44         6.36 o                         
  -2   4   8        867.32        846.89        12.58 o                         
  -1   4   8        329.05        329.09         6.99 o                         
   0   4   8        992.32        905.94        13.71 o                         
   1   4   8         67.43         78.69         3.32 o                         
   2   4   8       1508.74       1411.52        19.32 o                         
   3   4   8        826.64        803.80        12.18 o                         
   4   4   8        565.62        532.54        10.01 o                         
   5   4   8         33.04         28.53         3.32 o                         
   6   4   8        182.87        192.37         7.17 o                         
   7   4   8        283.37        280.23         9.01 o                         
   8   4   8       1102.16       1071.68        19.06 o                         
   9   4   8        851.84        768.12        16.65 o                         
  10   4   8         29.83         26.78         5.63 o                         
  11   4   8         13.66         17.76         5.45 o                         
  12   4   8        156.72        169.98        10.65 o                         
  13   4   8        645.78        632.83        17.75 o                         
  14   4   8         91.97         77.88        10.58 o                         
  15   4   8        161.95        162.43        11.06 o                         
  16   4   8        140.47        118.69        10.25 o                         
  17   4   8         23.89         19.10         6.59 o                         
  18   4   8         10.67         -0.54         5.60 o                         
  19   4   8        322.73        359.40        25.03 o                         
 -25   5   8        134.24        114.27        12.44 o                         
 -24   5   8        292.02        295.85        19.32 o                         
 -23   5   8         75.97         65.03         8.96 o                         
 -22   5   8         69.44         64.84         6.26 o                         
 -21   5   8         24.90         11.90         4.58 o                         
 -20   5   8        307.81        287.23        10.75 o                         
 -19   5   8        524.75        535.09        14.43 o                         
 -18   5   8        178.59        178.62         9.51 o                         
 -17   5   8         63.36         51.05         5.89 o                         
 -16   5   8       1829.43       1784.40        27.48 o                         
 -15   5   8         37.99         65.21        11.94 o                         
 -14   5   8         24.34         17.54         2.69 o                         
 -13   5   8        164.13        161.08         5.71 o                         
 -12   5   8         16.91         16.63         2.98 o                         
 -11   5   8        519.18        553.87         9.98 o                         
 -10   5   8       3093.51       3098.41        31.79 o                         
  -9   5   8        977.90        989.21        13.19 o                         
  -8   5   8        777.59        769.31        13.10 o                         
  -7   5   8        376.25        288.08         7.14 o                         
  -6   5   8        314.71        371.06         8.02 o                         
  -5   5   8        394.21        428.80         7.32 o                         
  -4   5   8       3457.08       3445.29        37.78 o                         
  -3   5   8        283.28        259.15         8.91 o                         
  -2   5   8       2079.23       2062.68        24.69 o                         
  -1   5   8       4306.26       4411.36        43.65 o                         
   0   5   8         32.90         31.77         2.92 o                         
   1   5   8         14.04         39.23         3.34 o                         
   2   5   8         15.90         25.96         2.73 o                         
   3   5   8       1328.41       1402.64        16.98 o                         
   4   5   8       1921.42       1867.33        21.36 o                         
   5   5   8        247.50        255.48         8.48 o                         
   6   5   8         29.05         25.14         4.06 o                         
   7   5   8         60.08         63.97         5.66 o                         
   8   5   8       2967.74       2956.02        41.72 o                         
   9   5   8         63.04         77.73         7.05 o                         
  10   5   8        246.41        260.64        14.50 o                         
  11   5   8         93.64         99.66         8.66 o                         
  12   5   8       1811.50       1782.17        34.12 o                         
  13   5   8        562.71        566.56        18.46 o                         
  14   5   8          1.35         -3.80         5.06 o                         
  15   5   8         24.18         30.34         6.90 o                         
  16   5   8         85.24         87.16         9.11 o                         
  17   5   8         12.37         20.77         6.63 o                         
  18   5   8        212.30        201.45        13.66 o                         
 -24   6   8         66.77         63.81        13.36 o                         
 -23   6   8         15.52         13.21         8.12 o                         
 -22   6   8        449.41        428.42        15.33 o                         
 -21   6   8        202.16        170.93         9.53 o                         
 -20   6   8        839.21        825.86        18.04 o                         
 -19   6   8        133.43        131.14         8.55 o                         
 -18   6   8        699.71        658.78        18.61 o                         
 -17   6   8         72.89         81.10         7.07 o                         
 -16   6   8         25.75         27.57         4.16 o                         
 -15   6   8        809.93        779.32        20.12 o                         
 -14   6   8         73.01         86.99         5.03 o                         
 -13   6   8         32.12         48.47         4.28 o                         
 -12   6   8        879.03        829.34        14.56 o                         
 -11   6   8         97.40         92.58         6.45 o                         
 -10   6   8       1161.86       1206.99        20.05 o                         
  -9   6   8        225.01        240.14         9.19 o                         
  -8   6   8       2638.48       2631.23        32.98 o                         
  -7   6   8          0.20          7.78         3.01 o                         
  -6   6   8       3917.12       3987.22        44.40 o                         
  -5   6   8       3093.87       2984.87        33.50 o                         
  -4   6   8       1386.61       1367.34        19.80 o                         
  -3   6   8        697.93        648.74        10.58 o                         
  -2   6   8        966.90       1016.81        15.10 o                         
  -1   6   8        103.17        159.13         9.91 o                         
   0   6   8        961.02        913.48        13.51 o                         
   1   6   8        745.75        739.14        12.56 o                         
   2   6   8       3306.46       3265.41        36.64 o                         
   3   6   8        695.28        773.76        14.05 o                         
   4   6   8         73.62         62.33         5.37 o                         
   5   6   8        630.76        646.06        12.72 o                         
   6   6   8       1617.68       1623.62        24.33 o                         
   7   6   8        156.43        150.06         9.02 o                         
   8   6   8        600.06        588.78        18.48 o                         
   9   6   8        505.38        517.56        15.31 o                         
  10   6   8        403.82        387.77        14.97 o                         
  11   6   8        738.19        702.05        21.26 o                         
  12   6   8        974.25        937.07        22.37 o                         
  13   6   8        382.53        373.11        15.73 o                         
  14   6   8         26.17         25.18         6.62 o                         
  15   6   8        385.01        326.95        16.57 o                         
  16   6   8        351.04        314.49        15.79 o                         
  17   6   8         88.06         74.13         9.30 o                         
 -22   7   8        132.27        112.69        16.16 o                         
 -21   7   8         40.45         51.37         7.85 o                         
 -20   7   8          3.02          6.76         5.46 o                         
 -19   7   8         49.02         63.86         7.13 o                         
 -18   7   8        973.08        971.20        18.96 o                         
 -17   7   8         75.24         68.16         6.35 o                         
 -16   7   8        151.92        148.47         9.35 o                         
 -15   7   8         89.53         96.11         7.10 o                         
 -14   7   8          8.82         10.53         4.07 o                         
 -13   7   8        340.93        359.64        12.80 o                         
 -12   7   8       2184.71       2000.93        30.22 o                         
 -11   7   8        225.47        247.49        10.26 o                         
 -10   7   8         66.47         94.65         6.37 o                         
  -9   7   8        928.26        948.86        18.93 o                         
  -8   7   8       2911.77       2724.66        42.05 o                         
  -7   7   8         88.44        103.01         6.98 o                         
  -6   7   8       1253.05       1239.61        24.14 o                         
  -5   7   8        497.53        517.37        12.26 o                         
  -4   7   8         92.65         83.52         6.67 o                         
  -3   7   8         93.78         88.17         6.63 o                         
  -2   7   8       2727.25       2711.01        34.60 o                         
  -1   7   8         87.35         91.18         6.59 o                         
   0   7   8        581.31        594.65        11.61 o                         
   1   7   8        872.63        908.22        18.29 o                         
   2   7   8        163.95        176.90         8.05 o                         
   3   7   8        569.02        631.49        12.91 o                         
   4   7   8         77.08         97.28         6.97 o                         
   5   7   8        238.65        265.19        12.49 o                         
   6   7   8         53.17         67.12         6.11 o                         
   7   7   8        396.51        388.23        12.50 o                         
   8   7   8        149.80        130.56         8.73 o                         
   9   7   8        966.21       1037.02        22.29 o                         
  10   7   8          9.28         13.00         5.33 o                         
  11   7   8        172.54        177.23        12.02 o                         
  12   7   8        786.75        812.25        20.63 o                         
  13   7   8         12.96         14.10         5.92 o                         
  14   7   8        182.14        192.48        13.07 o                         
  15   7   8         72.97         63.40         9.36 o                         
 -20   8   8        215.80        222.24        14.27 o                         
 -19   8   8          7.48         36.74        10.56 o                         
 -18   8   8        532.82        562.83        20.86 o                         
 -17   8   8        246.92        223.29        15.38 o                         
 -16   8   8         18.78          8.43         6.09 o                         
 -15   8   8        109.63         93.63         8.09 o                         
 -14   8   8        898.68        938.34        25.12 o                         
 -13   8   8       1313.21       1299.48        26.20 o                         
 -12   8   8        389.94        375.33        12.90 o                         
 -11   8   8         34.80         27.15         5.21 o                         
 -10   8   8         13.11         11.18         4.27 o                         
  -9   8   8          7.10          8.22         4.05 o                         
  -8   8   8         66.47        101.50         9.22 o                         
  -7   8   8        208.72        193.48        11.55 o                         
  -6   8   8        211.25        218.22        13.74 o                         
  -5   8   8        126.50        105.31        11.79 o                         
  -4   8   8          4.77         10.86         4.71 o                         
  -3   8   8         30.75         37.08         6.91 o                         
  -2   8   8        353.58        376.27        16.30 o                         
  -1   8   8        273.87        278.74        14.41 o                         
   0   8   8         41.92         37.98         4.86 o                         
   1   8   8         73.88         75.46         6.35 o                         
   2   8   8         99.25        108.93         8.35 o                         
   3   8   8        379.97        394.50        12.11 o                         
   4   8   8          2.55          0.64         4.48 o                         
   5   8   8        375.93        377.89        13.35 o                         
   6   8   8        484.24        506.72        16.71 o                         
   7   8   8         45.24         65.62         6.31 o                         
   8   8   8        951.27        997.96        22.40 o                         
   9   8   8         18.10          8.20         6.23 o                         
  10   8   8        443.89        398.95        16.56 o                         
  11   8   8        105.73        128.17        10.71 o                         
  12   8   8       1698.94       1711.95        37.07 o                         
  13   8   8        124.31        119.24        11.92 o                         
  14   8   8         20.92         17.95         7.08 o                         
 -18   9   8          2.43          1.19         6.06 o                         
 -17   9   8        273.11        265.87        17.25 o                         
 -16   9   8         30.18         27.28         8.33 o                         
 -15   9   8          9.82         20.39         7.45 o                         
 -14   9   8         30.19         38.54         7.65 o                         
 -13   9   8         97.00         93.61         9.55 o                         
 -12   9   8          5.48         11.18         5.17 o                         
 -11   9   8          4.73         -4.23         4.23 o                         
 -10   9   8         73.83         56.97         7.67 o                         
  -9   9   8         34.28         43.20         6.95 o                         
  -8   9   8         28.81         32.01         5.71 o                         
  -7   9   8          2.04          4.26         4.66 o                         
  -6   9   8          0.41         -2.44         4.60 o                         
  -5   9   8        186.19        206.44        13.35 o                         
  -4   9   8         73.65         59.65         8.57 o                         
  -3   9   8         98.00        109.00         9.81 o                         
  -2   9   8         17.43         23.08         5.76 o                         
  -1   9   8          0.75         -3.22         4.18 o                         
   0   9   8         96.45         77.19         8.15 o                         
   1   9   8        307.97        310.19        14.35 o                         
   2   9   8          1.15         -1.24         4.03 o                         
   3   9   8        182.75        159.23         9.87 o                         
   4   9   8        258.08        267.45        15.32 o                         
   5   9   8         31.63         24.61         6.36 o                         
   6   9   8         22.25         24.86         6.82 o                         
   7   9   8         32.17         19.70         7.48 o                         
   8   9   8        272.68        256.80        12.31 o                         
   9   9   8         43.07         30.83         7.22 o                         
  10   9   8         25.62         28.18         6.90 o                         
  11   9   8         31.30         29.61         8.22 o                         
 -15  10   8        392.36        389.28        19.71 o                         
 -14  10   8         76.26         69.21        14.35 o                         
 -13  10   8        149.77        131.60        11.60 o                         
 -12  10   8          5.50         15.84         6.16 o                         
 -11  10   8        895.73        876.36        25.99 o                         
 -10  10   8         14.36         17.04         5.53 o                         
  -9  10   8        214.96        212.98        12.16 o                         
  -8  10   8         50.65         72.12         8.22 o                         
  -7  10   8        128.75        125.35         9.75 o                         
  -6  10   8        201.17        240.62        15.81 o                         
  -5  10   8         21.58         17.46         6.78 o                         
  -4  10   8        316.90        328.53        25.51 o                         
  -3  10   8          3.11          1.39         6.96 o                         
  -2  10   8          1.92          5.85         5.64 o                         
  -1  10   8          5.24          6.21         5.24 o                         
   0  10   8         82.67         88.01         9.62 o                         
   1  10   8        246.50        255.60        18.87 o                         
   2  10   8          3.31         -0.01         4.91 o                         
   3  10   8         82.05         76.49         7.76 o                         
   4  10   8         53.95         73.27        12.14 o                         
   5  10   8          4.95          7.55         5.86 o                         
   6  10   8         74.57         69.42         9.14 o                         
   7  10   8         12.09         11.83         7.06 o                         
   8  10   8          0.02          6.39         5.84 o                         
 -10  11   8         14.23         24.99         7.32 o                         
  -9  11   8        162.16        177.05        12.82 o                         
  -8  11   8        521.16        535.72        19.07 o                         
  -7  11   8         67.47         65.81        10.64 o                         
  -6  11   8          1.22         29.23         8.22 o                         
  -5  11   8        493.79        478.04        22.21 o                         
  -4  11   8         80.56         65.24        10.61 o                         
  -3  11   8        222.82        239.63        20.44 o                         
  -2  11   8         84.05         84.67        11.87 o                         
  -1  11   8       1520.73       1522.82        41.08 o                         
   0  11   8        570.24        562.85        28.64 o                         
   1  11   8         53.56         64.40        12.59 o                         
   2  11   8          0.93          2.43         8.21 o                         
   3  11   8        298.76        286.93        27.07 o                         
   4  11   8         20.18         28.98         9.65 o                         
 -27   1   9          6.03         -2.32         6.65 o                         
 -26   1   9         92.71         93.91         7.97 o                         
 -25   1   9         21.79         23.60         5.00 o                         
 -24   1   9          0.26         -3.89         3.89 o                         
 -23   1   9        104.14        101.55         6.74 o                         
 -22   1   9         67.79         74.20         5.97 o                         
 -21   1   9        481.49        433.75        10.90 o                         
 -20   1   9        188.30        192.43         6.48 o                         
 -19   1   9        254.95        266.77         9.67 o                         
 -18   1   9        935.42        925.23        17.41 o                         
 -17   1   9       1464.06       1369.35        22.37 o                         
 -16   1   9       3625.79       3578.21        47.99 o                         
 -15   1   9         87.09         94.47         3.89 o                         
 -14   1   9        783.84        784.26        15.16 o                         
 -13   1   9        309.11        254.50         9.49 o                         
 -12   1   9        144.64        156.48         6.19 o                         
 -11   1   9        195.64        188.33         7.16 o                         
 -10   1   9       1152.14       1130.86        23.15 o                         
  -9   1   9       1976.90       1959.04        28.08 o                         
  -8   1   9       1543.64       1620.47        22.38 o                         
  -7   1   9        666.66        702.61         9.84 o                         
  -6   1   9       3131.56       3130.30        35.49 o                         
  -5   1   9       4450.67       4527.59        53.56 o                         
  -4   1   9       7068.43       6995.46        94.25 o                         
  -3   1   9       4979.54       5008.45        59.42 o                         
  -2   1   9       3326.07       3364.68        31.49 o                         
  -1   1   9       1311.47       1391.80        15.44 o                         
   0   1   9        955.91        991.83        11.80 o                         
   1   1   9       3012.93       3048.94        28.12 o                         
   2   1   9        853.33        896.72        12.09 o                         
   3   1   9        439.37        440.48         7.81 o                         
   4   1   9       1209.96       1234.48        14.75 o                         
   5   1   9        637.18        597.99         9.66 o                         
   6   1   9        790.29        747.39        15.70 o                         
   7   1   9        178.34        196.42         6.68 o                         
   8   1   9        561.05        524.96        10.02 o                         
   9   1   9        546.42        529.28        12.31 o                         
  10   1   9       1587.46       1610.55        26.55 o                         
  11   1   9        110.18        133.00        10.59 o                         
  12   1   9          1.34          6.47         4.97 o                         
  13   1   9          1.21         -3.88         5.10 o                         
  14   1   9          0.01         -3.77         5.34 o                         
  15   1   9        396.03        391.19        17.42 o                         
  16   1   9          3.86          6.20         5.71 o                         
  17   1   9         36.77         36.75         7.40 o                         
  18   1   9        161.04        150.52        11.86 o                         
  19   1   9        316.88        332.47        17.01 o                         
 -27   2   9         11.43          7.97         8.64 o                         
 -26   2   9        145.58        147.19        12.74 o                         
 -25   2   9          7.18         14.47         7.66 o                         
 -24   2   9          8.06         10.79         5.19 o                         
 -23   2   9         14.71         -1.78         5.42 o                         
 -22   2   9        244.58        221.55        10.58 o                         
 -21   2   9          1.41         -0.20         3.59 o                         
 -20   2   9         27.92         39.82         7.67 o                         
 -19   2   9         94.72         86.83         6.86 o                         
 -18   2   9        834.56        791.60        16.09 o                         
 -17   2   9         44.25         44.34         4.42 o                         
 -16   2   9        180.97        183.98         7.69 o                         
 -15   2   9        197.70        184.28        11.03 o                         
 -14   2   9         76.44         70.68         5.42 o                         
 -13   2   9          3.58         -2.66         2.66 o                         
 -12   2   9        993.45        933.40        17.05 o                         
 -11   2   9         43.31         35.79         4.41 o                         
 -10   2   9        412.28        415.80         7.53 o                         
  -9   2   9        984.85        944.29        15.40 o                         
  -8   2   9       7920.70       7947.38       114.67 o                         
  -7   2   9          0.12          4.29         2.00 o                         
  -6   2   9        238.93        218.55         4.92 o                         
  -5   2   9        192.06        170.67         5.42 o                         
  -4   2   9        669.53        670.99         9.18 o                         
  -3   2   9         68.31         73.46         3.69 o                         
  -2   2   9         33.42         53.64         3.45 o                         
  -1   2   9        428.12        384.00         7.13 o                         
   0   2   9       6109.05       5969.86        55.91 o                         
   1   2   9        761.07        753.56        10.73 o                         
   2   2   9        586.00        557.11         9.20 o                         
   3   2   9        822.26        765.92        11.00 o                         
   4   2   9        168.19        150.32         5.73 o                         
   5   2   9         58.92         63.55         4.06 o                         
   6   2   9        528.16        507.30        12.59 o                         
   7   2   9        160.36        183.49         6.87 o                         
   8   2   9        239.45        219.88         8.61 o                         
   9   2   9         13.26         19.81         4.37 o                         
  10   2   9        728.62        689.02        17.15 o                         
  11   2   9          3.02          3.26         4.53 o                         
  12   2   9        193.33        170.92        12.79 o                         
  13   2   9        170.56        162.86        11.05 o                         
  14   2   9       1054.65       1069.91        23.95 o                         
  15   2   9          3.96         -2.67         5.19 o                         
  16   2   9         45.86         31.43         7.19 o                         
  17   2   9         17.46          6.40         5.87 o                         
  18   2   9         26.82         18.83         6.85 o                         
  19   2   9         75.12         69.08        12.88 o                         
 -26   3   9        318.04        305.99        19.81 o                         
 -25   3   9        346.94        351.83        16.19 o                         
 -24   3   9         19.43         19.04         5.86 o                         
 -23   3   9         12.78         11.76         5.18 o                         
 -22   3   9          2.32         -3.25         4.70 o                         
 -21   3   9         43.51         52.57         7.25 o                         
 -20   3   9         49.25         44.98         5.62 o                         
 -19   3   9          1.14          0.04         3.17 o                         
 -18   3   9        675.70        678.95        15.18 o                         
 -17   3   9         46.09         49.09         5.82 o                         
 -16   3   9       1092.26       1067.23        19.30 o                         
 -15   3   9         32.69         30.63         5.00 o                         
 -14   3   9        941.89        902.33        14.22 o                         
 -13   3   9          1.48         -0.76         2.28 o                         
 -12   3   9       2610.79       2565.74        32.28 o                         
 -11   3   9        617.82        569.65        10.79 o                         
 -10   3   9        265.07        276.64         7.05 o                         
  -9   3   9        376.83        452.07         8.33 o                         
  -8   3   9        597.04        567.24         9.27 o                         
  -7   3   9         14.40         17.86         2.11 o                         
  -6   3   9         82.79         80.00         4.06 o                         
  -5   3   9        380.02        367.80         8.16 o                         
  -4   3   9        253.71        206.73         6.88 o                         
  -3   3   9        639.64        622.78         9.98 o                         
  -2   3   9         32.95         33.06         3.06 o                         
  -1   3   9        188.57        188.25         6.04 o                         
   0   3   9         17.32         29.86         3.09 o                         
   1   3   9        756.14        769.82        11.26 o                         
   2   3   9          2.49          1.25         1.88 o                         
   3   3   9        602.12        623.60         9.97 o                         
   4   3   9       2331.28       2295.32        24.51 o                         
   5   3   9         52.69         49.14         4.18 o                         
   6   3   9        152.47        149.24         6.36 o                         
   7   3   9          3.24         -2.12         2.67 o                         
   8   3   9       1567.92       1598.74        24.85 o                         
   9   3   9         27.38         17.98         5.11 o                         
  10   3   9        587.93        588.63        15.94 o                         
  11   3   9          1.43          0.85         4.55 o                         
  12   3   9         90.97         92.21         9.89 o                         
  13   3   9        258.51        254.25        14.07 o                         
  14   3   9         16.61         19.38         6.10 o                         
  15   3   9         35.63         39.13         7.38 o                         
  16   3   9          5.29          4.76         6.60 o                         
  17   3   9          0.01         -0.24         5.46 o                         
  18   3   9        797.98        829.03        22.38 o                         
  19   3   9        124.33        120.63        12.74 o                         
 -25   4   9          2.67         -0.25         6.69 o                         
 -24   4   9        517.30        511.96        19.83 o                         
 -23   4   9         10.63          9.74         4.97 o                         
 -22   4   9         45.78         61.74         7.97 o                         
 -21   4   9        976.17        977.88        26.52 o                         
 -20   4   9         14.64         13.48         5.15 o                         
 -19   4   9          0.64         -3.38         4.35 o                         
 -18   4   9          1.57          3.93         2.66 o                         
 -17   4   9        230.47        224.91         7.31 o                         
 -16   4   9         11.44          7.33         3.04 o                         
 -15   4   9        604.50        554.96        11.86 o                         
 -14   4   9        153.33        141.19         7.51 o                         
 -13   4   9         76.08         71.70         5.26 o                         
 -12   4   9       1230.68       1214.41        18.13 o                         
 -11   4   9        125.97        127.82         7.45 o                         
 -10   4   9         36.73         26.73         2.55 o                         
  -9   4   9          2.01          3.86         1.86 o                         
  -8   4   9        234.93        230.03         5.48 o                         
  -7   4   9        229.24        223.73         7.78 o                         
  -6   4   9       2797.98       2836.64        31.84 o                         
  -5   4   9        246.76        227.98         6.91 o                         
  -4   4   9        145.47        132.34         5.71 o                         
  -3   4   9        206.63        209.98         7.18 o                         
  -2   4   9       2745.63       2711.47        31.96 o                         
  -1   4   9        147.94        125.81         5.64 o                         
   0   4   9        370.85        365.97         7.99 o                         
   1   4   9          0.10          1.30         1.68 o                         
   2   4   9         57.06         46.44         3.51 o                         
   3   4   9        372.17        358.44         8.06 o                         
   4   4   9       1001.49       1000.40        14.43 o                         
   5   4   9         13.70          0.32         2.53 o                         
   6   4   9         12.33         12.55         3.39 o                         
   7   4   9       1893.29       1805.67        26.70 o                         
   8   4   9        441.59        417.88        12.79 o                         
   9   4   9         99.52        117.07         8.52 o                         
  10   4   9        330.23        319.10        16.85 o                         
  11   4   9        224.73        228.00        13.10 o                         
  12   4   9         15.21         19.76         6.52 o                         
  13   4   9        328.77        342.08        14.95 o                         
  14   4   9         41.59         60.80         7.95 o                         
  15   4   9        227.56        233.09        13.47 o                         
  16   4   9        221.97        207.24        13.03 o                         
  17   4   9          2.13          0.91         5.52 o                         
  18   4   9         50.36         63.91         9.61 o                         
 -25   5   9         26.65         15.56         7.76 o                         
 -24   5   9        155.84        164.34        14.76 o                         
 -23   5   9          0.88          1.41         4.75 o                         
 -22   5   9         56.19         54.60         7.49 o                         
 -21   5   9          0.02          2.49         3.29 o                         
 -20   5   9         69.47         56.69         7.11 o                         
 -19   5   9         53.57         45.90         4.99 o                         
 -18   5   9         28.74         35.64         4.66 o                         
 -17   5   9       1244.27       1189.00        24.79 o                         
 -16   5   9       2573.00       2563.98        43.26 o                         
 -15   5   9       1304.31       1313.32        22.67 o                         
 -14   5   9        785.60        756.47        14.91 o                         
 -13   5   9        386.07        332.34         7.35 o                         
 -12   5   9       1026.99        877.82        13.25 o                         
 -11   5   9       2005.01       1945.99        23.50 o                         
 -10   5   9         36.04         38.36         2.97 o                         
  -9   5   9          0.15         -1.83         1.83 o                         
  -8   5   9        408.54        422.54         7.91 o                         
  -7   5   9        394.55        349.54         7.19 o                         
  -6   5   9        101.28         86.58         4.17 o                         
  -5   5   9        283.88        292.46         7.56 o                         
  -4   5   9        396.95        395.55         9.41 o                         
  -3   5   9        114.63        103.40         5.45 o                         
  -2   5   9        379.85        335.19         8.60 o                         
  -1   5   9       1281.03       1264.92        17.01 o                         
   0   5   9       2127.13       2092.27        24.72 o                         
   1   5   9        112.07        137.97         5.57 o                         
   2   5   9        178.06        207.74         5.96 o                         
   3   5   9       3481.19       3361.38        35.78 o                         
   4   5   9         92.96         70.51         4.95 o                         
   5   5   9        361.40        343.32        10.22 o                         
   6   5   9        394.65        390.59        11.92 o                         
   7   5   9        942.61        894.15        17.31 o                         
   8   5   9       1093.61       1063.91        22.92 o                         
   9   5   9        384.46        348.64        15.29 o                         
  10   5   9          0.21          3.48         4.93 o                         
  11   5   9         80.48         81.38         8.70 o                         
  12   5   9         45.73         51.73         7.30 o                         
  13   5   9         68.21         55.18         7.87 o                         
  14   5   9          8.53         -4.31         5.09 o                         
  15   5   9         40.56         49.50         7.82 o                         
  16   5   9          2.14         -2.86         5.38 o                         
  17   5   9         54.32         42.68         8.47 o                         
 -23   6   9        253.26        264.54        13.08 o                         
 -22   6   9        270.27        262.16        16.54 o                         
 -21   6   9        456.68        429.55        13.30 o                         
 -20   6   9        724.82        704.93        16.77 o                         
 -19   6   9        194.66        199.89         9.58 o                         
 -18   6   9       1506.18       1492.57        25.22 o                         
 -17   6   9        584.80        552.12        13.72 o                         
 -16   6   9        819.50        813.91        16.82 o                         
 -15   6   9          5.35          1.62         2.73 o                         
 -14   6   9          0.24          0.52         2.58 o                         
 -13   6   9         42.93         33.68         3.53 o                         
 -12   6   9        286.71        283.37        11.70 o                         
 -11   6   9        941.21        815.53        15.31 o                         
 -10   6   9         16.61         27.13         5.07 o                         
  -9   6   9         42.03         46.24         4.50 o                         
  -8   6   9       3579.55       3541.38        43.96 o                         
  -7   6   9       1435.22       1334.93        19.50 o                         
  -6   6   9        982.72        969.90        15.49 o                         
  -5   6   9        119.54        136.56         9.20 o                         
  -4   6   9          0.33         -1.39         1.67 o                         
  -3   6   9         57.03         58.82         4.61 o                         
  -2   6   9         95.09         88.58         5.54 o                         
  -1   6   9         50.64         59.29         4.69 o                         
   0   6   9       5566.07       5532.93        56.18 o                         
   1   6   9        195.32        209.61         6.33 o                         
   2   6   9        378.98        364.48         8.89 o                         
   3   6   9        172.09        198.58         7.20 o                         
   4   6   9       2844.35       2798.76        34.31 o                         
   5   6   9        172.05        173.78         7.98 o                         
   6   6   9        311.47        321.86        10.60 o                         
   7   6   9        678.27        648.41        17.28 o                         
   8   6   9          9.22         -2.48         4.84 o                         
   9   6   9        224.07        207.65        14.56 o                         
  10   6   9         75.38         69.55         8.36 o                         
  11   6   9         10.54         17.52         6.26 o                         
  12   6   9        326.53        329.44        14.66 o                         
  13   6   9        107.87        107.80         9.75 o                         
  14   6   9         36.26         26.47         6.64 o                         
  15   6   9        249.32        226.37        14.91 o                         
  16   6   9         81.90         77.12         9.65 o                         
 -22   7   9        138.31        130.61        13.62 o                         
 -21   7   9         91.74         77.84         9.24 o                         
 -20   7   9         65.78         63.94         6.66 o                         
 -19   7   9        631.12        608.09        16.68 o                         
 -18   7   9       1024.21       1029.47        22.53 o                         
 -17   7   9          1.80          8.40         3.24 o                         
 -16   7   9          3.16          4.64         3.35 o                         
 -15   7   9         65.67         81.93         6.08 o                         
 -14   7   9       1151.74       1107.47        19.22 o                         
 -13   7   9        229.98        229.76         8.81 o                         
 -12   7   9        797.77        867.18        16.81 o                         
 -11   7   9        455.51        498.41        15.30 o                         
 -10   7   9        622.81        581.32        15.24 o                         
  -9   7   9        141.23        136.87         7.81 o                         
  -8   7   9         68.45         44.22         5.06 o                         
  -7   7   9          0.22         11.77         3.71 o                         
  -6   7   9        872.09        860.35        15.94 o                         
  -5   7   9       1238.13       1185.01        20.72 o                         
  -4   7   9       8909.70       8889.02       114.82 o                         
  -3   7   9        792.59        790.44        15.53 o                         
  -2   7   9        203.46        205.69        17.06 o                         
  -1   7   9         46.36         34.26         5.00 o                         
   0   7   9       1255.87       1082.77        16.96 o                         
   1   7   9        913.88        904.69        16.00 o                         
   2   7   9          5.07          9.28         2.97 o                         
   3   7   9          2.72          2.55         3.11 o                         
   4   7   9        339.31        410.96        11.76 o                         
   5   7   9        166.83        176.73         8.45 o                         
   6   7   9        773.43        751.78        16.24 o                         
   7   7   9        514.59        482.59        14.99 o                         
   8   7   9        211.80        218.70        11.20 o                         
   9   7   9        140.49        156.65        10.09 o                         
  10   7   9       1108.93       1115.88        23.75 o                         
  11   7   9        262.08        278.73        14.78 o                         
  12   7   9          2.45          5.58         5.76 o                         
  13   7   9        231.56        244.17        13.47 o                         
  14   7   9          0.00         -5.63         5.63 o                         
 -20   8   9        132.27        142.57        14.79 o                         
 -19   8   9          3.74         -6.41         6.41 o                         
 -18   8   9         22.15         12.57         8.25 o                         
 -17   8   9         20.17         15.25         5.91 o                         
 -16   8   9        258.69        292.61        12.53 o                         
 -15   8   9        670.84        695.15        17.45 o                         
 -14   8   9       1226.81       1224.14        22.88 o                         
 -13   8   9         32.44         34.19         5.99 o                         
 -12   8   9        601.13        591.06        16.24 o                         
 -11   8   9        229.69        213.99        10.29 o                         
 -10   8   9       1812.27       1831.76        29.86 o                         
  -9   8   9        804.15        810.88        19.59 o                         
  -8   8   9        148.41        149.24         9.33 o                         
  -7   8   9         23.00         38.03         5.42 o                         
  -6   8   9          4.08          3.43         4.83 o                         
  -5   8   9         88.76         90.60         8.29 o                         
  -4   8   9         65.43         62.71         6.74 o                         
  -3   8   9        122.03        135.86         8.72 o                         
  -2   8   9        167.37        175.29        10.28 o                         
  -1   8   9       1005.34       1015.39        20.08 o                         
   0   8   9        331.05        336.46        10.98 o                         
   1   8   9         72.82         74.29         6.59 o                         
   2   8   9        616.12        582.98        15.26 o                         
   3   8   9         58.38         60.70         6.01 o                         
   4   8   9         77.64         65.67         5.91 o                         
   5   8   9        585.41        555.87        14.06 o                         
   6   8   9       2066.40       1974.83        33.60 o                         
   7   8   9        176.59        221.20        13.33 o                         
   8   8   9        834.21        864.34        20.13 o                         
   9   8   9          8.37         27.73         6.42 o                         
  10   8   9         26.28         24.61         6.16 o                         
  11   8   9         62.67         69.50         8.56 o                         
  12   8   9        127.39        139.15        12.88 o                         
  13   8   9         44.92         48.32         7.91 o                         
 -18   9   9        378.32        372.37        19.64 o                         
 -17   9   9         39.33         45.24        12.50 o                         
 -16   9   9         10.53          2.15         6.17 o                         
 -15   9   9          2.45         -2.76         4.67 o                         
 -14   9   9        362.15        386.26        18.68 o                         
 -13   9   9         45.76         39.54         7.11 o                         
 -12   9   9         64.45         72.21         8.26 o                         
 -11   9   9        444.92        436.43        17.74 o                         
 -10   9   9          9.95         16.27         5.09 o                         
  -9   9   9         45.35         50.32         7.59 o                         
  -8   9   9          4.94          6.25         5.39 o                         
  -7   9   9          0.15          9.80         5.25 o                         
  -6   9   9        423.05        396.87        16.52 o                         
  -5   9   9        429.64        438.94        16.81 o                         
  -4   9   9        403.62        411.65        27.89 o                         
  -3   9   9        376.84        421.29        14.82 o                         
  -2   9   9        133.33        149.93        10.28 o                         
  -1   9   9        134.66        110.10         9.26 o                         
   0   9   9        271.42        288.11        12.93 o                         
   1   9   9        275.95        317.65        11.23 o                         
   2   9   9        329.66        320.54        16.53 o                         
   3   9   9        545.02        472.05        15.30 o                         
   4   9   9        604.18        610.82        17.60 o                         
   5   9   9        122.72        139.09        11.51 o                         
   6   9   9         83.29         65.44         6.71 o                         
   7   9   9          0.00         -2.91         3.95 o                         
   8   9   9         91.99        124.49        11.44 o                         
   9   9   9        319.05        291.62        14.97 o                         
  10   9   9        659.01        624.08        23.62 o                         
 -15  10   9        275.11        224.88        33.27 o                         
 -14  10   9        790.90        786.80        27.08 o                         
 -13  10   9        220.09        243.04        14.55 o                         
 -12  10   9         43.04         40.40         7.68 o                         
 -11  10   9          8.14          8.54         5.71 o                         
 -10  10   9        404.36        414.24        15.28 o                         
  -9  10   9         26.94         31.33         6.46 o                         
  -8  10   9        435.79        410.36        20.12 o                         
  -7  10   9        369.12        375.75        25.78 o                         
  -6  10   9         42.67         46.01         9.03 o                         
  -5  10   9         71.52         54.12         8.43 o                         
  -4  10   9        227.11        252.74        14.49 o                         
  -3  10   9          0.19          9.43         5.34 o                         
  -2  10   9         95.68         98.12         9.53 o                         
  -1  10   9        215.00        189.74        12.32 o                         
   0  10   9        243.64        217.72        12.58 o                         
   1  10   9        238.93        229.54        12.88 o                         
   2  10   9        213.71        190.09        12.64 o                         
   3  10   9          0.73         -4.87         4.87 o                         
   4  10   9         52.29         52.91         9.94 o                         
   5  10   9         16.32         19.04         6.82 o                         
   6  10   9        668.87        691.22        25.66 o                         
   7  10   9        340.41        301.57        14.94 o                         
  -9  11   9          2.10          2.96         7.08 o                         
  -8  11   9        107.65         99.22        13.54 o                         
  -7  11   9         86.93         79.85        11.26 o                         
  -6  11   9          0.45         -6.10         6.10 o                         
  -5  11   9         51.21         49.95        11.73 o                         
  -4  11   9       1246.31       1255.08        53.76 o                         
  -3  11   9        168.51        197.51        18.06 o                         
  -2  11   9        203.74        220.56        18.58 o                         
  -1  11   9         14.20         23.19        10.44 o                         
   0  11   9        223.20        248.36        32.45 o                         
   1  11   9         23.59         12.42         8.86 o                         
   2  11   9        208.63        220.24        35.07 o                         
 -27   0  10       1298.93       1291.69        37.95 o                         
 -26   0  10        174.65        169.07        13.25 o                         
 -25   0  10         67.71         64.73         6.81 o                         
 -24   0  10         76.40         71.08         6.89 o                         
 -23   0  10         36.86         53.35         5.76 o                         
 -22   0  10        162.92        175.97        10.07 o                         
 -21   0  10        105.10        102.03         9.45 o                         
 -20   0  10        548.25        518.46        13.41 o                         
 -19   0  10        308.71        330.04        10.07 o                         
 -18   0  10        297.92        289.76         9.42 o                         
 -17   0  10       3736.62       3768.78        66.40 o                         
 -16   0  10         78.03         88.29         4.69 o                         
 -15   0  10        188.04        169.45         5.65 o                         
 -14   0  10        419.09        380.08         8.80 o                         
 -13   0  10       1064.70        993.68        17.63 o                         
 -12   0  10       1652.90       1808.49        31.31 o                         
 -11   0  10       4590.75       4504.71        72.76 o                         
 -10   0  10         84.60         93.80         6.57 o                         
  -9   0  10        848.17        753.70        18.55 o                         
  -8   0  10       4661.73       5087.63       119.19 o                         
  -7   0  10        172.56        186.33        10.14 o                         
  -6   0  10         66.06         54.13         5.19 o                         
  -5   0  10        356.45        290.62         7.10 o                         
  -4   0  10       2406.44       2622.62        38.73 o                         
  -3   0  10        377.23        289.29         7.99 o                         
  -2   0  10         18.81         12.43         2.90 o                         
  -1   0  10       1728.03       1582.57        24.60 o                         
   0   0  10       1535.19       1727.76        25.25 o                         
   1   0  10        218.60        220.45         7.78 o                         
   2   0  10         66.54         98.14         6.06 o                         
   3   0  10       5683.97       5543.00        68.59 o                         
   4   0  10       1325.61       1319.45        23.52 o                         
   5   0  10       5225.51       4951.28        67.30 o                         
   6   0  10        545.49        506.31        12.93 o                         
   7   0  10         41.09         48.49         6.06 o                         
   8   0  10         69.08         51.63         6.90 o                         
   9   0  10       6280.83       6244.52       100.38 o                         
  10   0  10       1466.47       1502.43        34.25 o                         
  11   0  10        379.69        418.62        21.58 o                         
  12   0  10        895.20        910.31        36.22 o                         
  13   0  10         21.54         -6.57         6.57 o                         
  14   0  10        247.28        279.40        34.88 o                         
  15   0  10        172.87        173.39        18.10 o                         
  16   0  10         83.76         92.58        17.58 o                         
  17   0  10         41.07         49.37        12.03 o                         
  18   0  10          0.18          1.61         8.01 o                         
  19   0  10        676.54        682.80        31.65 o                         
 -27   1  10        509.26        505.96        20.75 o                         
 -26   1  10         75.37         68.33         8.02 o                         
 -25   1  10          3.76         14.38         5.52 o                         
 -24   1  10          3.06         -1.26         3.44 o                         
 -23   1  10        202.07        201.29         9.15 o                         
 -22   1  10        123.83        127.82         7.75 o                         
 -21   1  10       1678.44       1632.09        25.85 o                         
 -20   1  10         12.13         16.92         3.69 o                         
 -19   1  10        694.11        695.57        14.59 o                         
 -18   1  10         25.53         23.77         3.76 o                         
 -17   1  10        781.62        756.21        14.64 o                         
 -16   1  10        218.99        206.95         6.68 o                         
 -15   1  10       1746.41       1645.39        22.57 o                         
 -14   1  10         36.41         39.40         4.61 o                         
 -13   1  10       2966.88       3008.17        41.23 o                         
 -12   1  10         23.57         19.40         4.00 o                         
 -11   1  10          0.55          2.82         1.61 o                         
 -10   1  10         10.05         14.70         2.11 o                         
  -9   1  10       2263.24       2215.16        29.84 o                         
  -8   1  10       1434.65       1519.29        23.99 o                         
  -7   1  10       2326.54       2153.83        25.64 o                         
  -6   1  10       3156.91       3156.24        34.71 o                         
  -5   1  10        610.25        511.96         9.19 o                         
  -4   1  10        742.09        693.03         9.58 o                         
  -3   1  10        182.21        158.23         5.08 o                         
  -2   1  10       4283.75       4289.92        39.54 o                         
  -1   1  10        842.01        738.54        10.15 o                         
   0   1  10         32.99         40.19         2.98 o                         
   1   1  10       2506.05       2418.25        23.54 o                         
   2   1  10        152.23        180.40         5.70 o                         
   3   1  10        998.11        981.53        12.61 o                         
   4   1  10         10.81         15.97         2.66 o                         
   5   1  10        934.26        948.99        13.21 o                         
   6   1  10        119.44        102.61         5.09 o                         
   7   1  10       1173.96       1139.34        16.15 o                         
   8   1  10         96.03         98.36         6.13 o                         
   9   1  10       1505.82       1447.59        23.34 o                         
  10   1  10        126.90        126.07         9.36 o                         
  11   1  10        251.14        240.15        16.05 o                         
  12   1  10          1.80         -2.97         5.27 o                         
  13   1  10        727.39        717.55        19.36 o                         
  14   1  10        172.06        171.57        11.53 o                         
  15   1  10       1751.70       1758.33        35.96 o                         
  16   1  10          2.10         12.65         6.06 o                         
  17   1  10        243.89        280.78        15.10 o                         
  18   1  10         28.11         15.65         6.89 o                         
 -27   2  10        223.31        224.72        15.56 o                         
 -26   2  10         39.29         35.77         7.38 o                         
 -25   2  10        540.21        551.96        15.38 o                         
 -24   2  10         46.87         55.93         6.37 o                         
 -23   2  10         32.89         57.05         7.68 o                         
 -22   2  10          0.01         -1.37         3.91 o                         
 -21   2  10          5.10          8.86         4.18 o                         
 -20   2  10        124.63        135.40         7.50 o                         
 -19   2  10        264.69        283.26         9.34 o                         
 -18   2  10        114.71        111.97         6.24 o                         
 -17   2  10       1740.67       1711.62        26.85 o                         
 -16   2  10        171.69        186.42         9.56 o                         
 -15   2  10         19.66         24.14         4.02 o                         
 -14   2  10          1.25          5.94         3.06 o                         
 -13   2  10       2209.18       2183.43        32.59 o                         
 -12   2  10        452.38        434.30        11.68 o                         
 -11   2  10        112.88        144.06         7.10 o                         
 -10   2  10         54.00         57.66         6.10 o                         
  -9   2  10       3432.83       3434.43        38.35 o                         
  -8   2  10       1257.77       1416.80        17.29 o                         
  -7   2  10       1054.35       1042.41        13.35 o                         
  -6   2  10       1988.70       2083.30        23.58 o                         
  -5   2  10       3278.08       3271.07        34.78 o                         
  -4   2  10       7788.64       8373.59       110.80 o                         
  -3   2  10       9458.14       9405.63       153.31 o                         
  -2   2  10          0.18          8.08         1.85 o                         
  -1   2  10        911.65        855.59        10.70 o                         
   0   2  10       1936.22       2061.01        21.35 o                         
   1   2  10       2643.57       2693.67        27.74 o                         
   2   2  10        168.98        177.64         5.92 o                         
   3   2  10        110.45         92.50         4.65 o                         
   4   2  10       1267.45       1238.40        16.68 o                         
   5   2  10       2388.62       2297.90        26.13 o                         
   6   2  10        210.09        194.24         8.52 o                         
   7   2  10       1356.73       1346.81        21.07 o                         
   8   2  10        859.02        828.52        16.54 o                         
   9   2  10        181.35        163.88         9.96 o                         
  10   2  10        501.51        482.25        15.43 o                         
  11   2  10       2102.52       2209.00        38.15 o                         
  12   2  10        293.14        305.86        14.93 o                         
  13   2  10        374.83        375.04        15.81 o                         
  14   2  10         88.82         77.30         8.71 o                         
  15   2  10         98.53         98.57        10.21 o                         
  16   2  10         23.29         18.01         6.85 o                         
  17   2  10         23.99         23.99         7.12 o                         
  18   2  10          7.57          3.97         7.59 o                         
 -26   3  10        118.25        112.45        14.38 o                         
 -25   3  10          7.04         15.78         5.67 o                         
 -24   3  10        173.44        184.27        10.33 o                         
 -23   3  10       1052.85       1079.27        23.87 o                         
 -22   3  10         20.77         22.84         5.20 o                         
 -21   3  10         57.38         65.29         8.93 o                         
 -20   3  10        409.52        398.17        11.89 o                         
 -19   3  10          5.38          6.10         3.96 o                         
 -18   3  10         29.65         34.48         4.38 o                         
 -17   3  10          2.88          0.51         2.48 o                         
 -16   3  10        633.86        603.18        15.91 o                         
 -15   3  10        847.10        805.11        17.10 o                         
 -14   3  10         40.77         61.20         5.73 o                         
 -13   3  10       2548.85       2548.53        30.46 o                         
 -12   3  10        201.09        181.69         7.90 o                         
 -11   3  10         55.97         67.38         3.75 o                         
 -10   3  10        101.53        101.99         4.79 o                         
  -9   3  10       2241.41       2273.46        28.05 o                         
  -8   3  10        548.55        567.89         9.17 o                         
  -7   3  10       2846.23       2901.88        34.94 o                         
  -6   3  10       1990.90       2018.60        26.45 o                         
  -5   3  10       4500.75       4252.16        45.10 o                         
  -4   3  10          5.61         17.37         2.90 o                         
  -3   3  10       1256.62       1168.54        16.03 o                         
  -2   3  10       2359.36       2386.10        29.00 o                         
  -1   3  10       2465.47       2446.64        26.83 o                         
   0   3  10        351.64        365.00         8.37 o                         
   1   3  10       3236.16       3196.10        33.59 o                         
   2   3  10         56.66         40.24         3.57 o                         
   3   3  10       1005.33        954.09        13.78 o                         
   4   3  10        299.84        313.23         8.76 o                         
   5   3  10        485.76        495.16        10.48 o                         
   6   3  10        374.50        378.45        10.09 o                         
   7   3  10       2403.31       2364.69        32.61 o                         
   8   3  10       1434.72       1320.33        25.60 o                         
   9   3  10        187.54        221.94        11.53 o                         
  10   3  10        135.13        131.32        10.26 o                         
  11   3  10         34.50         37.75         7.54 o                         
  12   3  10        810.17        781.90        20.06 o                         
  13   3  10        156.43        159.88        11.06 o                         
  14   3  10         17.62         12.91         6.25 o                         
  15   3  10       1187.64       1227.54        36.65 o                         
  16   3  10        381.37        352.34        16.81 o                         
  17   3  10        300.28        300.58        15.61 o                         
  18   3  10          1.24         -0.74         5.92 o                         
 -25   4  10         68.26         57.41        15.58 o                         
 -24   4  10        207.01        223.15        13.18 o                         
 -23   4  10          8.56         10.54         5.01 o                         
 -22   4  10          9.47         18.04         5.00 o                         
 -21   4  10         48.67         47.24         6.27 o                         
 -20   4  10          5.03          9.06         5.32 o                         
 -19   4  10       1408.30       1416.89        30.02 o                         
 -18   4  10         22.21         10.84         4.20 o                         
 -17   4  10        752.17        729.04        12.78 o                         
 -16   4  10       1077.87       1042.61        16.26 o                         
 -15   4  10         40.91         36.16         4.20 o                         
 -14   4  10        194.33        178.34         8.87 o                         
 -13   4  10         47.36         46.69         4.73 o                         
 -12   4  10         38.70         39.93         4.06 o                         
 -11   4  10        815.66        800.68        14.32 o                         
 -10   4  10         12.21         10.11         2.09 o                         
  -9   4  10       1763.27       1679.76        19.54 o                         
  -8   4  10         70.11         79.80         4.17 o                         
  -7   4  10       2711.07       2712.74        33.64 o                         
  -6   4  10        244.76        244.03         9.34 o                         
  -5   4  10       3818.45       3721.72        41.00 o                         
  -4   4  10        891.89        870.41        13.54 o                         
  -3   4  10       6908.92       6929.71        71.66 o                         
  -2   4  10        528.32        512.97        10.10 o                         
  -1   4  10          0.45          4.63         2.55 o                         
   0   4  10         21.37         20.30         3.18 o                         
   1   4  10        111.25         87.23         5.14 o                         
   2   4  10        106.77         95.55         5.52 o                         
   3   4  10        684.13        667.31        11.22 o                         
   4   4  10         44.04         38.99         4.07 o                         
   5   4  10        809.30        776.58        14.79 o                         
   6   4  10         34.95         35.55         4.84 o                         
   7   4  10        638.19        592.58        13.77 o                         
   8   4  10        730.73        713.22        17.96 o                         
   9   4  10        108.15        103.80         8.65 o                         
  10   4  10         18.61         23.12         6.14 o                         
  11   4  10       1608.37       1580.62        34.51 o                         
  12   4  10         51.50         46.71         7.27 o                         
  13   4  10        224.46        249.43        15.83 o                         
  14   4  10          0.39         -4.76         4.76 o                         
  15   4  10        128.88        128.18        11.20 o                         
  16   4  10        278.41        259.41        14.62 o                         
  17   4  10        209.62        213.79        13.69 o                         
 -24   5  10          2.61         -4.78         5.82 o                         
 -23   5  10          2.18         -0.68         4.91 o                         
 -22   5  10        149.08        140.94        10.24 o                         
 -21   5  10        508.77        493.93        16.29 o                         
 -20   5  10         91.94        102.80         5.49 o                         
 -19   5  10        139.68        146.33         7.92 o                         
 -18   5  10         42.11         34.02         4.96 o                         
 -17   5  10         14.95         11.41         4.71 o                         
 -16   5  10        143.44        132.99         7.19 o                         
 -15   5  10       1314.94       1291.24        22.89 o                         
 -14   5  10        135.19        161.66         8.95 o                         
 -13   5  10        926.45        864.30        16.91 o                         
 -12   5  10        113.29        103.52         4.39 o                         
 -11   5  10        510.55        486.19         8.66 o                         
 -10   5  10        753.31        756.44        11.53 o                         
  -9   5  10        547.88        474.31         8.64 o                         
  -8   5  10        701.03        688.34        11.21 o                         
  -7   5  10       2625.25       2615.98        30.27 o                         
  -6   5  10        126.59        103.46         5.56 o                         
  -5   5  10        298.54        298.86         8.69 o                         
  -4   5  10         39.77         34.11         3.84 o                         
  -3   5  10       2856.52       2779.16        32.22 o                         
  -2   5  10         14.70         38.54         4.30 o                         
  -1   5  10        344.79        364.65         8.59 o                         
   0   5  10        492.88        504.48        10.25 o                         
   1   5  10       3469.80       3320.50        39.24 o                         
   2   5  10         32.57         28.86         3.98 o                         
   3   5  10         24.95         18.18         3.12 o                         
   4   5  10          4.70          3.57         3.34 o                         
   5   5  10        881.22        784.12        17.43 o                         
   6   5  10          4.92          0.78         3.80 o                         
   7   5  10         34.10         33.83         5.82 o                         
   8   5  10        205.51        201.46        15.20 o                         
   9   5  10          9.46          6.70         5.05 o                         
  10   5  10          7.26         -4.63         4.63 o                         
  11   5  10        384.70        353.68        19.93 o                         
  12   5  10         90.05        106.82         9.98 o                         
  13   5  10         85.69         95.71         9.17 o                         
  14   5  10          5.26         10.34         6.00 o                         
  15   5  10        212.10        177.53        14.54 o                         
  16   5  10          1.45          3.73         6.15 o                         
 -23   6  10        237.59        181.86        16.86 o                         
 -22   6  10         11.92         10.94         5.36 o                         
 -21   6  10         24.99         22.19         5.05 o                         
 -20   6  10        161.37        149.13         8.83 o                         
 -19   6  10        189.79        189.73        10.05 o                         
 -18   6  10         36.46         34.84         5.15 o                         
 -17   6  10       1090.60       1119.06        20.37 o                         
 -16   6  10        749.26        709.06        16.16 o                         
 -15   6  10         39.29         37.55         4.83 o                         
 -14   6  10        567.90        498.23        10.26 o                         
 -13   6  10        295.40        284.65         6.86 o                         
 -12   6  10       1921.93       1904.30        27.22 o                         
 -11   6  10       2094.64       2097.31        31.20 o                         
 -10   6  10        383.51        313.42        12.59 o                         
  -9   6  10         16.94         13.78         4.06 o                         
  -8   6  10       1617.99       1547.77        23.48 o                         
  -7   6  10        924.18        926.77        16.37 o                         
  -6   6  10         59.48         44.68         5.32 o                         
  -5   6  10         36.32         46.88         3.98 o                         
  -4   6  10       2282.66       2172.71        31.14 o                         
  -3   6  10         51.25         68.57         5.44 o                         
  -2   6  10          0.02         -2.82         2.82 o                         
  -1   6  10         12.77         16.39         4.00 o                         
   0   6  10       2344.03       2183.00        30.01 o                         
   1   6  10        494.81        534.12        12.95 o                         
   2   6  10         46.95         30.16         4.47 o                         
   3   6  10        212.43        225.35         8.56 o                         
   4   6  10       1349.60       1208.84        21.12 o                         
   5   6  10       1006.55       1060.87        22.70 o                         
   6   6  10        196.10        171.89         9.10 o                         
   7   6  10          4.19          8.77         4.91 o                         
   8   6  10         13.27         14.81         5.64 o                         
   9   6  10       1174.71       1177.30        26.33 o                         
  10   6  10          3.02          9.10         5.38 o                         
  11   6  10         27.38         33.41         7.45 o                         
  12   6  10        151.42        154.90        10.92 o                         
  13   6  10          0.25          1.58         5.66 o                         
  14   6  10         60.46         59.53         8.59 o                         
  15   6  10          7.88          4.80         6.15 o                         
 -22   7  10        732.25        721.42        23.51 o                         
 -21   7  10         36.50         45.56         8.97 o                         
 -20   7  10        282.49        283.20        13.19 o                         
 -19   7  10         38.17         56.67         5.97 o                         
 -18   7  10        238.04        235.17         9.95 o                         
 -17   7  10        307.37        280.73        10.43 o                         
 -16   7  10        115.02        125.74         8.49 o                         
 -15   7  10         27.79         33.79         4.04 o                         
 -14   7  10        163.17        176.62         7.54 o                         
 -13   7  10        165.43        189.83         8.01 o                         
 -12   7  10        595.73        615.85        15.96 o                         
 -11   7  10        123.85        125.36         9.78 o                         
 -10   7  10       1761.05       1713.58        33.61 o                         
  -9   7  10         42.22         41.32         5.99 o                         
  -8   7  10        741.08        707.14        16.99 o                         
  -7   7  10        147.95        162.11        11.06 o                         
  -6   7  10        975.23        988.93        21.92 o                         
  -5   7  10        819.14        865.11        19.27 o                         
  -4   7  10         56.42         60.42         7.39 o                         
  -3   7  10       2297.17       2211.96        33.91 o                         
  -2   7  10        315.52        266.56        13.36 o                         
  -1   7  10        122.86        154.01         8.96 o                         
   0   7  10        511.75        507.17        15.24 o                         
   1   7  10         23.37         34.85         3.14 o                         
   2   7  10        573.50        518.86        10.75 o                         
   3   7  10         44.10         31.48         5.03 o                         
   4   7  10       1489.02       1435.01        22.44 o                         
   5   7  10        261.19        263.24        12.99 o                         
   6   7  10         31.09         33.66         5.12 o                         
   7   7  10        324.36        313.53        12.23 o                         
   8   7  10          0.72          4.01         7.20 o                         
   9   7  10        490.92        502.06        16.24 o                         
  10   7  10         19.77         15.83         5.93 o                         
  11   7  10         75.33         69.46         8.76 o                         
  12   7  10        400.74        411.26        17.73 o                         
  13   7  10        340.32        341.01        20.56 o                         
 -20   8  10        270.25        245.40        20.73 o                         
 -19   8  10          0.20          4.90         7.60 o                         
 -18   8  10        655.33        636.48        21.40 o                         
 -17   8  10          4.12          4.96         5.32 o                         
 -16   8  10          0.61         -0.96         3.75 o                         
 -15   8  10          0.09         -3.81         3.81 o                         
 -14   8  10         24.61         19.25         5.24 o                         
 -13   8  10        366.44        348.89        13.46 o                         
 -12   8  10         78.38         78.18         8.45 o                         
 -11   8  10        703.00        655.64        20.34 o                         
 -10   8  10         56.81         66.23         6.61 o                         
  -9   8  10        310.73        311.29        14.38 o                         
  -8   8  10          0.08          6.72         4.59 o                         
  -7   8  10         33.44         37.13         5.83 o                         
  -6   8  10        919.93        853.86        24.81 o                         
  -5   8  10         68.37         69.31         6.07 o                         
  -4   8  10         19.20         20.68         4.06 o                         
  -3   8  10        225.62        235.39        12.46 o                         
  -2   8  10          9.50          9.96         3.58 o                         
  -1   8  10        317.73        315.79        10.89 o                         
   0   8  10        294.04        314.57        14.69 o                         
   1   8  10        765.12        762.37        13.00 o                         
   2   8  10        200.65        214.47         8.78 o                         
   3   8  10          1.85          3.02         3.03 o                         
   4   8  10        309.97        279.16        11.33 o                         
   5   8  10        843.45        789.99        16.88 o                         
   6   8  10        195.29        212.09         9.70 o                         
   7   8  10          0.60         12.64         5.89 o                         
   8   8  10        748.49        698.32        17.91 o                         
   9   8  10         23.98         17.87         5.85 o                         
  10   8  10        474.70        466.26        18.81 o                         
  11   8  10         16.15         12.91         7.64 o                         
 -17   9  10          2.25         -4.65         5.46 o                         
 -16   9  10        271.44        260.70        16.49 o                         
 -15   9  10         82.32         97.24        10.76 o                         
 -14   9  10        304.63        321.79        14.85 o                         
 -13   9  10         22.63         27.95         6.58 o                         
 -12   9  10        226.49        191.94        11.07 o                         
 -11   9  10        137.56        125.62         9.09 o                         
 -10   9  10        255.20        257.76        12.10 o                         
  -9   9  10        139.28        163.30        10.04 o                         
  -8   9  10        294.55        241.34        13.16 o                         
  -7   9  10         14.29          8.24         5.36 o                         
  -6   9  10        167.96        176.53        14.19 o                         
  -5   9  10         26.23         18.34         5.45 o                         
  -4   9  10         22.94         30.02         7.05 o                         
  -3   9  10        144.25        164.24         8.79 o                         
  -2   9  10         40.06         43.22         5.66 o                         
  -1   9  10          5.62         -3.73         3.73 o                         
   0   9  10          0.10         -0.19         3.98 o                         
   1   9  10        729.31        693.26        17.73 o                         
   2   9  10         21.56         22.07         4.51 o                         
   3   9  10         66.66         65.31         7.22 o                         
   4   9  10        250.57        241.40        10.29 o                         
   5   9  10         30.17         25.92         5.57 o                         
   6   9  10          5.83          6.11         5.93 o                         
   7   9  10         30.70         23.48         6.09 o                         
   8   9  10         35.14         43.76         7.77 o                         
   9   9  10        454.72        411.99        20.43 o                         
 -14  10  10        179.71        191.26        20.13 o                         
 -13  10  10        147.84        142.44        14.45 o                         
 -12  10  10         37.70         45.32         7.87 o                         
 -11  10  10        125.93        130.52        11.01 o                         
 -10  10  10        102.40         83.82         9.14 o                         
  -9  10  10         83.03         73.36        10.28 o                         
  -8  10  10        294.02        273.26        14.98 o                         
  -7  10  10        148.33        151.72        11.39 o                         
  -6  10  10          7.23          7.65         5.58 o                         
  -5  10  10        184.60        216.70        16.72 o                         
  -4  10  10        113.62        100.30        13.75 o                         
  -3  10  10         68.22         65.45        10.73 o                         
  -2  10  10         69.12         43.68         8.20 o                         
  -1  10  10         51.87         74.38         9.43 o                         
   0  10  10        152.00        164.38        13.87 o                         
   1  10  10          7.29          4.60         6.76 o                         
   2  10  10         23.71         10.76         6.94 o                         
   3  10  10          2.33          1.92         4.88 o                         
   4  10  10        167.35        134.60        12.85 o                         
   5  10  10        228.44        208.09        16.26 o                         
   6  10  10          6.57          8.52        11.84 o                         
  -7  11  10         14.16         18.70         8.34 o                         
  -6  11  10        218.59        211.86        25.32 o
[truncated: 223,966 more chars]
